# Supplementary material for: Factors affecting protein recovery during Hsp40 affinity profiling
Source: Anal Bioanal Chem. 2024 Jun 8;416(19):4249–60. doi: 10.1007/s00216-024-05362-1 (PMC11271386; doi:10.1007/s00216-024-05362-1)
Supplement: Supplementary file 2 — Supplementary file2 (XLSX 780 KB) [file 216_2024_5362_MOESM2_ESM.xlsx]

## Sheet: Sheet1
			Replicate #1	Replicate #2	Replicate #3	Replicate #1	Replicate #1	Replicate #1	Replicate #2	Replicate #2	Replicate #2	Replicate #3	Replicate #3	Replicate #3	Replicate #1	Replicate #1	Replicate #1	Replicate #2	Replicate #2	Replicate #2	Replicate #3	Replicate #3	Replicate #3
Accession	Gene Name	Number of Replicates with Identification	spectral count	spectral count	spectral count	Mock #1	Mock #2	Mock #3	Mock #1	Mock #2	Mock #3	Mock #1	Mock #2	Mock #3	DNJAB8 WT #1	DNJAB8 WT #2	DNJAB8 WT #3	DNJAB8 WT #1	DNJAB8 WT #2	DNJAB8 WT #3	DNJAB8 WT #1	DNJAB8 WT #2	DNJAB8 WT #3	fold change	pearson coorelation with DNAJB8	degrees of freedom	t-statistics	p-value	q-value
Q8NHS0	DNAJB8	3	1243	934	1213	61531.2	95377.7	95923.4	3.55477e+06	3.8971e+06	3.87276e+06	2.39754e+06	4.04621e+06	5.0346e+06	2.88285e+07	2.75085e+07	4.03949e+07	1.5258e+09	1.79286e+09	2.04922e+09	1.86668e+09	1.75296e+09	1.61796e+09	464.187	1
P63092	GNAS	3	9	14	15	3401.28	4032.56	3920.88	128668	125757	131796	69050.1	99974.3	129174	59852.4	75265.4	85106.3	3.591e+06	4.3023e+06	4.67189e+06	4.53923e+06	3.99659e+06	3.50065e+06	35.6752	0.99864	16	76.613	5.86524e-22	2.51439e-20
P25685	DNAJB1	3	1	17	15	354.685	591.85	403.164	124732	94901.7	118838	29904.2	73732.1	85002.1	1222.98	1364.84	2257.87	6.01252e+06	6.88849e+06	7.84856e+06	6.75899e+06	6.26356e+06	5.71612e+06	74.7325	0.998605	16	75.6438	7.18659e-22	2.51439e-20
Q5VY09	IER5	3	1	1	2	310.822	409.041	354.327	9253.78	11446.1	9608.28	6215.8	7192.65	11346.5	9338.83	9852.92	10485.8	292058	335284	413279	360066	376946	333137	38.1288	0.998098	16	64.7655	8.55204e-21	1.99475e-19
P27694	RPA1	3	3	5	5	6813.43	10061.9	9736.88	40037.9	52423.7	48045.8	28205.3	53247.6	77596.3	31977	31866.9	50869.9	502804	627945	687668	621691	602373	531715	11.3098	0.997631	16	58.0052	4.95472e-20	8.6676e-19
P13639	EEF2	3	18	32	36	14461.2	24242.1	22061.4	663556	632658	719513	463096	774931	820980	111381	125910	243749	8.45157e+06	1.0713e+07	1.21068e+07	1.06294e+07	1.01432e+07	8.8307e+06	14.8364	0.997339	16	54.7226	1.25288e-19	1.74754e-18
Q99832	CCT7	3	4	11	10	26460.4	25430.8	31879.5	120322	126649	141475	47093.1	80219.7	100688	63690.4	68704.4	86399.5	1.34444e+06	1.71338e+06	1.80874e+06	1.67181e+06	1.55294e+06	1.31756e+06	13.7495	0.997279	16	54.1108	1.49844e-19	1.74754e-18
O43242	PSMD3	3	46	40	40	37621.3	41490.9	46247.3	265670	279500	272716	234512	367239	443301	525031	508572	748785	6.09597e+06	7.5788e+06	8.08241e+06	7.44478e+06	7.55159e+06	5.95821e+06	22.378	0.997184	16	53.1877	1.97047e-19	1.96975e-18
Q9Y450	HBS1L	3	2	1	1	1008.32	954.265	1149.21	5514.25	7101.08	7819.61	3689.28	8447.9	9082.66	6168.13	7337.03	9801.59	82517.1	113034	120807	112986	107058	93608	14.5938	0.997103	16	52.4379	2.47001e-19	2.09003e-18
O75534	CSDE1	3	1	12	8	297.429	324.564	510.529	202129	183783	193003	95074.9	141346	189937	952.337	1425.77	1668.53	1.98073e+06	2.4227e+06	2.62943e+06	2.45342e+06	2.32289e+06	2.13797e+06	13.8624	0.997072	16	52.1597	2.68816e-19	2.09003e-18
Q13347	EIF3I	3	17	8	14	49677.5	51517.8	68733.4	127670	130508	144911	79429.8	124607	137681	65275.1	66380.9	101719	1.15598e+06	1.43145e+06	1.7439e+06	1.54288e+06	1.43418e+06	1.21157e+06	9.56925	0.996731	16	49.351	6.48389e-19	4.53707e-18
O60884	DNAJA2	3	13	33	28	12753	18006.3	17017.5	85486.8	83339.8	99318	68941.9	115745	127654	86004.6	92251.7	132231	2.19382e+06	2.68233e+06	2.81414e+06	2.67033e+06	2.73131e+06	2.04457e+06	24.5868	0.996612	16	48.4707	8.6321e-19	5.11875e-18
O00148	DDX39A	3	53	48	48	12092.4	16714.7	19294.1	238633	241506	244584	111815	226447	223016	363176	397151	473267	5.37936e+06	6.85998e+06	7.07919e+06	6.63091e+06	6.15423e+06	4.9798e+06	28.7212	0.996605	16	48.4196	8.77821e-19	5.11875e-18
O43823	AKAP8	3	1	5	5	288.238	262.012	338.574	56709.8	59603.3	60612.2	37234.8	77045.2	99162.7	4886.33	4356.12	6491.69	1.74234e+06	2.08956e+06	2.28988e+06	2.18342e+06	2.31848e+06	1.78775e+06	31.7622	0.996522	16	47.8358	1.06448e-18	5.72974e-18
Q9Y2L1	DIS3	3	10	15	14	11335.8	14690.8	15894.9	150059	212712	164589	80183.7	131401	166266	115933	138193	175114	2.41431e+06	3.25886e+06	3.47417e+06	3.17517e+06	3.06175e+06	2.38818e+06	19.2177	0.996049	16	44.8629	2.95039e-18	1.47466e-17
Q13356	PPIL2	2	2	2	FALSE	309.195	683.212	760.992	6994.16	4265.68	7988.55	FALSE	FALSE	FALSE	5599.78	7007.54	8735.15	284755	343740	383565	FALSE	FALSE	FALSE	49.2055	0.99979	10	154.349	3.20065e-18	1.49309e-17
Q9UII2	ATP5IF1	3	2	3	6	571.06	1312.19	1116.71	15600.8	25051.8	19017.7	26124.3	35103.7	46823.3	6987.36	7779.28	8252.92	582442	665053	873568	799967	779282	702929	25.9268	0.995976	16	44.4509	3.41589e-18	1.49391e-17
P17987	TCP1	3	86	104	109	32028.6	35375.2	42554.6	795294	751688	728467	407280	640044	796500	644961	731663	865435	2.68566e+07	3.77137e+07	3.81364e+07	3.41655e+07	3.23654e+07	2.65786e+07	46.8308	0.995841	16	43.7187	4.44658e-18	1.83028e-17
P40227	CCT6A	3	25	22	27	54729.7	53694.1	68833.2	335366	351278	322311	251936	408546	473854	269879	316769	357905	6.11229e+06	8.47513e+06	8.98568e+06	7.85767e+06	7.35294e+06	6.11923e+06	19.7572	0.995788	16	43.4412	4.91963e-18	1.85238e-17
Q13200	PSMD2	3	14	10	11	49030.6	51543.7	56490.1	160945	157923	154485	108075	183845	200836	113705	110791	171592	1.40627e+06	1.81187e+06	1.89483e+06	1.76883e+06	1.82066e+06	1.42408e+06	9.36867	0.995776	16	43.3806	5.02972e-18	1.85238e-17
Q3KQU3	MAP7D1	3	1	5	5	418.937	705.241	885.194	24124.1	18851.9	21268.8	16358.4	27371.5	35355.5	5768.15	7009.04	8126.45	446245	530128	609174	519731	479135	390124	20.6099	0.995531	16	42.1662	7.89272e-18	2.76144e-17
Q9NX07	TRNAU1AP	3	2	3	3	2439.84	2947.79	3258.35	17183.8	18943.9	18136.2	8090.23	16518	21604.9	32917.9	31076.1	47896.2	507779	664469	698347	708311	722808	560664	36.4201	0.995462	16	41.8445	8.91229e-18	2.96968e-17
P52597	HNRNPF	3	35	33	38	1734.08	1537.63	1440.22	177909	164085	157110	95803.7	152656	196660	17652.9	16426	25463.5	2.20832e+06	2.6222e+06	2.86775e+06	2.51514e+06	2.53902e+06	1.95227e+06	15.5587	0.995243	16	40.8631	1.29856e-17	4.13026e-17
P07195	LDHB	3	8	8	7	11032.5	21470.5	16633.2	94618.4	112162	145982	65504.7	112868	131607	120681	122403	273619	1.2917e+06	1.67138e+06	1.84939e+06	1.62197e+06	1.66978e+06	1.32044e+06	13.965	0.995093	16	40.227	1.66529e-17	5.06643e-17
Q13043	STK4	3	1	3	3	267.273	513.063	559.365	26204.8	24528.4	23935.4	20418.9	30577	36549.8	2635.67	2723.27	3250.57	366841	484737	489062	494999	466321	369068	16.3838	0.99504	16	40.0131	1.81217e-17	5.28357e-17
P49736	MCM2	3	2	3	1	2686.54	4816.78	4660.05	17943.8	19659.6	20887	7862.29	14181.9	19546.5	18580.9	21458.2	49202.1	195399	256016	266449	252593	249360	208685	13.5218	0.994917	16	39.5199	2.20579e-17	6.17397e-17
Q9H0D6	XRN2	3	5	5	6	2831.04	3576.28	4389.85	42351.6	45739.3	42481.1	29121.7	60070.6	72825.1	20061.2	21832.6	30866	450410	614065	670749	651085	629817	525318	11.9129	0.994862	16	39.3088	2.40112e-17	6.46219e-17
Q9H4L4	SENP3	3	1	9	6	0	221.635	273.413	29779.5	30958.9	30456.8	17919.3	30752.9	35649	2961.52	2818.49	3265.4	619736	773612	911760	713455	751530	611844	24.9471	0.996073	15	43.5717	3.27457e-17	8.11139e-17
P56192	MARS1	3	2	13	7	1144.53	1378.84	1193.93	218566	213786	217224	127872	178867	217604	10568.8	10109.9	15575.2	2.40596e+06	2795373	3.15552e+06	3.01609e+06	2.87035e+06	2.16011e+06	13.9599	0.994654	16	38.5274	3.30031e-17	8.11139e-17
P46977	STT3A	3	18	8	10	6964.08	8380.4	9837.07	59332.4	69049.2	65340	47765.9	68605.4	82186.3	136052	145795	195807	1.98188e+06	2.41516e+06	2.57265e+06	2.22578e+06	2.29714e+06	1.67983e+06	32.6979	0.994641	16	38.4827	3.36166e-17	8.11139e-17
Q14839	CHD4	3	5	14	15	1140.78	1301.84	1789.88	47780.2	51733.2	50781.3	44732.6	77455.4	109815	6873.88	8595.58	12875.8	772604	1.00667e+06	1.23212e+06	1.1506e+06	1.09216e+06	906974	16.0129	0.994569	16	38.2224	3.74301e-17	8.73051e-17
Q9NTX5	ECHDC1	3	2	2	3	721.622	1179.12	1051.16	19006.8	17533.5	10093.2	12917.8	16558.9	23074.3	25522.7	27200.5	35306.2	481671	571668	602281	643311	657319	513492	34.8335	0.994546	16	38.1417	3.87053e-17	8.73671e-17
O14654	IRS4	3	26	52	42	24678.8	29271.2	32744.8	373995	430185	384521	314358	480492	742868	250066	273567	350720	6.32404e+06	8.04326e+06	9.40609e+06	8.36801e+06	8.76746e+06	6.29949e+06	17.0923	0.994426	16	37.725	4.60581e-17	1.00715e-16
P35998	PSMC2	3	11	5	5	15896	18610.5	22130.8	45415.7	44538	40755.3	30206.1	45484.4	55717.9	53067.2	52805.5	77090.4	586213	682682	686571	676260	691528	508464	12.5949	0.994379	16	37.566	4.92437e-17	1.04418e-16
P23396	RPS3	3	67	84	90	70094.8	95661.9	107418	902692	873933	910689	658707	1.01076e+06	1.2539e+06	1.21261e+06	1.31374e+06	1.21493e+06	1.9461e+07	2.86379e+07	2.71366e+07	2.44708e+07	2.35666e+07	2.05946e+07	25.087	0.994331	16	37.4057	5.26925e-17	1.08445e-16
P05141	SLC25A5	3	7	86	100	1879.22	3538.51	2673.13	957020	1.61521e+06	1.4164e+06	715742	1.41969e+06	1.24688e+06	140311	101723	98642.7	6.9457e+07	8.84002e+07	1.00596e+08	7.97523e+07	8.65259e+07	6.23499e+07	66.0549	0.994287	16	37.2595	5.60623e-17	1.12084e-16
P49327	FASN	3	18	38	33	37809.3	49007.8	61039.9	215832	244107	245616	133945	215076	290160	102552	127007	205968	2.75653e+06	3.69931e+06	3.60834e+06	3.54394e+06	3.19034e+06	2.58651e+06	13.2792	0.994233	16	37.084	6.04117e-17	1.17424e-16
P10398	ARAF	3	5	9	12	2391.9	3349.27	2848.82	98970.2	99289.8	102419	81657.5	127748	147944	40519.7	44951.2	64658.5	1.19486e+06	1.60123e+06	1.74051e+06	1.59329e+06	1.74506e+06	1.35047e+06	14.0643	0.994084	16	36.6083	7.41053e-17	1.40148e-16
Q9Y4W2	LAS1L	3	3	3	5	1167.95	1835.73	1794.53	24945.8	23137.2	26416.3	35781.9	62357.1	53669	21258.2	24399.7	30287.9	666196	861128	937937	830139	931225	659215	21.4698	0.993997	16	36.34	8.3251e-17	1.53301e-16
Q9H0A8	COMMD4	3	2	2	3	0	240.107	0	14376.8	11291.5	12260.4	9849.06	14833.5	21863	2019.63	1496.56	2172.21	297923	351513	391424	322465	350720	285639	23.6722	0.996777	14	46.4898	9.60751e-17	1.7238e-16
P25398	RPS12	3	8	3	4	4760.36	7218.15	8569.56	41717.8	39460.9	45409.5	30074.8	59379.6	66547.9	75467.5	65487.1	71394.9	625134	864363	899808	926678	928445	766088	17.2293	0.993849	16	35.8977	1.01041e-16	1.72758e-16
Q8NI60	COQ8A	3	7	7	7	4491.03	5738.21	5217.03	35190.5	32646.8	27265.3	19246.2	36576.9	44268.1	79092.4	93769.9	126816	764078	988752	1.04771e+06	964937	1.05493e+06	772169	27.9731	0.993848	16	35.8936	1.01224e-16	1.72758e-16
Q08J23	NSUN2	3	8	23	20	4703.97	6939.64	7011.16	115987	122961	124341	91150.6	154170	193143	74893.3	100634	113582	2.61021e+06	3.33858e+06	3.47685e+06	3.25995e+06	3.28936e+06	2.27847e+06	22.6016	0.993794	16	35.7355	1.08545e-16	1.80843e-16
P17844	DDX5	3	35	48	43	48329.7	60960	62481.1	974053	807912	818445	483768	806058	925450	392961	420895	568269	1.13338e+07	1.37513e+07	1.51673e+07	1.28695e+07	1.22908e+07	9488084	15.295	0.993726	16	35.541	1.18327e-16	1.92554e-16
Q14145	KEAP1	3	1	2	5	987.501	1063.66	1446.44	15039.2	22149.3	14472.6	23865.3	36390.9	49570.3	11168.5	13716.2	16015.5	613054	772409	929577	864622	904103	639837	28.8784	0.993611	16	35.2169	1.36766e-16	2.17503e-16
Q92598	HSPH1	3	10	8	7	4428.54	5320.26	5523.48	156343	105221	138734	84563.2	149156	167869	43620.2	54123.1	75545.3	1.04615e+06	1.20062e+06	1.29674e+06	1.23809e+06	1.21583e+06	965597	8.73309	0.993554	16	35.0584	1.46876e-16	2.23464e-16
P53680	AP2S1	3	4	3	3	10628	9929.13	12306.6	30572.4	28171.3	39629.2	22060.7	32671.5	46942.3	67846.8	59802.5	108212	539477	724136	820787	686748	790910	661973	19.1485	0.993554	16	35.058	1.46901e-16	2.23464e-16
P28331	NDUFS1	3	7	11	9	12893.6	15665.6	16975.1	82894.4	73759.6	83005.7	54044.4	84781	105396	75285.2	80611.5	104842	1.20913e+06	1.49277e+06	1.53382e+06	1.57361e+06	1.63676e+06	1.16355e+06	16.7551	0.993492	16	34.8882	1.58618e-16	2.31301e-16
Q9HD45	TM9SF3	3	5	8	7	4289.51	4784.84	5341.55	54381.4	49290.4	49556.7	35509.7	60481.4	70235	110740	85241.7	161419	1.17759e+06	1.50833e+06	1.61474e+06	1.59922e+06	1.71934e+06	1.26346e+06	27.6756	0.993491	16	34.8875	1.58664e-16	2.31301e-16
Q9UI12	ATP6V1H	3	5	12	10	2088.33	2821.56	2555.93	32200.5	39587.8	36860.3	13080.8	27334.9	35909.8	59545.3	68892.3	91743.1	1.41007e+06	1.73003e+06	1.68852e+06	1.86671e+06	1.88674e+06	1.41732e+06	53.1053	0.993472	16	34.8351	1.62481e-16	2.32031e-16
O75600	GCAT	3	5	1	2	2162.27	2937.02	3603.63	13704.4	7225.08	14371.4	9192.22	10325.1	15107.1	50367.1	59336.2	79904.2	361332	445232	497823	441365	462935	354898	35.0154	0.993385	16	34.604	1.80499e-16	2.52606e-16
Q96S55	WRNIP1	3	2	4	5	4875.44	4777.16	6569.79	74116	98876.6	46582	39893.1	60628.6	67996.4	20985.2	24305.1	27580.9	668672	781525	856711	713859	751263	574612	10.9309	0.992912	16	33.4157	3.1345e-16	4.24942e-16
P36542	ATP5F1C	3	15	17	18	24463.7	29105.3	31787.2	421367	448704	407296	191233	266884	302813	272005	272893	346008	5.33638e+06	6.61853e+06	7.02939e+06	7.25592e+06	7.65324e+06	5.52969e+06	18.9833	0.992905	16	33.4	3.15786e-16	4.24942e-16
Q6P1M0	SLC27A4	3	8	7	8	3487.32	4009.71	4874.89	100518	84620.3	99776.4	28139.1	42987.5	52376.1	83807.5	99640.8	115990	1.08836e+06	1.45916e+06	1.55584e+06	1.5244e+06	1.49361e+06	1.0406e+06	20.1085	0.992715	16	32.9567	3.89925e-16	5.14807e-16
Q9Y4W6	AFG3L2	3	4	9	6	3305.09	3916.65	4426.88	70006	80755.2	74144.8	36758	56400	69627.8	38992.9	48090.4	52778.6	1.09315e+06	1.38595e+06	1.46165e+06	1.37496e+06	1.3542e+06	916260	19.347	0.992621	16	32.7437	4.3192e-16	5.59692e-16
Q7L0J3	SV2A	3	5	2	3	6553.74	6607.3	4941.22	11994.2	17643.5	12979.4	11296.4	16329.4	22098.1	25980.8	26826.8	31345.5	460834	547212	591923	497417	538603	365173	27.9357	0.992549	16	32.5833	4.66718e-16	5.93789e-16
P56545	CTBP2	3	11	4	9	4092.29	6005.34	5637.27	58598.8	53668.2	56342.8	40026.9	73896.7	90704.7	85369.5	97946.2	121641	1.49377e+06	1.83258e+06	1.9864e+06	2.19483e+06	2.17975e+06	1.72236e+06	30.1168	0.99251	16	32.498	4.86413e-16	6.04897e-16
P49593	PPM1F	3	29	20	26	8515.82	10820	10958.3	108265	89744.3	91565.8	74320.8	116925	152931	204434	221596	287875	2.18194e+06	2.83538e+06	3.22036e+06	3.14214e+06	3.29492e+06	2.33773e+06	26.6946	0.992489	16	32.4514	4.97545e-16	6.04897e-16
O14730	RIOK3	3	1	1	1	1354.91	1813.66	1961.98	6859.69	8767.2	8484.11	5191.04	7347.38	11023.7	20672.7	20447.7	22386.6	133685	167699	195882	189030	181592	130860	20.117	0.992482	16	32.4356	5.01383e-16	6.04897e-16
P42677	RPS27	3	3	20	15	1813.83	1777.52	4301.5	160655	189845	145966	100508	158751	193397	46298.8	35816.4	86631.3	2.71414e+06	3.56939e+06	3.77803e+06	3.32368e+06	3.82733e+06	2.61311e+06	20.8925	0.992372	16	32.199	5.62774e-16	6.67454e-16
P50570	DNM2	3	6	6	8	3068.22	4544.92	4386.51	44033.2	40993.9	37845.6	42674.3	61109.6	79423.5	51991	50710.1	74571.6	829266	1.03345e+06	1.04611e+06	1.20111e+06	1.11051e+06	842507	19.6184	0.992255	16	31.953	6.35115e-16	7.37072e-16
O14980	XPO1	3	11	31	24	9364.64	11368.4	13754.8	149742	140226	134278	56788.7	105623	135849	98615.1	97238.6	137152	4.08305e+06	4.97084e+06	5.04033e+06	4.75666e+06	4.66641e+06	3.16288e+06	35.6847	0.992244	16	31.9294	6.4254e-16	7.37072e-16
Q5XKP0	MICOS13	3	2	5	5	6539.2	7989.8	9563.51	91920.3	78582.5	82657.3	76096.3	96613	149790	197292	174767	283018	2.35467e+06	2.86893e+06	2.96601e+06	2.65661e+06	2.47339e+06	1.86385e+06	26.4085	0.992157	16	31.7504	7.02105e-16	7.9241e-16
P47985	UQCRFS1	3	15	6	7	10647.5	15846.8	14817.3	55510.9	47725.8	36499.6	61034.1	69660.8	104198	270180	255262	353009	1.98529e+06	2.12458e+06	2.32356e+06	2.39481e+06	2.38678e+06	1.77404e+06	33.3401	0.992122	16	31.6775	7.28012e-16	8.06978e-16
P62701	RPS4X	3	7	17	19	8135.01	11056.1	11669.7	207936	211464	205140	141651	269990	218972	35662.9	30785.3	44799.7	2.69117e+06	3.11748e+06	3.37011e+06	3.69684e+06	3.21972e+06	2.4118e+06	14.4776	0.992101	16	31.6363	7.43103e-16	8.06978e-16
Q96CX2	KCTD12	3	6	3	3	6665.48	8672	8884.51	38867.5	40465.1	38441.7	13345.6	20234.4	25515.6	53925.8	60377.8	90277.5	493476	623056	719424	546685	550353	458444	17.8825	0.992093	16	31.6188	7.4961e-16	8.06978e-16
O15269	SPTLC1	3	27	13	15	4259.64	6740.64	6729.82	55657.5	78802.3	52564.4	44827.4	67812.6	88494.8	94011.8	114825	133137	1.22922e+06	1.67133e+06	1.76544e+06	1.76763e+06	1.89479e+06	1.35771e+06	24.7065	0.992068	16	31.5693	7.68336e-16	8.14605e-16
O00411	POLRMT	3	2	5	3	603.501	1487.02	1406.08	38810.5	34009.9	32953.6	9245.48	11935.8	14380.5	12755.3	15091.4	17304.1	293536	362344	350139	340788	346467	254181	13.758	0.991995	16	31.4232	8.26625e-16	8.63324e-16
Q07021	C1QBP	3	31	37	36	30708.9	40528.6	46538.1	92338.8	275336	102463	74229.3	108498	129620	145887	133794	213765	2.638e+06	3.04944e+06	2.88517e+06	2.60396e+06	2.7046e+06	2.16463e+06	18.3716	0.991883	16	31.2033	9.23338e-16	9.50149e-16
Q8N766	EMC1	3	3	1	1	420.687	1092.8	968.891	5698.81	4693.82	4743.89	2435.29	4894.81	5286.18	7250.85	8264.59	10566.2	45510.9	63365.3	65318.5	58823.2	57132.4	45607.2	11.9675	0.991846	16	31.13	9.58223e-16	9.71756e-16
P54886	ALDH18A1	3	18	51	54	7255.07	11353.1	11928.5	269479	310171	303161	497547	591460	652233	139815	196353	197295	6.11389e+06	7.35239e+06	7.56104e+06	7.55567e+06	6.87765e+06	4.92211e+06	15.4134	0.991811	16	31.063	9.91265e-16	9.80376e-16
Q9UNY4	TTF2	3	1	8	6	1551.44	2244.99	1646.27	49903.2	69985.2	50702.8	37612.6	50526.1	61013.4	8247.68	9335.58	12206.5	849908	1.11936e+06	1.14226e+06	1.01294e+06	974757	713321	17.9662	0.991807	16	31.0561	9.94744e-16	9.80376e-16
Q12789	GTF3C1	3	1	2	2	936.698	1629.77	1445.48	32906.5	16630	17408.4	15603.1	28228.1	30486.4	8265.92	9220.9	13316.2	184687	223032	235075	240103	241537	182509	9.20841	0.99172	16	30.8903	1.08227e-15	1.05182e-15
O14776	TCERG1	3	8	7	10	5904.69	8333.48	25378.8	94608	95057.3	95359.2	46002.9	76580.8	99223.6	62556.3	72353	105054	922695	1.14644e+06	1.24776e+06	1.34075e+06	1.35188e+06	1.0234e+06	13.3094	0.991685	16	30.8249	1.119e-15	1.07262e-15
Q96CS3	FAF2	3	2	7	8	1100.57	1189.72	1434.49	140763	148103	157760	95314.2	153418	157303	12427.5	12149.3	15623.1	1.81495e+06	2.23074e+06	2.24749e+06	2.04278e+06	2.19092e+06	1.53576e+06	14.1325	0.991628	16	30.7178	1.18203e-15	1.11773e-15
P61247	RPS3A	3	24	30	30	26896.1	35742.7	38026.1	499562	643376	508098	211384	336581	415994	322161	321905	386147	6.49285e+06	7.39337e+06	7.90185e+06	8.17864e+06	7467294	5.11614e+06	16.0478	0.99133	16	30.1779	1.56269e-15	1.45798e-15
Q99623	PHB2	3	22	42	42	40185.5	47862.4	53500.6	899365	1.06568e+06	979372	600423	999047	1.08433e+06	385895	401177	606782	8.94523e+06	1.16078e+07	1.32671e+07	1.00203e+07	1.06945e+07	8.35553e+06	11.1416	0.991225	16	29.9946	1.71994e-15	1.58358e-15
Q16576	RBBP7	3	6	3	3	23223	25948.7	31334.6	83665.3	67190.2	80190.9	43866.6	69715	87832.6	54228.3	58974.8	98868.4	908055	1.15806e+06	1.32391e+06	979421	981889	814041	12.4325	0.991208	16	29.9657	1.74626e-15	1.58693e-15
P38919	EIF4A3	3	5	12	10	1310.16	1652.1	1807.53	89030.5	79118.9	100370	47530.9	80580.4	111263	12409.7	14825.5	18357.3	746797	996982	1.06824e+06	888216	888130	697356	10.3992	0.991185	16	29.9253	1.78371e-15	1.59086e-15
P50991	CCT4	3	12	25	24	39608.4	42439.7	52018.9	349145	351262	348309	194684	301324	328764	150723	173434	256967	5.87121e+06	8.5104e+06	7.7796e+06	6.84633e+06	7.22236e+06	5.62486e+06	21.1381	0.991177	16	29.9122	1.79605e-15	1.59086e-15
P42695	NCAPD3	3	2	5	10	586.191	1237.07	1314.19	18191.5	15901.6	13655.5	16980.7	28250.5	39408.3	12448	14917.9	21409.1	524761	707259	750101	779560	839674	623436	31.5333	0.991146	16	29.8599	1.84621e-15	1.61485e-15
Q9H5Q4	TFB2M	3	2	2	2	1197.35	1561.03	1815.26	32209.3	17710.8	13185.6	5694.5	7998.29	11067.6	25943.1	31247.3	34333.4	209352	279582	280427	294539	286937	209973	17.8747	0.991133	16	29.836	1.86958e-15	1.61509e-15
Q7L8L6	FASTKD5	3	1	11	7	720.764	933.342	1071.45	66832.5	52575.4	49340.1	44500.3	56083.9	78449.2	16625.1	21084.3	24527.6	1.55858e+06	2.07867e+06	2.25683e+06	1.7254e+06	1.87456e+06	1.349e+06	31.1128	0.991081	16	29.7492	1.95729e-15	1.66107e-15
Q7KZI7	MARK2	3	7	6	8	3314.66	4012.92	3780.85	107452	79510	70351.9	57023.3	101155	107654	28734.7	30453.1	38325.7	1.31249e+06	1.64475e+06	1.63259e+06	1.38454e+06	1.51412e+06	1.08806e+06	16.2358	0.991074	16	29.7367	1.97027e-15	1.66107e-15
P33993	MCM7	3	92	141	113	45098.5	58201.5	66212	728006	817377	857292	455289	721908	925280	756974	886926	1.08485e+06	2.00937e+07	2.61905e+07	2.78585e+07	2.06912e+07	2.29585e+07	1.74639e+07	29.5176	0.991007	16	29.6248	2.09066e-15	1.74158e-15
O43592	XPOT	3	7	15	13	2661.95	3304.73	3484.59	34668.9	153724	45767.4	103584	111884	123464	71355.6	80130.9	113342	1.08775e+06	1.43475e+06	1.41456e+06	1.52227e+06	1.51442e+06	1.09522e+06	14.3059	0.990985	16	29.5871	2.13292e-15	1.75588e-15
Q562R1	ACTBL2	3	18	12	19	779.506	1940.6	1867.62	8485.62	12125.7	8259.2	4337.66	8892.16	12048.2	5293.15	5044.13	11416.4	120105	166241	161388	156642	150034	105688	15.0138	0.99091	16	29.4638	2.27781e-15	1.85336e-15
Q15003	NCAPH	3	1	8	12	641.624	951.221	1304.58	59019.6	68436.5	73114.7	62115.6	84607.2	120372	9238.21	9258.82	12786.8	1.55093e+06	1.99881e+06	1.99576e+06	2.13095e+06	2.29937e+06	1.64886e+06	24.7703	0.990873	16	29.4035	2.35233e-15	1.89199e-15
Q99942	RNF5	2	2	3	FALSE	2158.05	2294.31	3032.32	25516.8	24513.5	26736.2	FALSE	FALSE	FALSE	25792.1	25626.6	30924.4	965198	1.22592e+06	1.38992e+06	FALSE	FALSE	FALSE	43.4816	0.999201	10	79.0797	2.55428e-15	2.0166e-15
P55265	ADAR	3	12	16	12	14036.3	18695.6	18930.5	114985	113690	126851	71233.1	121176	136791	120869	117912	172325	1.77744e+06	2.2769e+06	2.35356e+06	2.54607e+06	2.69766e+06	1.99271e+06	19.087	0.990774	16	29.2422	2.5649e-15	2.0166e-15
Q8TB61	SLC35B2	3	1	2	4	477.707	400.87	562.729	10005.1	9951.47	9863.67	5966.79	13390.6	13180.4	8125.06	8449.49	9049.59	173935	217921	217590	254053	248987	192121	20.8503	0.990746	16	29.1974	2.62738e-15	2.04277e-15
P62244	RPS15A	3	14	24	28	4645.5	6957.11	8599.89	397440	420128	422999	281679	414444	538384	99010.3	138665	161407	1.11613e+07	1.43227e+07	1.43752e+07	1.33652e+07	1.16608e+07	8.72711e+06	29.6606	0.990652	16	29.0481	2.84791e-15	2.18991e-15
Q9BQ67	GRWD1	3	1	2	2	204.848	0	299.205	24459.4	23146.2	29228.6	12875.1	21616.7	26066.9	1410.29	1911.81	1710.59	488097	621121	608237	585492	537424	406194	23.5799	0.99285	15	32.214	2.90191e-15	2.20717e-15
P49368	CCT3	3	24	24	24	43933.4	45201.4	54311.4	270275	290957	265794	235627	382416	462712	192205	184660	234473	4.89194e+06	6.72765e+06	7.09171e+06	7.90362e+06	7.7094e+06	6.07414e+06	19.9928	0.990591	16	28.9526	2.99923e-15	2.25667e-15
Q5JPH6	EARS2	3	6	8	8	2275.28	3211.03	2777.43	9166.61	5544.92	12050.7	14800.5	22652	28656.9	32941.2	35152.4	46477.5	548215	666366	656735	749827	658387	460011	38.1085	0.990343	16	28.5728	3.69083e-15	2.74749e-15
P17028	ZNF24	3	3	5	5	0	798.817	949.999	40660	37071	53513.6	26241	29184	45615.4	8042.51	8101.95	8297.43	724807	832157	927573	771890	687503	588500	19.471	0.992589	15	31.6355	3.79416e-15	2.79468e-15
Q9NS69	TOMM22	3	23	15	14	4691.9	6730.11	7169.83	49516.9	55217.7	54949.4	23628.9	38187.6	47164.5	113644	123189	143643	1.33898e+06	1.59757e+06	1.65115e+06	1.32656e+06	1.44539e+06	1.04786e+06	30.5928	0.990256	16	28.443	3.9644e-15	2.88965e-15
Q12788	TBL3	3	5	6	5	2057.98	2613.99	2118.99	49547.8	43046.9	46326.3	27437.4	45573.8	64461.7	26106.9	27119.3	39049.9	726156	904317	971003	727248	744524	612977	16.8741	0.990226	16	28.3995	4.06098e-15	2.92953e-15
P98194	ATP2C1	3	4	3	2	8059.57	8436.88	9872.52	10156.7	9069.99	10346.5	4675.77	8069.92	8941.94	31157.9	29836.6	42794.4	206784	282231	286146	295252	311385	224354	22.0269	0.990174	16	28.3225	4.23791e-15	3.02597e-15
Q53GQ0	HSD17B12	3	7	3	4	6403.92	7715.24	8106.63	39249.1	31855.5	30286.5	26078.6	35797.9	49339.3	134036	167726	211261	854261	1.07126e+06	1.11481e+06	1.13138e+06	1.14635e+06	845990	28.4333	0.990034	16	28.1203	4.74242e-15	3.352e-15
Q99497	PARK7	3	2	3	4	1562.11	1962.84	2186.13	68878.4	64366.7	79072.4	51830.1	71769.9	82044.9	11193.5	11996.7	27258.5	474961	633027	642408	597576	596065	451740	8.13416	0.990011	16	28.0875	4.8301e-15	3.37983e-15
Q9Y619	SLC25A15	3	22	15	16	3076.59	3808.47	3820.09	67348.4	59904.2	74565	37226.1	53252.4	68126.2	194309	205574	279754	2.64297e+06	3.50946e+06	3.72074e+06	2.97505e+06	2.9413e+06	2.16787e+06	50.2173	0.989903	16	27.9343	5.26311e-15	3.64637e-15
P36776	LONP1	3	1	2	2	227.548	452.549	0	5270.99	4541.29	3450.83	2400.38	2929.24	4349.98	2732.76	3472.53	4433.24	47525.2	48111	56533.9	47519.7	45093.2	37132.9	12.3844	0.992185	15	30.7973	5.64353e-15	3.8716e-15
P43686	PSMC4	3	8	3	6	11177.8	12443.6	16095	45658.6	45992.9	49396.1	37428	58919.9	71636.1	30964.9	28818	49780.2	394905	478520	528447	550210	574060	409109	8.7307	0.989784	16	27.7689	5.77736e-15	3.92493e-15
P04843	RPN1	3	13	10	12	11688.4	16851.1	18739.5	137691	151939	179995	88753.2	130250	244272	113128	117496	161199	1.98785e+06	2.45047e+06	2.4774e+06	2.24291e+06	2.27208e+06	1.52433e+06	13.6168	0.989555	16	27.4574	6.89606e-15	4.63989e-15
Q14527	HLTF	3	4	12	15	4041.75	4616.64	4929.75	143207	151917	131136	123395	193068	222802	39177.2	45926.7	57738.7	2.62794e+06	3.51947e+06	3.74727e+06	2.83553e+06	3.03841e+06	2.26048e+06	18.5596	0.989528	16	27.4221	7.03654e-15	4.68932e-15
Q14247	CTTN	3	4	1	2	3796.73	4578.97	4614.73	37287.9	37672	44433.3	32676.7	46268.3	57188.3	22313.3	21605.2	34087.8	348750	413146	452012	496215	504844	397751	10.0207	0.989463	16	27.3361	7.39205e-15	4.87976e-15
O75643	SNRNP200	3	6	18	14	20893.5	25898.1	26130.1	152424	127997	145837	153554	241817	330009	51470.7	61199.1	96337.3	1.61468e+06	2.14354e+06	2.21777e+06	2.37319e+06	2.38668e+06	1.76137e+06	10.3762	0.989417	16	27.2757	7.65288e-15	5.00473e-15
Q9NUQ8	ABCF3	3	5	7	7	8912.49	11260.1	11148.9	71641.1	77821.3	68864.3	49117.1	67333.8	85774.2	63770.6	72755	87358.2	1.16653e+06	1.49094e+06	1.56118e+06	1.7632e+06	1.81714e+06	1.37547e+06	20.7986	0.989272	16	27.0869	8.5333e-15	5.52883e-15
Q969V3	NCLN	3	11	7	9	4664.6	5255.43	5338.24	35731.3	52653.5	51124.1	51335.8	74345	86319	47572.2	58618.6	67720.1	861088	1.06068e+06	1.16177e+06	1.32242e+06	1.29574e+06	956771	18.6287	0.989251	16	27.0601	8.6667e-15	5.55557e-15
Q02978	SLC25A11	3	19	13	12	7563.13	9290.81	10274.5	61339.8	45260.2	43118.9	59448.9	92698.1	129639	254413	290761	331096	3.36306e+06	4.38197e+06	5.0453e+06	3.98884e+06	4.11152e+06	2.72812e+06	53.4088	0.98924	16	27.0469	8.73336e-15	5.55557e-15
Q9NVH2	INTS7	3	17	9	8	6752.27	8727.17	11083.2	25373.3	27089.7	20582.5	23349.9	36909.9	37828.7	80608.1	85077.4	115935	557502	719278	762655	595982	675164	496151	20.6799	0.989134	16	26.9121	9.44465e-15	5.95392e-15
Q96GD4	AURKB	3	4	2	2	2134.4	2443.64	2468.65	12560.2	15739.8	19146.1	10612.9	24007.3	26959.7	29019.2	30765.5	40433	213365	277537	300759	318430	329643	241058	15.3439	0.989058	16	26.8167	9.98547e-15	6.23864e-15
P11021	HSPA5	3	71	26	27	70486.2	85339.5	87739.4	686706	672840	740007	375507	574939	674564	297994	304379	475496	3.73852e+06	4.65938e+06	4.98099e+06	4.93381e+06	4.5334e+06	3.33228e+06	6.86879	0.989031	16	26.7838	1.01793e-14	6.30347e-15
O00571	DDX3X	3	18	17	22	16680.1	19535.7	19675	255060	235065	251996	195350	316412	335954	108307	117800	148576	3.13113e+06	3.82511e+06	4.19635e+06	5.00493e+06	4.21136e+06	3.3126e+06	14.6174	0.988997	16	26.7413	1.04357e-14	6.40557e-15
P08195	SLC3A2	3	8	5	6	6646.04	9550.13	10247.3	33669.8	52720.6	54456.1	23924.1	41611.4	62071.7	123144	141047	176966	1.54015e+06	2.0012e+06	2.084e+06	2.04548e+06	2.20386e+06	1.35215e+06	39.5663	0.988926	16	26.6534	1.09882e-14	6.68601e-15
P51571	SSR4	3	7	7	8	4604.21	5499.36	6720.53	46138.4	55352.1	55130.1	24313.2	50259.3	59346	64967.6	83414.1	108080	998352	1.32086e+06	1.54063e+06	1.13757e+06	1.20255e+06	855099	23.7879	0.988876	16	26.5931	1.13851e-14	6.81154e-15
Q15366	PCBP2	3	7	13	7	414.902	661.983	572.231	132395	108370	101156	31762.6	59109.7	98935.4	8795.78	8932.15	13268	1.84831e+06	2.25529e+06	2399837	1.96586e+06	2.30629e+06	1.45613e+06	22.9907	0.988876	16	26.5925	1.13892e-14	6.81154e-15
Q92841	DDX17	3	25	16	18	13740.1	16474.3	16246.3	214146	215713	221892	147333	243284	306427	79995.9	85409.9	120082	1.3418e+06	1.61494e+06	1784561	1.87988e+06	1.80431e+06	1.37925e+06	7.23181	0.988786	16	26.4839	1.21429e-14	7.14063e-15
P46779	RPL28	3	4	10	13	3203.45	3336.04	3943.23	384990	308859	373656	241256	325606	379752	26129.6	22720.6	37395.1	4.60479e+06	5.94937e+06	6.51673e+06	4.67961e+06	4.77799e+06	4.1495e+06	15.1952	0.988786	16	26.4839	1.21435e-14	7.14063e-15
P62263	RPS14	3	30	17	17	45362.5	53170.1	57570.9	244110	249392	277131	161466	300146	293975	333734	337790	419846	2.69543e+06	3.26063e+06	3.6465e+06	4.06507e+06	3.91364e+06	2.7833e+06	12.7537	0.988601	16	26.2649	1.38297e-14	8.0644e-15
Q13151	HNRNPA0	3	5	5	8	5315.75	7615.12	6271.76	64628.5	51535	63153.8	41232.9	58987.8	87076.3	33674.6	30298	54607	395883	456457	507182	548371	551333	473505	7.9087	0.988481	16	26.1253	1.5033e-14	8.6936e-15
P62318	SNRPD3	3	6	5	5	20451.1	22536.4	24689.7	60350	65907.8	52569.9	61040.3	99164.4	112305	64459.2	68312.9	107964	649698	760516	761685	669307	659775	501829	8.17616	0.988386	16	26.0159	1.60536e-14	9.20774e-15
Q8WUM0	NUP133	3	3	8	9	1771.91	1805.76	2379.33	85842.6	85602.8	96006.1	61667.4	103716	125921	4565.98	4618.32	6665.93	715543	1.00037e+06	965105	906313	927446	683138	9.23259	0.988357	16	25.9833	1.63717e-14	9.31382e-15
P14618	PKM	3	39	40	35	26968	44446.5	46344.2	507264	548603	604897	285189	418590	479181	232887	270892	424880	5.60587e+06	7.43537e+06	7.6058e+06	6.06603e+06	6.08201e+06	4.62635e+06	12.9496	0.98834	16	25.9635	1.65678e-14	9.34938e-15
Q9H0S4	DDX47	3	2	1	1	1838.79	2721.04	3284.16	20352.5	17999.2	22160.2	22243.6	41416.2	38742.9	17224.5	19895.7	22970.3	275474	359633	404252	402108	452682	336339	13.4141	0.988324	16	25.9459	1.67443e-14	9.3734e-15
Q9BVG9	PTDSS2	3	1	2	1	0	0	0	12935.2	11461.9	9898.15	0	5444.57	5485.94	868.644	936.862	1226.29	172143	187135	221028	212248	211542	167598	25.9747	0.996729	12	42.7228	1.75642e-14	9.64571e-15
Q86WJ1	CHD1L	2	1	FALSE	1	3219.01	4133.79	4259.11	FALSE	FALSE	FALSE	7454.02	11799.1	20597.7	4540.21	6690.55	6852.77	FALSE	FALSE	FALSE	317360	300907	290754	18.0151	0.998825	10	65.189	1.75663e-14	9.64571e-15
Q9Y5Q8	GTF3C5	3	1	4	4	3200.96	3746.35	4126.52	40945.8	35766.6	42022.6	19963	28065.1	41254.3	7073.11	8586.46	10476.8	565534	661354	745112	554858	592044	428440	16.3105	0.988242	16	25.8534	1.77075e-14	9.64571e-15
Q71RC2	LARP4	3	4	4	8	1704.46	1660.02	2103.29	47296.8	35815.1	42665.9	44365.4	82432	93130.6	13538.1	16100.8	16885	723285	892494	954386	1.0891e+06	1.10058e+06	859131	16.133	0.988236	16	25.8464	1.77821e-14	9.64571e-15
O43824	GTPBP6	3	1	4	2	0	200.511	0	3884.71	3576.53	7458	5311.38	13686.4	8839.49	1721.59	1753.17	2068.63	204037	267642	290264	245098	252738	176793	33.5711	0.993124	14	31.7418	1.91356e-14	1.03e-14
O43837	IDH3B	3	8	4	5	4778.45	5606.46	6531.69	51604.3	57465.4	55017.3	82002.7	112717	130938	47024.6	51924.3	68725.9	856527	987130	1.04995e+06	860690	841783	651642	10.6884	0.988114	16	25.7121	1.92925e-14	1.03052e-14
O14733	MAP2K7	3	3	4	4	1157.84	1186.4	2006.28	33866.6	22162.4	19948.2	22846.8	33193.1	56767.6	26658.8	29697.2	38223.7	585789	785613	775373	892189	924727	676955	24.5177	0.988046	16	25.6371	2.0194e-14	1.0705e-14
Q15555	MAPRE2	3	4	8	13	3339.49	4583.78	4937.88	58335.4	75519.4	66932.8	68128.6	95509.8	114087	49313.3	39284.7	73825.5	2.45876e+06	2.48195e+06	2.42628e+06	3.02297e+06	2.83415e+06	2.12051e+06	31.5586	0.987927	16	25.5082	2.18502e-14	1.13437e-14
P08670	VIM	3	37	62	56	75930.8	97783.1	102547	1.07254e+06	1.0255e+06	1.07993e+06	865147	1.28303e+06	1.84037e+06	380239	383763	500495	1.36683e+07	1.65304e+07	1.87159e+07	2.10307e+07	1.6312e+07	1.24479e+07	13.4318	0.987925	16	25.5057	2.18839e-14	1.13437e-14
Q13907	IDI1	3	5	10	10	1632.06	1921.73	2150.86	15480.9	17972.6	12606.7	6607.01	9352.11	25805.5	8503.34	11405	12139.2	456574	542205	580615	430495	456017	342421	30.3688	0.987925	16	25.5056	2.18852e-14	1.13437e-14
Q8N8R3	SLC25A29	3	1	4	2	531.508	708.309	733.814	93832.6	84883.3	94461.1	21650.7	32204.8	35398.3	10991.5	16153.7	14201.1	555833	672899	768786	575959	629848	486529	10.2392	0.987909	16	25.4885	2.21157e-14	1.13789e-14
P25705	ATP5F1A	3	96	108	117	140676	168981	191119	1.73371e+06	1.62726e+06	1.7428e+06	1.01725e+06	1.57203e+06	1.90051e+06	1.9891e+06	2.21632e+06	2.70011e+06	3.43599e+07	4.23149e+07	4.4672e+07	3.77197e+07	3.54234e+07	2.46924e+07	22.3975	0.987811	16	25.3836	2.35889e-14	1.20483e-14
P57740	NUP107	3	3	6	6	12013.8	13868.1	15336.4	104031	112905	102611	51055.8	74332.3	94218.1	29578.6	33311.2	42591.6	757565	1.02466e+06	1.08998e+06	858804	886048	658577	9.27185	0.987766	16	25.337	2.42762e-14	1.23095e-14
P17858	PFKL	3	2	10	9	0	0	0	84668.8	73329.2	80126.5	43808.2	73200.3	90187.4	795.147	650.399	783.245	1.27153e+06	1.58433e+06	1.68894e+06	1.60471e+06	1.66127e+06	1.20332e+06	20.2468	0.994859	13	35.421	2.56867e-14	1.2931e-14
Q8N7H5	PAF1	3	5	1	2	7458.07	7188.43	7783.18	11629.8	9120.03	12559.4	13457.8	22083.9	25499.4	16196.3	17466.7	26303.6	130328	167876	177752	200882	200611	156644	9.36854	0.987646	16	25.2107	2.6249e-14	1.30359e-14
O00303	EIF3F	3	1	5	5	3403.61	3805.69	4948.22	37216.9	40595.3	37009.4	16734.2	26231.4	31847.8	4644.59	7920.77	9822.01	309209	398156	404759	328689	316291	256937	10.0917	0.987645	16	25.2096	2.62675e-14	1.30359e-14
Q99873	PRMT1	3	4	1	1	19492.2	22380.1	23692.1	36283.3	32574.1	32021.5	17934.9	27025.4	33176.9	38377.9	43734.5	75008.6	204294	249943	303814	224042	223950	207534	6.42201	0.987541	16	25.102	2.80832e-14	1.38388e-14
Q9BVV7	TIMM21	3	3	2	3	1313.03	1459.2	1693.98	26916.1	23153.5	29347.8	30055.3	40406.7	59114	18961.4	20427.4	29544.5	489021	612754	694838	480226	474769	444650	15.2965	0.987485	16	25.0454	2.90917e-14	1.42239e-14
Q93009	USP7	3	2	3	4	0	415.273	183.239	12834.4	12308	12505.4	8980.04	12413.4	15177.9	1731.08	1973.48	3353.52	177526	241711	246239	281954	248214	185411	18.5533	0.99026	15	27.5461	2.92712e-14	1.42239e-14
Q96HW7	INTS4	2	2	1	FALSE	1881.31	2280.27	2724.12	16423.9	15388	16492.6	FALSE	FALSE	FALSE	9660.55	9663.07	13380	287218	366442	396743	FALSE	FALSE	FALSE	19.6249	0.998686	10	61.6298	3.07583e-14	1.48434e-14
P29122	PCSK6	3	2	1	1	296.634	496.057	694.867	7819.09	7740.33	9271.21	2509.84	4780.26	10003.5	5834.55	7437.28	11122.8	99061	117095	128858	93660.7	105889	77679.6	14.8271	0.987355	16	24.9135	3.15929e-14	1.51418e-14
Q9BUK6	MSTO1	3	1	4	2	1633.81	1713.32	2110.03	20352.2	22377.6	21814.4	12390.1	18369.7	21749.4	24658.3	28526	37460.4	561526	708760	713699	580540	560448	415055	29.6356	0.987249	16	24.8076	3.37659e-14	1.60732e-14
Q9UN86	G3BP2	3	1	1	2	4935.3	5877.27	6853.75	52295.6	29034.8	36049.7	24234	42067.3	47752.3	11913	15057.3	22056	175992	210883	247855	237202	235719	200265	5.44738	0.987201	16	24.7604	3.47854e-14	1.64466e-14
P49792	RANBP2	3	3	19	19	1191.52	1185.38	1153.66	276795	252075	267053	274118	394234	488878	7241.52	9289.2	11432	2.47992e+06	3.23384e+06	3.17406e+06	3.01444e+06	3.09745e+06	2.18974e+06	8.79928	0.987092	16	24.6539	3.72065e-14	1.74436e-14
Q8IZ69	TRMT2A	2	4	1	FALSE	1273.38	1966.6	1998.76	18733.5	22050.6	17293.2	FALSE	FALSE	FALSE	20141.5	23059.9	28051.1	395841	500972	532246	FALSE	FALSE	FALSE	23.6956	0.998632	10	60.4019	3.75962e-14	1.74436e-14
Q8WWC4	MAIP1	3	6	7	6	7112.56	9856.01	15446	121258	126469	84455.6	87296.5	120952	151942	73806.5	86429.6	100624	3.29577e+06	4.19377e+06	4.60542e+06	3.23676e+06	3.58383e+06	2.61933e+06	30.0719	0.987074	16	24.6355	3.76421e-14	1.74436e-14
P18074	ERCC2	3	8	10	8	8350.71	8824.34	8982.89	53342.7	60350	55777.4	34179.3	52968.5	59855.2	69441.1	88947.2	104879	1.58099e+06	2.12782e+06	2.15385e+06	1.63439e+06	1.67967e+06	1.27321e+06	31.2674	0.987057	16	24.62	3.80149e-14	1.75005e-14
Q86VP6	CAND1	3	6	21	17	5156.46	8469.57	8295.44	233064	266689	232357	111497	161245	219282	59154.5	65919.4	89648.6	5.23802e+06	6.75859e+06	7.37275e+06	5.68112e+06	5.69322e+06	3.93622e+06	28.0041	0.986994	16	24.5585	3.95273e-14	1.80778e-14
P00492	HPRT1	3	2	2	1	3309.39	4461.24	4370.77	25044.5	34457.1	37599.1	20579.6	32346.2	44038.4	15807	19374.5	32203.3	218825	272411	331557	253218	270696	193578	7.79641	0.986967	16	24.5327	4.01812e-14	1.82575e-14
Q9Y5B8	NME7	3	1	1	1	2561.13	3639.85	4546.6	42430.1	34282.4	41278	22008.3	27268.2	32593	23382.2	28880.8	32057.3	333167	430303	504658	352295	362003	296702	11.2221	0.986907	16	24.4751	4.16837e-14	1.8818e-14
Q9ULX3	NOB1	3	5	5	5	2982.65	3616.97	3585.7	40169.4	41995.4	44980.2	16528	32899.7	35667.5	30223.5	38703.9	40794.4	588124	751204	801939	696773	545485	464572	17.7939	0.98687	16	24.44	4.26283e-14	1.91211e-14
Q13144	EIF2B5	3	3	1	1	1775.55	2100.78	2007.99	6735.12	6294.59	8658.47	4655.58	7368.93	7537.68	9649.26	9504.91	13021.9	95202.2	122119	123199	98093.6	107735	73616.5	13.8357	0.986647	16	24.2307	4.87488e-14	2.17272e-14
Q96GX5	MASTL	3	1	2	2	0	166.883	0	3500.64	2546.09	2570.68	0	1609.04	6611.84	362.388	339.562	450.578	68476.2	98501.9	102378	87534.3	91069.2	70265	30.5423	0.994282	13	33.5726	5.11969e-14	2.26739e-14
Q9NRG9	AAAS	3	8	6	6	6133.6	7420.14	7887.24	55956	48564.7	49767.9	34581.7	64634.2	87954.7	58188.5	69974.8	88081.7	949698	1.23035e+06	1.30998e+06	975122	999617	750259	17.7219	0.986542	16	24.134	5.18874e-14	2.28352e-14
P12004	PCNA	3	13	18	11	33732.1	37692	41702.7	302826	340763	336675	187785	282701	343439	322224	303465	497041	4.04934e+06	5.27242e+06	5.65972e+06	4.25852e+06	4.7955e+06	3.22218e+06	14.8798	0.98649	16	24.0872	5.34815e-14	2.33896e-14
Q8N4T8	CBR4	2	2	1	FALSE	812.759	1109.46	1583.87	6648.45	8065.95	8165.22	FALSE	FALSE	FALSE	10801.1	12880.6	16282.9	133848	159163	179680	FALSE	FALSE	FALSE	19.4293	0.998528	10	58.211	5.43484e-14	2.36211e-14
P31942	HNRNPH3	2	2	FALSE	1	283.988	402.272	365.43	FALSE	FALSE	FALSE	3016.68	2908.43	3320.35	2866.18	2873.26	4084.83	FALSE	FALSE	FALSE	51137.9	48653.9	46573.9	15.1683	0.998522	10	58.0921	5.5468e-14	2.39589e-14
Q6P4A7	SFXN4	3	3	5	5	2169.4	1790.04	1279.18	98023	230322	74855.2	30296.1	55536	76227.4	12856.3	11041.4	16491.1	940395	1.19626e+06	1.24159e+06	1.38281e+06	1.43219e+06	1.15906e+06	12.9583	0.986345	16	23.9561	5.82328e-14	2.49989e-14
P46781	RPS9	3	12	17	21	34465.9	37882	43369.2	289170	293583	269520	158160	224377	267187	377810	469802	603071	6.42104e+06	6.39962e+06	6.9515e+06	8.46031e+06	6.43073e+06	5.00729e+06	25.4193	0.98628	16	23.8979	6.04807e-14	2.58055e-14
Q8NFH5	NUP35	3	3	2	2	2784.62	3242.18	3154.03	13725	15261.8	17054.7	7255.77	12449.2	13142.8	27829.6	30516.1	37268.9	306218	325840	354955	296512	305898	203403	21.4425	0.986163	16	23.7948	6.46985e-14	2.74248e-14
P29401	TKT	3	1	8	8	1010.08	1539.45	1398.64	161310	158400	157980	43176.5	81853.7	93405.5	9153.99	10091.7	20198.8	1.41054e+06	1.80044e+06	1.88685e+06	1.38931e+06	1.39865e+06	1.20212e+06	13.0377	0.986153	16	23.7856	6.50909e-14	2.74248e-14
P51659	HSD17B4	3	3	4	5	1260.71	3319.96	1828.34	45258.5	64494.4	58144	26868.2	58782.9	53366.2	15378	20313.6	26248.7	347450	447669	475021	418403	386992	286496	7.73633	0.986143	16	23.7771	6.54517e-14	2.74248e-14
P60866	RPS20	3	5	17	16	880.222	1418.54	1912.63	433094	417772	412871	274293	455176	515653	16122.6	17695.3	16996.4	3.6247e+06	5.17337e+06	5.10119e+06	4.1007e+06	4.27969e+06	3.30936e+06	10.2026	0.986125	16	23.7614	6.61308e-14	2.75445e-14
Q8IU81	IRF2BP1	2	1	2	FALSE	800.278	988.092	1170.16	7514.66	7998.34	9108.46	FALSE	FALSE	FALSE	12465	13973.8	15056.9	146173	179152	195674	FALSE	FALSE	FALSE	20.3951	0.998457	10	56.8508	6.87996e-14	2.84865e-14
O15371	EIF3D	3	11	14	12	20913.3	23961	26737.6	80775.4	90357.8	83329	38116.7	66809.8	81904.8	59947	77228	98340.3	1.50768e+06	1.9815e+06	2.13502e+06	1.63465e+06	1.56739e+06	1.15538e+06	19.9201	0.986008	16	23.6594	7.07164e-14	2.90346e-14
Q96EE3	SEH1L	2	2	2	FALSE	3610.57	4127.44	3931.8	4251.23	11725.5	3981.88	FALSE	FALSE	FALSE	17271.2	19944.9	27192.8	214676	262281	290418	FALSE	FALSE	FALSE	26.2986	0.998447	10	56.6753	7.09532e-14	2.90346e-14
P78346	RPP30	2	2	1	FALSE	1619.14	1904.05	1967.73	0	11190.2	9810.27	FALSE	FALSE	FALSE	10592.8	11678.6	15575.1	220168	269868	311710	FALSE	FALSE	FALSE	31.6931	0.999184	9	74.2163	7.40414e-14	3.00263e-14
P49916	LIG3	3	1	1	2	299.908	493.199	581.229	1871.43	3290.99	3046.42	0	2284.75	10295.3	2900.46	3604.15	5414.83	37205.3	42731.2	43812.6	47274.9	46966.1	37155.3	12.0499	0.988968	15	25.8572	7.42348e-14	3.00263e-14
Q5TAQ9	DCAF8	2	FALSE	1	1	FALSE	FALSE	FALSE	5146.99	4600.97	5831.68	5222.02	8162.2	7994.54	FALSE	FALSE	FALSE	72121	87867.4	96203.9	86510.4	82034.6	71011.4	13.4137	0.998422	10	56.2274	7.67946e-14	3.0854e-14
P78345	RPP38	3	1	1	1	542.333	550.43	673.727	10742.2	14310.9	10550.3	14970	17755.8	16718.8	3125.75	3350.21	4372.27	114841	152919	152410	190021	163984	145251	10.7157	0.985853	16	23.5272	7.71631e-14	3.0854e-14
Q9BSD7	NTPCR	3	6	10	6	2728.22	3410.41	3464.95	103128	96733	102898	23751.6	35151.8	50288.9	46590.2	52276.4	71767	827271	976377	1.00261e+06	877758	819134	586679	12.4787	0.98584	16	23.5155	7.77638e-14	3.09175e-14
Q16822	PCK2	3	4	4	3	957.534	1480.86	1332.14	24826.5	19726.6	20745.1	19745.8	25104.8	30414.6	16456.9	19989.6	27171.5	326089	351998	392217	323822	348327	217878	14.0227	0.985826	16	23.5044	7.83399e-14	3.09706e-14
Q9UBF2	COPG2	3	5	8	6	4454.59	5034.15	5181.22	33070.8	48508	37509.4	23288.9	36990.6	39016.7	50261	54437.8	76815.3	435378	572675	588190	501114	466461	336858	13.2252	0.985748	16	23.438	8.18667e-14	3.2183e-14
Q9BSJ8	ESYT1	3	1	4	4	1064.67	1813.83	1757.48	23502.2	15623.3	18112.1	14486.9	27132.1	36229.6	5667.14	6637.84	10949	364598	484890	511620	624812	587009	479897	22.0157	0.985725	16	23.4191	8.29046e-14	3.2409e-14
P52701	MSH6	3	10	18	18	7841.31	8921.51	9569.68	159452	241534	203574	111406	177655	236884	71730.4	88467.2	119496	2.6504e+06	3.4222e+06	3.65533e+06	3.99536e+06	4.35131e+06	2.88087e+06	18.3562	0.985428	16	23.1735	9.76866e-14	3.77846e-14
Q04637	EIF4G1	3	6	23	32	15665.2	20359.6	23926.5	837525	771558	745797	610658	969502	1.14546e+06	56461.8	62342.5	92369.1	4.30354e+06	5.24418e+06	5.65221e+06	5.87677e+06	5.5256e+06	4.65347e+06	6.12144	0.985427	16	23.1728	9.77358e-14	3.77846e-14
P55060	CSE1L	3	10	14	10	10457.3	12002.7	13228.2	168602	163356	160524	73164.7	121816	146486	122341	144781	179399	3.68077e+06	4.39688e+06	4.43232e+06	3.72827e+06	3.64163e+06	2.46378e+06	26.2065	0.985368	16	23.1252	1.00915e-13	3.87992e-14
P18621	RPL17	3	7	15	11	16688.7	19884.1	22973.2	331790	378866	339263	154421	234128	271569	89472.4	69925.5	127413	3.10076e+06	3.64581e+06	3.49634e+06	2.87256e+06	2.93075e+06	2.39412e+06	10.5828	0.985324	16	23.0897	1.03353e-13	3.95196e-14
Q9Y5P6	GMPPB	3	2	3	2	1710.78	1372.53	1552.25	18799.6	23787.4	16326.5	5110.6	11945.2	16566.6	12828.9	11574.1	21041.3	189134	234149	236942	173719	207157	152731	12.7535	0.985294	16	23.0655	1.05058e-13	3.99532e-14
Q08945	SSRP1	3	2	2	2	1690.33	1738.68	1337.08	68526.9	78100.9	72984.5	24578.5	34809.3	40535.4	9594.69	11844.7	15822.6	276046	359676	373437	344711	309805	296841	6.16025	0.985273	16	23.0487	1.0625e-13	4.01197e-14
P52434	POLR2H	3	23	6	12	17559.8	19630.8	23523.8	94432.8	103049	94220.6	86224.4	142283	186720	211774	204475	279403	1.96179e+06	2.42145e+06	2.77809e+06	3.16019e+06	3.19446e+06	2.67044e+06	21.992	0.985266	16	23.0433	1.06643e-13	4.01197e-14
P11177	PDHB	3	8	15	14	2250.73	2941.68	3817.37	128132	125571	148955	51179.1	95057.8	104594	50747.9	49903.5	69099.3	2.41182e+06	2.96473e+06	3.2067e+06	2.35738e+06	2.438e+06	1.74955e+06	23.0913	0.985133	16	22.9374	1.14562e-13	4.27638e-14
Q9H857	NT5DC2	3	8	8	6	543.42	951.621	1057.84	30928.2	35139.6	33909.3	19694.6	38628.6	59981.4	6466.85	11416.4	11423.9	380798	514836	537631	419880	429934	307276	11.8626	0.985127	16	22.9331	1.14893e-13	4.27638e-14
Q7LG56	RRM2B	2	2	1	FALSE	722.347	1077.88	540.061	9898.31	9578.99	12303.1	FALSE	FALSE	FALSE	15535	15547.3	20145.1	185905	224743	264369	FALSE	FALSE	FALSE	21.2846	0.998277	10	53.798	1.19282e-13	4.41625e-14
P53621	COPA	3	6	11	7	7338.6	11130.7	10605.3	119504	154120	141637	45141	80974.1	83413.5	38792.3	44448	76215.1	1.22995e+06	1.58786e+06	1.62874e+06	1.26666e+06	1.24804e+06	954832	12.3505	0.985039	16	22.8639	1.20427e-13	4.43518e-14
Q96RP9	GFM1	2	4	4	FALSE	1392.21	1968.19	1415.07	22230.9	22857	25873.6	FALSE	FALSE	FALSE	19676.9	23388.4	29924.9	490022	646247	709103	FALSE	FALSE	FALSE	25.3293	0.998244	10	53.2835	1.31273e-13	4.80272e-14
Q15118	PDK1	2	3	4	FALSE	2727.08	3530.67	4164.07	18556.9	26404.2	30068.7	FALSE	FALSE	FALSE	40782.7	48894.7	54397.6	506636	635536	689670	FALSE	FALSE	FALSE	23.1232	0.998242	10	53.2629	1.3178e-13	4.80272e-14
P78344	EIF4G2	3	4	7	7	1667.11	2896.87	2286.43	17811.5	17545.4	18088.3	15332	24383.5	27021.5	13960.8	14171.4	20310.8	361807	414198	457767	565954	547481	425183	22.2056	0.984832	16	22.7037	1.34339e-13	4.87061e-14
Q96TA2	YME1L1	3	3	12	12	2665.47	3078.8	3087.36	75614.2	88359.8	80677	66851.6	102127	116303	37482.6	43425.5	54813.8	1.33984e+06	1.55243e+06	1.58527e+06	1.29592e+06	1.35259e+06	906333	15.1608	0.984803	16	22.6817	1.36376e-13	4.91899e-14
O14734	ACOT8	3	10	6	6	3551.12	4925.07	4468.52	17981.1	21832.8	20494.8	18034	26488	38978.2	96811.8	101990	138517	483864	642067	675437	721407	760530	561472	26.6794	0.984712	16	22.6121	1.43046e-13	5.13312e-14
P40939	HADHA	3	7	15	15	1079.75	2123.04	1657.05	132900	128593	134375	74474.7	132725	130652	10732.5	10410.3	18633.1	1.52192e+06	1.98254e+06	1.95989e+06	1.62074e+06	1.59693e+06	1.13609e+06	13.3471	0.984679	16	22.5876	1.45477e-13	5.19371e-14
Q9Y580	RBM7	2	1	FALSE	1	3027.39	3397.28	3774.87	FALSE	FALSE	FALSE	8871.18	14968.7	17159.7	10429.7	12468.6	15375.8	FALSE	FALSE	FALSE	244583	235486	198919	14.0093	0.998153	10	51.9568	1.68779e-13	5.99504e-14
G2XKQ0	SUMO1P1	3	1	1	1	8656.7	10915.9	11694.4	40016.7	32380.6	29041.6	29600.3	39147.7	41392.2	13886.3	18484.7	36059.4	255519	328403	338794	266325	267681	200660	7.10661	0.984164	16	22.2082	1.89262e-13	6.68865e-14
P51153	RAB13	3	2	1	2	1781.09	2590.48	2523.08	15672.5	12673.4	15986.4	30575.6	28173.3	38087.1	12186.1	14356.8	15257.9	247977	341153	357086	441063	400458	331495	14.5954	0.984125	16	22.1806	1.92957e-13	6.78497e-14
Q9Y3A5	SBDS	2	FALSE	2	1	FALSE	FALSE	FALSE	14980.2	13249.2	14223.7	9209.53	13861.4	15078.2	FALSE	FALSE	FALSE	335478	391472	411054	373744	345223	323628	27.0538	0.998069	10	50.8072	2.10936e-13	7.38006e-14
Q12824	SMARCB1	3	1	1	1	3305.62	3868.5	4139.92	20561.8	21119.7	20626.7	14381.1	19381.5	29797.9	7692.52	7917.28	11708.4	108621	141137	143893	166692	163192	133826	6.44892	0.983653	16	21.8498	2.43624e-13	8.48133e-14
Q00325	SLC25A3	3	15	43	41	15026.2	17512.3	21306.3	530922	540071	514342	423247	689677	810271	555093	662527	826784	1.43981e+07	1.84215e+07	2.04427e+07	1.55044e+07	1.40632e+07	1.04486e+07	26.7583	0.983483	16	21.7342	2.64511e-13	9.1629e-14
Q12893	TMEM115	3	3	1	1	0	512.012	252.848	2394.14	3137.05	4823.08	2308.03	2168.17	3254.87	3915.18	5143.17	4896.39	22561.4	31390.5	28944.5	30709.3	28239	22012.7	9.4329	0.986597	15	23.4167	3.17474e-13	1.09434e-13
Q9BZX2	UCK2	3	7	6	5	4358.4	4373.49	4880.62	63268.6	57579.7	43979.8	35735.4	53361.3	59164.3	64167.4	76001.8	92296.6	1.48991e+06	1.97596e+06	2.01472e+06	1.50314e+06	1.46289e+06	1.11578e+06	29.9811	0.983066	16	21.4583	3.22438e-13	1.106e-13
Q15637	SF1	3	2	4	2	2449.51	2672.09	3008.25	30655.3	32989.6	32973.3	24260.8	37762.9	46682.8	17113.4	17946.1	28072.4	243781	316259	336762	258351	265095	193891	7.85774	0.983031	16	21.4356	3.27754e-13	1.1146e-13
Q9NP72	RAB18	2	1	3	FALSE	1721.75	1896.33	1933.04	28304.3	19581.8	20837.8	FALSE	FALSE	FALSE	7666	8958.18	11021.4	333065	419361	443498	FALSE	FALSE	FALSE	16.4735	0.997888	10	48.5806	3.2965e-13	1.1146e-13
Q9P0J7	KCMF1	3	2	5	2	275.793	668.198	588.311	17515.5	16179	17126.2	19235.6	34156.2	31170.1	3997.24	4323.33	5645.49	113255	173294	168099	147637	157595	131941	6.61569	0.983018	16	21.4274	3.29723e-13	1.1146e-13
Q92973	TNPO1	3	3	6	5	1725.14	2258.77	2459.96	34933.4	27304.8	33400.5	62988.6	81672.2	76978.8	15081.2	15788.9	22271.4	636713	781894	796357	639547	625274	451455	12.308	0.982958	16	21.3887	3.39078e-13	1.14071e-13
O94874	UFL1	3	3	7	8	4317.91	4791.34	4986.06	35707.1	57824.2	36511.5	30268.8	46082	61973.7	71298.4	83990.7	91738.2	854795	1.05228e+06	1.02788e+06	1.30689e+06	1.26626e+06	848256	23.3779	0.982875	16	21.3352	3.52478e-13	1.18012e-13
Q12931	TRAP1	3	8	7	9	5321.26	7647.11	7443.56	46083.9	39445	47134.6	29445.7	46139.6	56629.7	39828.4	47136.9	65030	541870	717268	811834	935251	898100	594082	16.3006	0.982861	16	21.3264	3.54746e-13	1.18206e-13
P31930	UQCRC1	3	2	3	1	3629.08	4940.23	4257.1	15248.5	17069.2	19503.9	7332.29	7838.13	7718.62	20311.5	28662.5	33770.3	201511	257652	255770	210835	191330	149219	15.4113	0.982525	16	21.1148	4.13971e-13	1.37286e-13
Q9H936	SLC25A22	3	9	11	9	5731.33	7837.3	8152.19	166110	138313	152939	107661	149063	176796	223299	270999	278641	2.04725e+06	2.4659e+06	2.56458e+06	2.06579e+06	1.78734e+06	1.49614e+06	14.4641	0.982267	16	20.9561	4.65202e-13	1.53549e-13
Q9BVI4	NOC4L	3	2	1	2	1041.38	1566.61	1628.55	6605.65	7035.38	5319.88	2978.96	6051.91	10413.5	5267.91	6186.3	7348.97	83386.1	109191	107071	141085	130595	110728	16.436	0.982244	16	20.9426	4.69888e-13	1.54367e-13
P31153	MAT2A	3	16	12	13	29045.4	31922.6	35271.8	260390	298275	331384	189743	277791	330091	208754	223196	319992	2.52014e+06	3.38836e+06	3.44575e+06	2.71523e+06	2.61044e+06	1.94125e+06	9.73876	0.982187	16	20.9083	4.81933e-13	1.57584e-13
P05023	ATP1A1	3	22	14	14	18201.6	24456.4	24651.2	146203	144560	165205	83088.8	127041	153615	200365	235548	315470	2.79528e+06	3.58787e+06	3.69856e+06	2.87351e+06	2.93205e+06	1.92352e+06	20.9264	0.981951	16	20.767	5.35215e-13	1.74032e-13
Q86XP3	DDX42	3	2	4	5	0	270.304	268.728	40846.3	50884.1	39747.7	19067.5	32196.4	38768.4	1410.25	1487.85	1755.25	481192	600977	627521	498089	456357	372437	13.6962	0.985618	15	22.5887	5.37208e-13	1.74032e-13
Q9NUU7	DDX19A	3	27	15	13	16157.2	21734.6	20679.6	271196	279570	323897	94341.3	135073	177885	76430.9	68852.7	101190	2.6393e+06	3.39776e+06	3.54732e+06	2.50063e+06	2.66533e+06	2.04833e+06	12.7152	0.981827	16	20.6942	5.6509e-13	1.81562e-13
O95396	MOCS3	3	2	4	2	2013.55	3011.49	2737.64	21884.7	17243.8	15993.5	8500.7	18277.3	25304.8	34471.1	36696.4	49097.8	212094	261196	277591	336917	334145	265469	15.7234	0.981825	16	20.6929	5.65641e-13	1.81562e-13
P20020	ATP2B1	3	7	8	8	1842.5	3334.33	2837.91	70126.1	122399	47790.8	102291	129933	129143	31402.9	36958.1	41400.4	1.64766e+06	1.94858e+06	2.03819e+06	2.34816e+06	2.66471e+06	1.79799e+06	20.5923	0.981755	16	20.6524	5.83016e-13	1.86284e-13
P28074	PSMB5	3	16	6	4	45350.7	50586.8	55592.2	47835.7	50315.5	52189.3	20925.3	33181.7	40243.5	113999	124427	186346	591936	760290	868623	634967	617466	516408	11.1414	0.981707	16	20.6242	5.95471e-13	1.89399e-13
Q96T76	MMS19	3	3	4	6	0	0	0	16934.5	11152	9760.98	5816.47	8322.18	9011.82	793.024	1649.88	1894.21	155826	222982	218445	208409	196425	144605	18.87	0.991585	13	27.6172	6.27173e-13	1.9858e-13
Q5SY16	NOL9	3	4	8	7	1266.42	1760.74	2375.58	37185.4	91447.7	36761.3	32538.2	43013.7	41681.8	20461.3	22529.1	28938.7	410986	550354	624352	474182	435338	332459	10.067	0.981576	16	20.5488	6.30115e-13	1.98612e-13
O75477	ERLIN1	3	4	11	7	580.166	715.435	562.221	42830.2	38392.6	40715.8	10651.7	19994.4	18162.2	3995.78	4330.31	6350.13	341651	429669	430476	303296	346255	271850	12.3859	0.98142	16	20.4597	6.73888e-13	2.11457e-13
Q9NTJ3	SMC4	3	3	23	20	4155.68	5229.28	6005.75	261913	263785	267496	156078	223648	279167	19146.5	18131.5	30332	3.75453e+06	5.06317e+06	5.09095e+06	3.87282e+06	3.80453e+06	2.77465e+06	16.6464	0.981312	16	20.3989	7.05554e-13	2.20405e-13
E9PQ53	NDUFC2-KCTD14	2	1	FALSE	1	448.418	860.554	861.566	FALSE	FALSE	FALSE	7050.06	6813.26	11199.6	10115.8	11532.9	14176	FALSE	FALSE	FALSE	308982	282743	298693	34.0112	0.997534	10	44.9438	7.15443e-13	2.22492e-13
Q53RE8	ANKRD39	2	2	FALSE	1	743.806	1090.95	777.226	FALSE	FALSE	FALSE	3999.4	6662.88	8564.41	12384.4	11426.1	14378.3	FALSE	FALSE	FALSE	131440	126350	116620	18.8931	0.997532	10	44.9239	7.18593e-13	2.22492e-13
O15067	PFAS	3	2	2	2	671.639	1098.2	1011.3	42094.4	38926.2	48136.9	10736.2	20726.5	32879.7	2871.43	3642.91	6146.59	225397	286865	294625	311400	357925	250783	8.86309	0.981134	16	20.2998	7.60669e-13	2.34482e-13
Q53H96	PYCR3	3	4	6	9	3138.3	2970.97	2976.16	67031.7	97756.5	73604.5	40166.7	63479.4	69585.8	53303.7	44899.3	50760.7	1.00454e+06	1.28501e+06	1.30678e+06	943250	943184	754594	15.1798	0.981071	16	20.2651	7.80985e-13	2.39689e-13
P50213	IDH3A	3	2	3	2	2300.2	2941.3	3183.77	26815.2	25630.2	32373.1	17441.9	23311.5	31750.5	26049	34203.4	45549.5	411521	528088	593475	452739	410160	291676	16.8537	0.981038	16	20.2466	7.92095e-13	2.42037e-13
P61026	RAB10	3	3	1	2	258.077	609.965	235.08	5656.9	2836.19	2099.33	3420.42	4533	4762.64	3897.4	2843.41	5528.22	36177.9	39811	45982.9	41642.1	32858.7	24487.2	9.55402	0.980929	16	20.187	8.28969e-13	2.52203e-13
P17706	PTPN2	3	9	5	2	4888.33	6387.17	7927.12	41957.6	94374.8	45235.1	14827.9	28396.8	27480.1	134973	127943	188725	545762	669601	706545	636757	693094	487094	15.436	0.980893	16	20.1678	8.41222e-13	2.54823e-13
Q16795	NDUFA9	3	1	4	4	1324.03	1374.92	1805.27	22047.8	21790.6	25334.9	20202.1	28691.4	37887.8	11625.9	15993.4	16189	445395	578186	588511	737461	762052	574765	23.247	0.980643	16	20.0334	9.32602e-13	2.81286e-13
Q99943	AGPAT1	3	3	1	2	1250.66	1997	1820.02	8771.16	9332.69	10375.7	6918.62	8692.24	9895.58	24637.9	29838.5	38711.4	188677	226667	248872	183728	199612	133669	21.5806	0.980598	16	20.0094	9.49992e-13	2.84263e-13
P22695	UQCRC2	3	9	20	18	3377.44	4485.33	4899.61	124860	122263	125041	104671	151939	185157	69900.4	87015.2	79416.1	3.0832e+06	3.69827e+06	3.67539e+06	4.5979e+06	3.17566e+06	2.35344e+06	25.1849	0.980588	16	20.0038	9.54139e-13	2.84263e-13
P43246	MSH2	3	18	22	22	11341.2	15577.1	16053.6	283201	273267	300334	127570	226304	298500	206937	208322	265095	5.96777e+06	8.04174e+06	8.21107e+06	6.0057e+06	5.80185e+06	4.40741e+06	25.2011	0.980586	16	20.003	9.54658e-13	2.84263e-13
Q9UI30	TRMT112	3	1	1	1	2795.89	3673.14	4228.39	41141	56609.9	48806	21853.4	31313.6	32818.5	17836.5	18412.3	29081.8	442019	543057	613383	422917	401943	343437	11.6432	0.980555	16	19.9865	9.669e-13	2.86688e-13
P49585	PCYT1A	2	FALSE	3	3	FALSE	FALSE	FALSE	37126.4	42525.1	37517.6	9067.14	17852.9	27688.5	FALSE	FALSE	FALSE	380414	454264	489413	465406	466563	379596	15.3434	0.997361	10	43.4448	1.00277e-12	2.96068e-13
P46777	RPL5	3	1	5	7	613.462	1012.37	834.944	82220.2	77371.5	89684.5	53746.1	79646.8	97546.2	7050.16	6668.41	10464.1	1.23787e+06	1.54732e+06	1.52313e+06	1.95006e+06	1.29237e+06	1.06484e+06	17.8997	0.980399	16	19.9041	1.03051e-12	3.02981e-13
Q9BUF5	TUBB6	3	43	45	47	6810.57	7516.22	8272.45	49050	61528.8	72038.6	69321	128463	143114	105997	111297	147596	1.31561e+06	1.68248e+06	1.80306e+06	1.22207e+06	1.32259e+06	999217	15.9489	0.980222	16	19.8125	1.10642e-12	3.23938e-13
P30084	ECHS1	3	2	1	1	1351.91	3223.18	2618.71	5104.3	5560.67	7134.37	2921.82	6026.41	7004.68	14832.8	14909.5	39308.9	89026.8	105500	115575	96639.3	90682	81116.2	15.8157	0.980096	16	19.7474	1.16393e-12	3.39128e-13
Q10570	CPSF1	3	1	2	2	879.434	1005.1	996.491	15297.7	19338.3	23690.7	6605.62	11626.7	13653.7	1581.88	1438.26	2305.2	83409.2	115384	115477	106519	119096	78885.2	6.70395	0.980087	16	19.743	1.168e-12	3.39128e-13
P13010	XRCC5	2	FALSE	3	5	FALSE	FALSE	FALSE	22501.2	20834.3	23361.9	12353.4	19640.3	27127.7	FALSE	FALSE	FALSE	263537	353894	371454	363414	344255	298085	15.8533	0.997242	10	42.4881	1.25151e-12	3.61874e-13
Q9NWU5	MRPL22	3	1	3	2	241.212	263.087	395.049	54915.2	153603	74836.4	26219.7	43579.1	37101.5	3075.78	3575.21	4580.24	825533	968866	1.05762e+06	784532	786054	571080	12.7953	0.979862	16	19.6289	1.27706e-12	3.67742e-13
P43307	SSR1	2	1	1	FALSE	791.494	1055.17	1255.95	12634.7	12518.7	12621.3	FALSE	FALSE	FALSE	11004.9	11725.5	18526.3	130596	158100	175239	FALSE	FALSE	FALSE	12.3587	0.99722	10	42.3212	1.30147e-12	3.73236e-13
Q6P1L8	MRPL14	2	3	1	FALSE	2168.27	3078.02	2599.51	29359.9	23017.1	25436.8	FALSE	FALSE	FALSE	12103.5	12926.6	15423.3	277929	358363	385582	FALSE	FALSE	FALSE	12.4017	0.997215	10	42.2821	1.31352e-12	3.75154e-13
Q9NWK9	ZNHIT6	2	1	2	FALSE	1640.62	2328.97	2129.91	17450.5	15691.6	15713	FALSE	FALSE	FALSE	15429.8	17809.5	23545.7	177319	218897	233606	FALSE	FALSE	FALSE	12.4941	0.997179	10	42.0091	1.40093e-12	3.98493e-13
P11142	HSPA8	3	102	73	64	46008.7	54943.7	59554.1	756740	741747	755234	416147	659383	760537	835453	800594	991863	1.30747e+07	1.58242e+07	1.70963e+07	1.26699e+07	1.22336e+07	8.57103e+06	19.3158	0.979591	16	19.4944	1.41961e-12	4.02171e-13
Q9BVL2	NUP58	2	2	1	FALSE	1419.34	2020.9	1718.44	6759	6170.06	6018.54	FALSE	FALSE	FALSE	6539.35	7461.66	10849.1	66137.1	75997.2	83335.3	FALSE	FALSE	FALSE	10.384	0.997155	10	41.8323	1.46096e-12	4.1122e-13
O60256	PRPSAP2	3	3	2	2	1300.8	1186.31	1487.98	21310.6	22038.8	16583.4	33742.8	45073.4	73073.1	6493.71	6997.89	9449.35	733111	884770	787278	655220	701629	496756	19.8413	0.979506	16	19.4525	1.46739e-12	4.1122e-13
O00154	ACOT7	3	3	1	1	26135.9	2465.42	2109.42	13638	11149	11542.2	3142.22	4176.71	3701.09	15514.1	18576.1	31168.7	81282.7	104046	108845	93372.1	86160.5	81315.2	7.94621	0.979503	16	19.451	1.46918e-12	4.1122e-13
Q8N1F7	NUP93	3	39	43	49	25738.7	34944.5	39992.7	303849	304243	259033	227575	369128	433663	611110	671207	888693	1.39646e+07	1.76332e+07	1.89314e+07	1.35157e+07	1.35591e+07	9.35383e+06	44.6053	0.979466	16	19.4331	1.4901e-12	4.15413e-13
Q9UG63	ABCF2	3	15	18	20	24972	29590.3	30849.4	397022	341169	315943	186948	296971	348539	395278	428536	538824	6.29071e+06	8.11257e+06	8.30879e+06	5.61683e+06	6.02151e+06	4.75111e+06	20.5193	0.979317	16	19.3604	1.57853e-12	4.38321e-13
Q96GQ5	RUSF1	2	2	5	FALSE	219.72	309.333	237.541	12458.7	18818.1	13280	FALSE	FALSE	FALSE	16331.2	18781.4	23635.8	420353	540989	536785	FALSE	FALSE	FALSE	34.3503	0.997082	10	41.3052	1.65736e-12	4.58391e-13
Q15070	OXA1L	3	5	2	3	5454.69	5913.54	5857.42	12258.4	12632.6	15829	11192.3	16781.9	26178.9	82530.4	82895.3	119618	344301	422433	439065	440684	464051	301698	24.0616	0.978913	16	19.1683	1.84001e-12	5.06906e-13
Q9UQE7	SMC3	3	10	18	15	14138.7	15684.6	15964.8	133303	129218	123864	97715.1	161836	213513	53377.2	67694.4	83319.1	1.87068e+06	2.41142e+06	2.79312e+06	1.85732e+06	1.89969e+06	1.40585e+06	13.745	0.97877	16	19.1014	1.94167e-12	5.32814e-13
Q14683	SMC1A	3	3	14	12	5997.74	6633.68	7347.23	208079	192311	206055	114123	170244	235205	17756.4	19794.8	28685.2	2.33319e+06	3.08054e+06	3.17048e+06	2.24926e+06	2.32258e+06	1.7263e+06	13.0442	0.978703	16	19.0705	1.99061e-12	5.4411e-13
O60547	GMDS	3	8	9	4	2751.67	3606.82	4484.58	61431.2	68602.8	71661.6	106475	141510	197628	69138.9	63987	89346.2	1.4764e+06	1.87136e+06	2.03267e+06	1.50762e+06	1.45836e+06	1.00297e+06	14.5435	0.978691	16	19.0651	1.99917e-12	5.44321e-13
Q9UJ14	GGT7	2	2	3	FALSE	266.593	472.298	431.752	12657.9	14014	10028	FALSE	FALSE	FALSE	13860.7	11904.6	19905.7	151304	188045	198773	FALSE	FALSE	FALSE	15.4155	0.99692	10	40.1953	2.17301e-12	5.87446e-13
Q9NW81	DMAC2	3	1	2	2	2110.47	4846.76	2985.8	38036.7	30864.1	47735.6	22880.9	29184.9	36387.2	13968.2	17306.7	21665.3	513914	635041	656253	463283	477136	357198	14.6758	0.978465	16	18.9612	2.17434e-12	5.87446e-13
P83731	RPL24	3	3	14	9	7445.42	8946.75	12438.4	553536	538920	569294	361574	574432	570797	49898.9	53490.3	105571	2.85868e+06	3.56987e+06	3.91977e+06	3.43332e+06	2.92959e+06	2.26293e+06	5.99963	0.97843	16	18.9453	2.20252e-12	5.92769e-13
Q9NSE4	IARS2	3	6	5	5	6609.91	9279.2	9969.25	75520.5	69764.5	69973.1	33790.5	49531.5	59459.6	46382.7	48981.7	72462.9	699264	901186	904133	688285	708787	475983	11.8403	0.978412	16	18.9372	2.21702e-12	5.94387e-13
P84085	ARF5	3	3	3	1	4137.51	6003.89	6708.53	24295.7	28621.6	20591.5	17112.4	16878	20525.1	44959.4	42468	54858.8	406732	519116	515857	349348	374940	320899	18.148	0.978227	16	18.8541	2.3718e-12	6.33456e-13
Q15007	WTAP	2	1	FALSE	1	702.799	999.121	1068.1	FALSE	FALSE	FALSE	5669.18	11043	10670.5	3285.64	3922.9	4024.58	FALSE	FALSE	FALSE	110591	101310	94374.5	10.53	0.996857	10	39.791	2.40278e-12	6.3929e-13
O15350	TP73	3	1	3	3	0	228.028	0	12628.8	25441.6	17779.7	5160.18	11683.9	17362.3	2297.13	1954.57	3301.86	287695	426635	397050	330759	386197	259331	23.2069	0.986227	14	22.3106	2.43107e-12	6.44367e-13
P33991	MCM4	3	23	40	31	7792.39	9290.97	10325.3	229744	244331	261529	108591	173747	206630	164843	172572	210410	4.65014e+06	6.13506e+06	6.45438e+06	4.69394e+06	4.30462e+06	3.26532e+06	24.003	0.977977	16	18.7428	2.59737e-12	6.84999e-13
Q08211	DHX9	3	8	9	8	9234.73	11641.6	9094.04	168281	129680	162746	84272.9	124903	194400	27483.9	34273.3	68124.3	668721	758042	804172	727465	657107	554728	4.80861	0.977969	16	18.7397	2.60395e-12	6.84999e-13
Q6UB35	MTHFD1L	3	5	5	5	5155.77	9552.88	26107	47166.5	66350.6	103868	44546.2	76953.4	100284	96099.7	96831.1	88364.5	848501	1.05471e+06	1.12908e+06	778048	845866	604518	11.5463	0.977949	16	18.7306	2.62341e-12	6.86711e-13
P31943	HNRNPH1	3	100	52	55	99782.1	106413	118613	1.444e+06	1.33123e+06	1.43839e+06	680915	1.32539e+06	1.63502e+06	405165	422455	571782	5.66908e+06	7.1173e+06	7.66893e+06	7.08839e+06	6.29976e+06	4.78414e+06	4.89343	0.977942	16	18.7275	2.63008e-12	6.86711e-13
Q99538	LGMN	3	2	2	3	0	0	373.468	10281.4	12045.9	13145.4	7886.19	11944.5	13374.5	4624.26	3590.58	6401.88	191834	238519	296282	255435	228862	145914	19.8615	0.985966	14	22.098	2.77029e-12	7.2063e-13
O94887	FARP2	2	1	1	FALSE	1575.28	1784.35	1981.92	22575.5	24005.7	21762.1	FALSE	FALSE	FALSE	9340.24	10064.3	12985.7	290718	300805	355687	FALSE	FALSE	FALSE	13.2945	0.996742	10	39.0795	2.8749e-12	7.45074e-13
P04062	GBA	3	3	1	1	597.972	605.127	509.689	43768.3	56835.3	43714	10849	17040.3	20934.9	10540.6	11194.3	14590.7	214948	254636	237158	199077	223251	179286	6.90094	0.977632	16	18.5931	2.93736e-12	7.5845e-13
Q6PI48	DARS2	2	3	1	FALSE	2392.36	4096	3432.76	7123.22	6802.39	8127.96	FALSE	FALSE	FALSE	24602.5	26927.7	37993.5	229060	283100	308397	FALSE	FALSE	FALSE	28.4625	0.996712	10	38.8974	3.01149e-12	7.74733e-13
Q969Z0	TBRG4	3	4	2	2	3700.99	4936.53	4497.6	28924.8	29255.6	36478.3	25073.7	41995.9	55368.5	51074.2	51138.6	68667.6	690428	801518	850304	1.11128e+06	1.11306e+06	757718	23.8681	0.977456	16	18.5178	3.12582e-12	8.01201e-13
O75306	NDUFS2	3	6	2	3	6926.88	8882.37	9182.31	11384.2	10222.4	12891	10656.4	28718.6	40284.7	35619.1	46518.2	54353	279561	360070	369063	481570	461862	332681	17.4008	0.977347	16	18.4714	3.24832e-12	8.2956e-13
Q9NPQ8	RIC8A	3	3	7	6	0	0	0	7950.25	11491	10725.2	25955.5	38561.2	45076.6	3068.14	3631.08	4289.11	482457	570700	689374	726836	757379	572605	27.2635	0.989074	13	24.1901	3.40464e-12	8.6632e-13
P55884	EIF3B	3	8	6	9	68826.5	70589.9	80564.5	79037.6	65759	73981.4	55985.7	88627.5	103772	60688.5	76332.9	119320	915364	1.1825e+06	1.36726e+06	845700	871179	764316	9.02671	0.977067	16	18.3544	3.58053e-12	9.07774e-13
P49756	RBM25	3	4	1	1	5848.85	7705.53	6946.5	68363.5	57964.4	62191.7	23389.8	38163	40202.7	17867.3	19712.5	24382.2	181012	228576	241135	233646	236518	178627	4.38089	0.976848	16	18.2643	3.86078e-12	9.75293e-13
Q9NXV6	CDKN2AIP	2	1	2	FALSE	255.349	301.986	0	2417.95	3404.18	5592.02	FALSE	FALSE	FALSE	3187.07	2807.09	4021.73	128984	171779	179697	FALSE	FALSE	FALSE	40.9704	0.998033	9	47.7544	3.87932e-12	9.76452e-13
P51530	DNA2	3	2	0	3	1083.01	1122.86	1090.36	7496.7	6185.03	4864.07	7846.45	13783.3	15283.2	12903.4	14929.7	19328.1	103550	150000	146605	184014	186756	130187	16.1394	0.976788	16	18.2401	3.93996e-12	9.85311e-13
Q6UX53	METTL7B	2	FALSE	1	1	FALSE	FALSE	FALSE	10728.2	11653	11844.1	8752.15	11440.3	12143.9	FALSE	FALSE	FALSE	138080	159356	174883	160809	165360	126284	13.8934	0.996529	10	37.857	3.94268e-12	9.85311e-13
P60709	ACTB	3	26	30	34	17776.5	27587.4	24685.9	829611	673384	672366	1.14639e+06	1.54957e+06	1.55573e+06	161295	187608	251782	1.00873e+07	1.34846e+07	1.34791e+07	1.67189e+07	1.76159e+07	1.47037e+07	13.3429	0.976717	16	18.2109	4.0375e-12	1.00486e-12
Q00610	CLTC	3	2	4	4	2224.04	5286.21	4843.37	45294.6	44034.2	52630.1	45838	82183.4	81365.3	4972.3	7586.89	29409.6	248686	332344	334142	283211	300237	239391	4.8941	0.976708	16	18.2074	4.04961e-12	1.00486e-12
Q15120	PDK3	3	1	6	8	0	396.624	361.422	19804	19485.4	13981.4	14272.7	29480.4	39875.9	13445.7	15466.3	5889.53	701830	836949	788462	1.04149e+06	1.07399e+06	850098	38.7019	0.981105	15	19.6397	4.10529e-12	1.01507e-12
P11532	DMD	2	1	1	FALSE	509.688	561.076	625.593	2695.42	1948.35	2537.83	FALSE	FALSE	FALSE	5754.68	5260.82	5897.88	61913.2	77854	77343.6	FALSE	FALSE	FALSE	26.3601	0.996484	10	37.6122	4.20527e-12	1.03613e-12
Q8WVX9	FAR1	3	8	7	7	3856.67	3593.08	4015.15	91025.2	84036.2	87396.9	38060.4	64614.6	75835.8	81163	106474	115624	1.47963e+06	1.876e+06	1.9437e+06	1.42731e+06	1.37434e+06	966362	20.7115	0.976548	16	18.1429	4.27542e-12	1.04972e-12
P05198	EIF2S1	3	1	1	2	2339.93	3070.02	3600.81	22851.7	18585.5	21958	24472.4	35891.3	43934.7	16092.8	19858.8	31897	399734	487968	561889	413033	328282	287820	14.4115	0.976517	16	18.1306	4.32019e-12	1.05021e-12
Q9BSJ2	TUBGCP2	3	1	5	3	1250.14	1176.34	1645.55	23328.4	58454.7	29238.7	21645.4	34108.1	44069.9	11602.4	13144.7	16088.4	378286	520055	530309	640593	703134	517509	15.4977	0.976516	16	18.1304	4.32091e-12	1.05021e-12
Q96I51	RCC1L	3	4	1	1	979.354	2001.47	1989.67	8229.84	8085.23	5081.62	3147.06	7097.39	6711.47	19968.1	22453.6	27034.5	71492.3	98359.8	98561.2	91220.7	109481	75888.6	14.1832	0.976515	16	18.13	4.32244e-12	1.05021e-12
O60333	KIF1B	2	2	3	FALSE	843.218	1325.2	1362.9	34948.2	40855.3	29852.4	FALSE	FALSE	FALSE	8777.68	10559	13552.2	446118	584956	601864	FALSE	FALSE	FALSE	15.2566	0.996452	10	37.4386	4.40309e-12	1.0661e-12
P00374	DHFR	3	5	3	4	5892.69	7871.24	9361.24	48799	43900.4	41939.9	43492.7	59925.7	72175.7	78487.3	73911.5	92774.8	677398	741440	774723	1.07008e+06	1.00892e+06	836389	16.0612	0.976245	16	18.0226	4.73348e-12	1.14215e-12
O00203	AP3B1	3	3	17	13	4323.92	4042.31	4779.89	199303	188189	182532	74403.5	107538	132322	46626.5	48829.7	64627.5	2.5278e+06	3.07585e+06	3.17986e+06	2.28241e+06	2.27355e+06	1.63506e+06	16.8643	0.976037	16	17.9415	5.07138e-12	1.21947e-12
P10809	HSPD1	3	17	28	23	14827.7	23550.4	23755.8	540256	493432	549584	219060	363769	428959	194158	177608	319127	6.56896e+06	8.13239e+06	8.48199e+06	6.17103e+06	6.25386e+06	4.1579e+06	15.2255	0.975798	16	17.8495	5.48572e-12	1.31459e-12
P62195	PSMC5	3	7	6	7	5352.75	7408.04	6598.45	53637.3	77379.5	63708.1	39841.1	61299.3	76285.8	15856.2	17170.1	24390.7	430267	519143	551896	752677	598005	463688	8.6156	0.97578	16	17.8424	5.51936e-12	1.3147e-12
A0A096LP01	SMIM26	2	1	1	FALSE	0	329.43	373.067	11393	10660.3	9970.01	FALSE	FALSE	FALSE	8775.04	6712.13	13862.8	239289	304602	311131	FALSE	FALSE	FALSE	27.0237	0.997872	9	45.9088	5.52376e-12	1.3147e-12
P84098	RPL19	3	5	3	5	11201.2	12931.1	14238.1	108176	119847	109624	77034.5	162667	129003	34926.5	34543.1	51815.1	652603	637972	831753	999735	737257	643499	6.20917	0.975723	16	17.8206	5.62323e-12	1.33384e-12
Q86UT6	NLRX1	2	1	3	FALSE	0	540.006	533.919	12483.4	18358	13995.6	FALSE	FALSE	FALSE	6973.61	7223.34	8132.06	190162	230998	247533	FALSE	FALSE	FALSE	15.0514	0.99786	9	45.7799	5.66476e-12	1.33915e-12
P78406	RAE1	3	2	7	6	2072.14	2312.75	2929.05	32803.4	44112.8	43157.6	22674.2	39784	45912	16695.1	21534.4	24477.4	530709	668015	797882	532021	510800	374257	14.7456	0.975634	16	17.7869	5.78826e-12	1.36271e-12
P19623	SRM	3	11	6	7	14405.2	17160.7	21552.7	38829.6	36870.8	51949.4	26822	48061.4	61612.5	202159	220788	296922	1.14539e+06	972869	1.16916e+06	1.0666e+06	1.0623e+06	780335	21.8005	0.975626	16	17.7839	5.80338e-12	1.36271e-12
Q7Z2W9	MRPL21	2	1	1	FALSE	2094.03	2090.77	2386.78	19905.3	19955.3	23868.5	FALSE	FALSE	FALSE	6641.64	7686.83	11936.6	183479	214883	259637	FALSE	FALSE	FALSE	9.73337	0.996218	10	36.2589	6.05164e-12	1.41625e-12
O15212	PFDN6	3	2	1	1	620.147	1193.3	1849.42	7842.9	7386.74	7803.52	10387.8	15182	18211.4	14100.9	15069.4	18538.2	126223	128441	151779	185036	175055	182745	14.1462	0.975436	16	17.7123	6.17177e-12	1.43956e-12
P08243	ASNS	3	4	6	6	2275.34	6677.88	6660.17	48729.4	50401.7	57695.7	50879	93902	119273	24055	29551.4	44369.4	717670	887903	897128	605639	666779	534041	10.0967	0.975423	16	17.7076	6.19673e-12	1.44057e-12
Q8IWS0	PHF6	2	FALSE	1	1	FALSE	FALSE	FALSE	11687.9	7394.65	8183.96	4957.82	7913.18	10179.4	FALSE	FALSE	FALSE	59980.1	69975.6	84032.3	67486.8	71809	64653.5	8.3061	0.996197	10	36.1541	6.22799e-12	1.44305e-12
Q13263	TRIM28	3	6	22	32	8996.02	11796.6	12763.5	227571	220454	235014	184641	221613	278955	68415	74252.4	106512	5.9929e+06	7.3151e+06	8.14615e+06	1.12323e+07	9.73539e+06	8.90034e+06	36.7893	0.975325	16	17.671	6.39592e-12	1.47707e-12
P23921	RRM1	3	1	2	2	1390.83	1719.49	1949.42	5711	6067.69	5299.6	3039.17	7337.28	13366.8	10756.1	9991.44	16947.3	208264	278813	203612	205975	194702	157535	28.0418	0.975247	16	17.6422	6.55677e-12	1.50923e-12
Q06830	PRDX1	3	21	18	16	20954.1	25712.2	26613.1	1.23952e+06	1.45103e+06	1.42003e+06	898248	1.36535e+06	1.45585e+06	88615.4	88552.2	157621	5.41752e+06	6.69007e+06	7.35545e+06	6.94527e+06	6.995e+06	4.83831e+06	4.88105	0.975201	16	17.6253	6.65382e-12	1.52655e-12
P19784	CSNK2A2	3	3	1	1	3530.54	3600.74	4059.61	5595.07	5032.52	6018.24	4041.81	6676.69	5772.94	8347.37	11045.1	11750.7	32539.4	50476.9	50122.9	57072.3	58183.5	39065.7	7.18739	0.975115	16	17.5936	6.83903e-12	1.56129e-12
Q658Y4	FAM91A1	2	1	2	FALSE	650.019	822.297	939.074	7354.31	7317.58	9552.24	FALSE	FALSE	FALSE	3158.07	4085.32	4887.66	96556.1	128459	130295	FALSE	FALSE	FALSE	13.7951	0.996123	10	35.8093	6.84988e-12	1.56129e-12
Q15054	POLD3	3	3	8	6	2077.18	3000.71	2972.22	50690	59099.7	57382.2	26608.2	41336	48978.2	37569.2	43857.7	46310.1	931129	1.17536e+06	1.28083e+06	856409	864453	627553	20.0704	0.975087	16	17.5833	6.90031e-12	1.56768e-12
Q15834	CCDC85B	2	1	FALSE	2	1048.31	1153.74	1090.86	FALSE	FALSE	FALSE	7880.74	9578.18	15566.7	4054.23	4398.67	5732.23	FALSE	FALSE	FALSE	146191	135725	115344	11.3288	0.996094	10	35.674	7.11214e-12	1.61058e-12
Q13257	MAD2L1	3	2	4	5	10821	12711	13637.9	33664.3	42563.8	30849.3	40722.3	52770.6	66773.2	76237.9	115204	125496	1.0728e+06	1.29361e+06	1.42151e+06	1.82857e+06	1.87846e+06	1.52375e+06	30.6576	0.974823	16	17.487	7.50308e-12	1.69363e-12
O00267	SUPT5H	2	1	0	FALSE	0	505.394	354.388	3611.15	3151.03	0	FALSE	FALSE	FALSE	1885.99	1871.66	2971.55	110460	143613	156491	FALSE	FALSE	FALSE	54.7488	0.998844	8	58.7772	7.7971e-12	1.75433e-12
Q13895	BYSL	2	3	FALSE	1	1725.5	2235.25	2054.84	FALSE	FALSE	FALSE	11117.2	16734.6	20594	13954.9	14056.5	21722.9	FALSE	FALSE	FALSE	338464	342194	266616	18.3067	0.996008	10	35.2829	7.93481e-12	1.7796e-12
P15924	DSP	3	39	29	29	162878	260394	202877	909574	1.53554e+06	443651	657832	864554	799300	265768	306303	377887	3.28495e+06	4.63363e+06	4.48591e+06	4.11849e+06	3.98308e+06	3.25261e+06	4.23339	0.97459	16	17.4038	8.06879e-12	1.80386e-12
P29590	PML	2	FALSE	1	2	FALSE	FALSE	FALSE	6538.4	5241.79	7897.13	4989.74	7557.85	9056.18	FALSE	FALSE	FALSE	109013	137259	140178	141165	125299	103472	18.3228	0.995982	10	35.1701	8.19104e-12	1.82536e-12
P53803	POLR2K	2	1	FALSE	1	4381.76	5479.72	6411.82	FALSE	FALSE	FALSE	5196.24	10728.6	10450.1	11256.9	15146	16712	FALSE	FALSE	FALSE	143350	126427	109174	9.89642	0.995961	10	35.0792	8.40419e-12	1.86692e-12
Q9NRZ9	HELLS	3	1	10	7	1498.9	1928.62	1911.22	497459	420291	475972	55368.7	79276.7	82046.1	8178.32	9615.09	11140.9	1.67866e+06	2.13426e+06	2.17553e+06	1.79185e+06	1.84853e+06	1.43712e+06	6.8667	0.9744	16	17.3365	8.55984e-12	1.89548e-12
Q6P3X3	TTC27	3	9	10	5	16962	12380.9	17503.5	63280.8	86441.9	63229.4	44846.8	44734.1	80885.4	89678.5	84096.6	112244	1.17194e+06	1.60088e+06	1.63524e+06	1.14431e+06	1.13682e+06	818155	18.113	0.974318	16	17.3075	8.78092e-12	1.93014e-12
P62753	RPS6	3	2	2	5	9102.44	13940.1	13527.5	297899	292507	293002	203194	279094	348165	30479.6	36605.7	92422.5	1.02901e+06	1.28609e+06	1.40688e+06	1.38837e+06	1.33849e+06	1.01846e+06	4.3571	0.974314	16	17.3061	8.7917e-12	1.93014e-12
Q9NWX5	ASB6	3	2	1	1	0	0	0	0	2280.29	3973.08	0	2448.11	4333.54	3651.78	4542.51	5058.26	98038.7	110754	123943	136929	133426	111103	55.8071	0.993628	11	29.2394	8.81459e-12	1.93014e-12
Q9BT22	ALG1	2	1	2	FALSE	0	301.66	0	16606.4	16238.6	16557.1	FALSE	FALSE	FALSE	5024.73	3325.79	1726.29	446680	557505	598020	FALSE	FALSE	FALSE	32.4378	0.998808	8	57.871	8.82672e-12	1.93014e-12
P27144	AK4	2	1	2	FALSE	1032.49	1581	1679.8	22816.4	30503.6	24653.4	FALSE	FALSE	FALSE	13418.5	16181.6	18299.8	217604	265954	282007	FALSE	FALSE	FALSE	9.88814	0.9959	10	34.813	9.06427e-12	1.97591e-12
P41091	EIF2S3	3	9	17	11	6802.44	9900.73	9893.94	141174	153360	156774	43503.1	78334	82366.3	123621	109482	186302	2.85114e+06	3.88384e+06	4.18314e+06	2.64306e+06	2.63169e+06	2.20227e+06	27.5829	0.974133	16	17.2431	9.29352e-12	2.01959e-12
P48507	GCLM	3	8	4	4	5810.75	6337.22	7414.36	8134.14	18128.7	14415.7	32659.6	46668.8	58808.5	92569.4	107967	134325	357970	455417	492457	575345	575682	430709	16.244	0.974093	16	17.2294	9.40675e-12	2.03787e-12
P47897	QARS1	3	1	6	7	316.396	272.308	457.384	136041	128056	150874	76205.1	135756	151203	1108.04	1474.84	2039.32	530579	700879	813113	653977	665236	506415	4.97294	0.974006	16	17.1994	9.65984e-12	2.08624e-12
O00257	CBX4	2	1	1	FALSE	882.765	1594.04	1602.79	3913.15	6151.87	4659.95	FALSE	FALSE	FALSE	5240.5	5570.74	8144	73349.2	99302.9	98588.4	FALSE	FALSE	FALSE	15.4322	0.995839	10	34.5553	9.75778e-12	2.10091e-12
O43251	RBFOX2	3	8	12	6	2591.6	3290.5	3344.4	42893.1	43991.8	46327.5	25717.6	37593.5	48726.4	54300.8	82982.6	74313.4	665061	836909	894657	616603	625696	438447	16.8541	0.97376	16	17.1154	1.04078e-11	2.23398e-12
Q96CQ1	SLC25A36	2	FALSE	1	2	FALSE	FALSE	FALSE	15672	16426.8	13009.2	11317.1	16760.7	23503.7	FALSE	FALSE	FALSE	172642	217748	228617	222225	196521	163633	12.4252	0.99577	10	34.2718	1.0589e-11	2.26593e-12
P31350	RRM2	3	4	2	2	3342.55	4278.78	4287.9	15622	14469.5	12925.6	7792.73	9012.97	12171	35023.3	34635.7	50753.5	227813	317846	342043	227591	228845	181819	19.6223	0.973519	16	17.034	1.11903e-11	2.3873e-12
P51784	USP11	3	4	7	7	0	543.996	207.406	20436.8	25597.8	24773	20933.8	32187.7	38522.8	6874.34	7805.84	11193.5	291007	372401	389451	273034	276777	217434	11.3109	0.978371	15	18.3178	1.12246e-11	2.38734e-12
O00330	PDHX	2	1	3	FALSE	1225.08	1191.33	1582.08	6627.66	11165.7	7836.59	FALSE	FALSE	FALSE	11278.9	13827.3	16923.1	113776	153719	167864	FALSE	FALSE	FALSE	16.1125	0.995685	10	33.9313	1.16916e-11	2.47914e-12
O43617	TRAPPC3	2	FALSE	1	1	FALSE	FALSE	FALSE	14180.2	15262.1	12152.9	5432.22	10848	10056.3	FALSE	FALSE	FALSE	64227.1	71819.5	77513.5	69329.2	66420.9	63573.6	6.07792	0.995671	10	33.8754	1.18845e-11	2.51242e-12
Q8WUK0	PTPMT1	3	12	2	3	13551.3	15933.8	16697.2	14589.8	15348.2	28987.4	20210	30614.4	41088	182591	186622	245125	634817	767479	864292	689139	755671	538056	24.6868	0.973296	16	16.9599	1.19575e-11	2.52024e-12
Q14657	LAGE3	2	FALSE	2	2	FALSE	FALSE	FALSE	3762.8	2616.17	2960.55	2550.59	3704.41	7450.21	FALSE	FALSE	FALSE	72682.7	88141.3	94998.9	78735	88053.9	71212.9	21.429	0.995655	10	33.8126	1.21052e-11	2.54372e-12
Q9ULX6	AKAP8L	3	9	24	26	5177.74	5940.9	5827.27	108256	128038	117647	71860	112539	138215	76126	83225.4	106352	3.52146e+06	4.59315e+06	4.79859e+06	3.0303e+06	3.22949e+06	2.4754e+06	31.5992	0.973085	16	16.8903	1.27283e-11	2.66663e-12
O43542	XRCC3	2	2	3	FALSE	440.332	590.069	962.98	7969.18	10331.3	8795.45	FALSE	FALSE	FALSE	14706.5	18144.9	22679.9	170526	229479	266887	FALSE	FALSE	FALSE	24.8347	0.995595	10	33.5776	1.29726e-11	2.70971e-12
O43301	HSPA12A	2	FALSE	1	1	FALSE	FALSE	FALSE	10852.3	11105.8	9772.21	7407.64	11017.8	13232.2	FALSE	FALSE	FALSE	99427.1	108541	121924	114829	120256	91940.1	10.3634	0.995591	10	33.5647	1.3022e-11	2.71193e-12
P63151	PPP2R2A	3	4	3	5	2304.73	2208.06	2604.54	21178.6	19345.1	17576.7	12927.2	25013.4	23360.6	13018.8	13343.9	19731.9	160531	209846	264473	288067	301349	285225	12.2953	0.972873	16	16.8215	1.35434e-11	2.81215e-12
Q14318	FKBP8	2	FALSE	2	2	FALSE	FALSE	FALSE	39039.6	29393.4	33320.3	34965.3	48555	59140.5	FALSE	FALSE	FALSE	345714	409822	439701	458619	443043	374246	10.1105	0.995548	10	33.399	1.36772e-11	2.83152e-12
Q9H9A6	LRRC40	3	2	6	3	2541.13	3523.47	3439.78	56844.5	54729.4	62626.5	14663.6	23278.6	28409.7	32692.5	38715.7	49524.9	643615	876894	905389	603652	648810	448352	16.9867	0.972787	16	16.7939	1.38848e-11	2.86348e-12
Q9Y223	GNE	2	1	2	FALSE	1298.57	1999.02	1544.36	22274.7	20074.3	17622.5	FALSE	FALSE	FALSE	11634.5	13801.6	17760	162512	211457	224931	FALSE	FALSE	FALSE	9.90685	0.995532	10	33.3414	1.39134e-11	2.86348e-12
Q13885	TUBB2A	3	96	166	156	5388.75	8186.49	7385.88	116125	122404	106635	63209.5	86821.5	129500	127752	119029	187348	3.08243e+06	3.79041e+06	4.08158e+06	2.58284e+06	2.93249e+06	1.98342e+06	29.2528	0.972763	16	16.7862	1.39825e-11	2.86926e-12
P26373	RPL13	3	13	15	15	29494.5	34547.5	36735.3	695820	749456	785230	536487	1.07943e+06	865851	277708	322957	415673	8.99739e+06	1.04568e+07	1.23842e+07	1.63107e+07	1.55435e+07	1.23798e+07	16.0166	0.972578	16	16.727	1.47521e-11	3.01834e-12
P61160	ACTR2	3	4	4	5	2866.51	4309.81	5078.11	32627.4	34402.4	35084	24761.1	50644.1	56302.6	37202.5	39343.6	60502.8	717717	882609	1.02963e+06	1.2901e+06	1.35517e+06	1.02129e+06	26.1447	0.972359	16	16.6576	1.57129e-11	3.20555e-12
O60266	ADCY3	3	1	1	1	0	0	347.019	0	0	2229.6	0	0	2098.2	700	678.889	1201.15	21176.9	24455	25806.4	23561.6	26322.3	21936.4	31.1966	0.995416	10	32.9135	1.5815e-11	3.21699e-12
Q9H3U1	UNC45A	3	4	5	7	3424.57	4106.43	4622.61	27607.9	29384.3	22828.1	27023.4	43080.4	56813.8	44568.6	48967.5	61307.5	686202	779814	883921	1.17666e+06	1.18665e+06	854158	26.1419	0.972257	16	16.6257	1.61768e-11	3.28105e-12
O60264	SMARCA5	3	3	4	4	8285.01	8931.5	7368.21	89448.6	59086.7	74931.9	72511.4	109819	200488	41481.4	53755.8	59302	496873	495556	513763	598149	609727	511222	5.35741	0.97198	16	16.5398	1.74999e-11	3.53916e-12
Q8N6H7	ARFGAP2	3	2	3	4	1050.99	1358.49	1587.94	69834	59474.5	50943.7	42845	58062.9	57928.3	10180.4	12002.9	17424.1	326066	384137	423438	536072	531207	461191	7.87476	0.971963	16	16.5345	1.75844e-11	3.54599e-12
Q86XI2	NCAPG2	3	1	2	4	1494.39	2678.31	2368.38	12081	17713.4	17409.8	18467.5	26869.3	32452.1	24292.1	30160.4	38544.7	403863	534795	587578	702398	805154	575203	28.1447	0.971927	16	16.5235	1.77638e-11	3.57188e-12
Q7KZF4	SND1	3	8	7	8	6897.04	14737.1	13138.3	167064	109217	248626	43158.5	63532	86004.5	52927.6	60963	142386	767931	874090	1.09667e+06	745027	706670	630637	6.74838	0.97175	16	16.4696	1.86656e-11	3.73239e-12
Q9Y265	RUVBL1	3	4	3	4	27628.2	30800.1	35581.9	79639	124433	79897.6	38951	64448.5	62030.1	168834	171318	260567	729336	943787	954357	750202	757330	548260	9.72378	0.971744	16	16.4677	1.86975e-11	3.73239e-12
Q8TDP1	RNASEH2C	3	3	1	1	2836.75	3683.24	3544.27	8452.73	10320.5	7940.91	4849.1	6141.8	7745.57	35515	36806.4	51939.6	99837.6	130242	140243	132818	133104	112597	15.7274	0.97174	16	16.4663	1.87221e-11	3.73239e-12
P62140	PPP1CB	2	1	1	FALSE	3699	5037.82	5686.43	9635.57	10117.7	12163.9	FALSE	FALSE	FALSE	13065.6	16245.3	22161.6	97025.4	120726	139492	FALSE	FALSE	FALSE	8.81988	0.995241	10	32.2983	1.90681e-11	3.79058e-12
P52756	RBM5	2	1	FALSE	3	1658.51	2120.3	1776.94	FALSE	FALSE	FALSE	14692.1	28076	37583.6	5355.4	6354.52	7459.33	FALSE	FALSE	FALSE	505237	471424	376919	15.9794	0.995231	10	32.2624	1.928e-11	3.82183e-12
P15880	RPS2	3	3	22	18	2476.31	3580.94	4008.4	311107	306585	330234	283159	378794	403614	137778	78951	31207.7	5.30507e+06	6.94276e+06	6.87397e+06	5.41793e+06	4.18941e+06	3.59494e+06	16.0964	0.971612	16	16.4275	1.94041e-11	3.83558e-12
P08559	PDHA1	3	4	4	6	1972.9	3414.73	3534.83	60941.2	73942.9	74824.4	92734.1	168172	190649	30989.6	38433.6	60416.3	733830	926431	991190	735403	727500	518876	7.10709	0.971541	16	16.4061	1.97908e-11	3.90098e-12
P30536	TSPO	2	1	2	FALSE	1295.03	1932.58	1906.81	28929.5	20278.2	15954.2	FALSE	FALSE	FALSE	23888	33886.6	36890.2	451336	531982	518602	FALSE	FALSE	FALSE	22.7122	0.995164	10	32.0384	2.06583e-11	4.06055e-12
Q9H9B4	SFXN1	3	14	7	10	14458.5	19775	21149.4	154855	177805	185496	72557.1	119737	143138	247095	316081	250205	2.16085e+06	2.3916e+06	2.40479e+06	2.08517e+06	1.74122e+06	1.21694e+06	14.0972	0.971026	16	16.2534	2.28027e-11	4.46948e-12
O75319	DUSP11	2	1	FALSE	2	484.722	794.166	406.833	FALSE	FALSE	FALSE	2795.65	8791.79	7258.59	3647.57	4228.68	5250.88	FALSE	FALSE	FALSE	156085	151625	115667	21.2599	0.995064	10	31.7076	2.2896e-11	4.47524e-12
P31689	DNAJA1	3	25	26	34	5047.11	5273.49	5865.78	315684	300344	303050	74030.5	140600	179967	60624.7	65577.8	85476.4	3.74088e+06	4.83601e+06	4.86355e+06	3.34284e+06	3.24519e+06	2.49412e+06	17.0952	0.971	16	16.2455	2.297e-11	4.47719e-12
Q9Y2Y1	POLR3K	2	2	1	FALSE	2543.27	2646.31	3112.3	23002.9	8965.08	9179.63	FALSE	FALSE	FALSE	5890.09	5664.98	10483.5	113712	144932	162485	FALSE	FALSE	FALSE	8.96203	0.995051	10	31.6658	2.31972e-11	4.50893e-12
Q6PCE3	PGM2L1	2	1	3	FALSE	212.942	301.928	218.754	30031.6	31184.5	30260.3	FALSE	FALSE	FALSE	3660.95	2789.02	5247.13	347373	479492	500128	FALSE	FALSE	FALSE	14.5178	0.995012	10	31.5416	2.41184e-11	4.67499e-12
O60343	TBC1D4	2	1	FALSE	4	1128.4	1882.64	3346.11	FALSE	FALSE	FALSE	15346.4	15786.2	29271.5	4663.09	5280.42	6758.03	FALSE	FALSE	FALSE	316051	313818	246768	13.3811	0.994998	10	31.4977	2.44539e-11	4.72694e-12
Q9HCC0	MCCC2	3	6	5	5	5869.16	5963.56	7243.18	32790.2	30204.7	32619.8	15979.9	32900.8	40156.5	43581.7	50909.4	67710.9	860149	1.11445e+06	1.27209e+06	798136	857694	557673	27.5975	0.970646	16	16.1428	2.52822e-11	4.87359e-12
Q92615	LARP4B	3	1	10	9	0	355.562	257.39	67952.3	63739	68401.9	160916	242240	288929	2893.22	3509.05	3908.59	1.04121e+06	1.35105e+06	1.42228e+06	1.0959e+06	1.09492e+06	831441	7.66933	0.975816	15	17.2894	2.57356e-11	4.94735e-12
P05388	RPLP0	2	FALSE	10	9	FALSE	FALSE	FALSE	315919	291869	339351	171945	239319	311545	FALSE	FALSE	FALSE	1.454e+06	1.83613e+06	1.93555e+06	1.71832e+06	1.87984e+06	1.64496e+06	6.26895	0.994859	10	31.0668	2.80297e-11	5.3736e-12
O00189	AP4M1	3	1	1	1	831.222	1219.81	1315.14	11746.1	14703.9	11842.8	4063.69	8454.28	9509.62	6301.24	6353.12	8800.52	111862	151116	162200	111945	100215	79257.3	11.5888	0.97025	16	16.0301	2.81088e-11	5.37404e-12
O60313	OPA1	3	8	14	13	3437.65	4818.01	4955.64	84541.3	88693.1	89610.3	22584.8	42369.1	52259	32454.4	33124.7	44706.6	1.23829e+06	1.53806e+06	1.61049e+06	1.09029e+06	1.13332e+06	743013	18.9787	0.970034	16	15.9697	2.97599e-11	5.6742e-12
P48444	ARCN1	3	6	4	3	8086.02	9044.67	9599.92	52675.5	107227	44495.2	13026.2	40493.9	42746.9	57919.7	55690.4	83113	352368	466136	421057	579313	568695	404767	9.12983	0.969944	16	15.9447	3.04703e-11	5.79387e-12
Q96H79	ZC3HAV1L	3	4	1	1	2511.19	3111.65	2897.26	10639.6	11597	12273.9	9852.71	14529.8	18858.5	20542.1	18837.4	29268.5	116924	148610	160010	213992	208574	165954	12.55	0.969832	16	15.9135	3.13863e-11	5.95187e-12
P61163	ACTR1A	2	1	2	FALSE	1133.8	1354.14	1627.87	18304.1	25080.6	15175.5	FALSE	FALSE	FALSE	2511.6	2183.56	4156.27	187416	244984	251903	FALSE	FALSE	FALSE	11.0593	0.994731	10	30.683	3.17023e-11	5.99556e-12
Q16352	INA	2	1	5	FALSE	379.185	533.525	447.482	89980.3	54416.1	49017.5	FALSE	FALSE	FALSE	2831.52	2632.59	4349.01	582024	723092	786896	FALSE	FALSE	FALSE	10.7911	0.99472	10	30.6504	3.20378e-11	6.04267e-12
Q06609	RAD51	3	7	5	4	3719.83	3068.48	3797.36	19109.4	23041.9	21403.7	6235.22	10243.3	19775	75923.6	93342.9	99648.1	315749	405626	467330	309132	326896	267728	21.3904	0.969731	16	15.8858	3.22214e-11	6.06096e-12
Q9Y3F4	STRAP	2	FALSE	5	6	FALSE	FALSE	FALSE	108199	108567	132498	105012	173821	188356	FALSE	FALSE	FALSE	711292	874794	926164	880732	797189	686769	5.97333	0.994706	10	30.6096	3.24632e-11	6.09006e-12
Q9BW92	TARS2	3	4	6	5	1637.45	2624.14	2458.82	45095.4	54748.3	49984.4	21793.7	33836.5	44981.2	20519.4	24348.6	33029.1	938290	1.19675e+06	1.24415e+06	818545	789990	616885	22.0972	0.969687	16	15.8737	3.25967e-11	6.09876e-12
P30837	ALDH1B1	3	10	12	14	4270.11	6054.07	6843.1	152911	135614	159742	96522.7	127833	152246	62385.6	61973.4	86876.4	2.65059e+06	3.22494e+06	3.73499e+06	2.36549e+06	2.36193e+06	1.65949e+06	19.2494	0.969533	16	15.8318	3.39234e-11	6.33005e-12
P32322	PYCR1	3	2	1	1	0	0	0	14040.2	11024.9	12075.4	12209.3	15197.6	17252.4	840.57	836.833	1142.84	271928	333622	325310	366484	422047	284163	24.5278	0.984373	13	20.155	3.44558e-11	6.41231e-12
P50402	EMD	3	20	16	17	28762.3	39282.7	35111.8	213100	216518	210606	141011	266392	401616	138597	142409	177238	2.73181e+06	3.29528e+06	3.88053e+06	2.30229e+06	2.5348e+06	1.89504e+06	11.0139	0.96942	16	15.801	3.4935e-11	6.48424e-12
Q8NBS9	TXNDC5	2	2	2	FALSE	1331.88	2238.42	5215.8	5804.39	7963.33	7359.26	FALSE	FALSE	FALSE	6578.24	6117.65	9458.8	112068	163800	165918	FALSE	FALSE	FALSE	15.5096	0.994611	10	30.3359	3.54823e-11	6.56839e-12
Q8N1B4	VPS52	3	3	3	3	1101.42	1673.32	1756.45	8382.04	12796.3	8440.76	32369.2	60266.6	75103	20395.3	22265.3	28232.9	327461	442371	427508	335757	319035	218079	10.6054	0.969327	16	15.7759	3.57829e-11	6.60658e-12
Q5VYK3	ECPAS	3	4	7	2	0	0	0	54915.6	47047.2	70968.4	5421.27	11330.1	16735	1165.55	1874.3	2470.03	423472	512271	579009	436533	486901	322581	13.4014	0.984246	13	20.0715	3.63096e-11	6.68618e-12
Q92572	AP3S1	2	2	FALSE	1	784.619	895.324	1273.67	FALSE	FALSE	FALSE	9377.69	14887.2	17434.6	6713.68	8664.41	8661	FALSE	FALSE	FALSE	290404	247319	207585	17.2294	0.994554	10	30.1777	3.73681e-11	6.84921e-12
P38435	GGCX	3	2	4	5	379.74	996.53	549.024	29189.6	27560.7	30470.9	9632.76	15443.5	22340.1	7165.12	7039.65	8632.38	715654	926095	999072	630762	631188	466637	32.1628	0.969156	16	15.73	3.73908e-11	6.84921e-12
O15397	IPO8	3	3	3	3	3131.05	3667.28	4099.03	31901	42109.5	35697.8	23780.3	39088.2	44959.7	5905.13	6758.48	8723.32	194846	292741	289271	276197	218463	148095	6.30817	0.969005	16	15.6898	3.88613e-11	7.1e-12
Q8N6R0	EEF1AKNMT	2	1	1	FALSE	617.362	542.362	897.537	14420.5	14427.6	16738.9	FALSE	FALSE	FALSE	11217.3	12715.2	15224.3	181083	241129	232940	FALSE	FALSE	FALSE	14.5727	0.994502	10	30.032	3.92018e-11	7.14356e-12
Q9NXK8	FBXL12	2	1	1	FALSE	841.712	821.842	880.711	4444.37	7098.69	5293.21	FALSE	FALSE	FALSE	8815.78	10229	13460.9	125898	159694	151661	FALSE	FALSE	FALSE	24.2387	0.994494	10	30.009	3.95001e-11	7.17921e-12
P34932	HSPA4	3	9	6	5	4377.46	5397.26	5554.38	47661.8	59637.7	78212.3	21332.5	34914.6	45971.3	75856.3	87054.6	130541	732010	962396	1.01258e+06	646032	615408	567525	15.9355	0.968851	16	15.649	4.04186e-11	7.32713e-12
P68371	TUBB4B	3	177	197	181	26746.5	39638.9	43434.3	176477	193941	209843	67867.2	132186	178150	584284	605863	832129	5.19984e+06	6.46734e+06	6.88681e+06	4.50693e+06	4.63364e+06	3.3472e+06	30.9506	0.968748	16	15.6221	4.14777e-11	7.4997e-12
P54619	PRKAG1	3	2	3	1	1660.85	2273.41	2396.45	18371.8	23086.6	25231.8	3418.26	8672.79	7258.53	16123.1	16417.3	26324	173350	213609	209415	143800	152210	116461	11.559	0.968655	16	15.5978	4.2464e-11	7.65824e-12
Q9P2X0	DPM3	2	1	1	FALSE	390.137	504.018	473.346	5687.14	5724.46	5294.28	FALSE	FALSE	FALSE	4210.09	5011.28	5626.21	96800.8	103445	105346	FALSE	FALSE	FALSE	17.7299	0.994396	10	29.7446	4.31162e-11	7.75587e-12
Q86YP4	GATAD2A	2	2	FALSE	1	5084.26	5489.32	5607.6	FALSE	FALSE	FALSE	4572.89	9465.9	9350.15	8295.53	9515.11	11074.6	FALSE	FALSE	FALSE	81488.2	80881.1	62829.2	6.4211	0.994344	10	29.607	4.5142e-11	8.0868e-12
O75616	ERAL1	2	1	2	FALSE	1157.47	1519.21	1576.52	15352.4	18230.5	20127.9	FALSE	FALSE	FALSE	12157.6	14135	18601.5	148572	202223	209478	FALSE	FALSE	FALSE	10.4404	0.994343	10	29.604	4.5187e-11	8.0868e-12
Q5VTB9	RNF220	2	FALSE	2	3	FALSE	FALSE	FALSE	19001.4	14559.1	16133.5	8423.35	15658.1	20851.4	FALSE	FALSE	FALSE	238051	303806	291961	270583	269165	220830	16.8493	0.994311	10	29.5202	4.64727e-11	8.29568e-12
Q9H2P0	ADNP	2	1	FALSE	2	1242.64	1221.78	1469.63	FALSE	FALSE	FALSE	11991.8	19613.4	28548.3	2756.95	3203.69	4324.93	FALSE	FALSE	FALSE	268245	269876	215094	11.9134	0.994307	10	29.5097	4.6636e-11	8.30364e-12
Q14C86	GAPVD1	3	2	12	4	3561.65	4327.21	5050.69	44531.2	76319.2	70139.9	14767.1	25849.7	27822.7	25597.5	30017.4	39034.8	745680	972677	968635	666375	666375	466755	16.8196	0.968078	16	15.4492	4.90475e-11	8.71085e-12
Q16763	UBE2S	2	2	2	FALSE	3409.98	3404.58	4278.92	20054.4	16572.4	19994	FALSE	FALSE	FALSE	32145.1	36442.2	44573.4	218042	274686	295904	FALSE	FALSE	FALSE	13.3176	0.994188	10	29.2019	5.17341e-11	9.1599e-12
Q9HA92	RSAD1	2	1	FALSE	1	784.468	906.579	796.821	FALSE	FALSE	FALSE	7830.27	10126	12038.5	11735.7	12959.3	15800	FALSE	FALSE	FALSE	219518	226802	169672	20.2104	0.994185	10	29.196	5.18377e-11	9.1599e-12
Q9UHJ6	SHPK	2	7	FALSE	4	4002.45	7496.28	6479.11	FALSE	FALSE	FALSE	21886.1	32233.3	34574.4	23012.3	23664.1	36055.5	FALSE	FALSE	FALSE	436346	407850	318413	11.6745	0.994169	10	29.1552	5.25608e-11	9.26427e-12
P46783	RPS10	3	3	11	13	3404.95	5378.23	4843.37	50083.4	61388.8	61712	101159	159835	174410	38200.3	34216.1	45836.4	1.57794e+06	1.94447e+06	1.84497e+06	2.49383e+06	2.61887e+06	2.54011e+06	21.1156	0.967617	16	15.3332	5.49354e-11	9.65848e-12
P53396	ACLY	3	16	7	5	23802.4	31560.7	35484.7	166252	148437	214828	88010.4	98766	143950	89797.3	105743	196715	1.18758e+06	1.54288e+06	1.61051e+06	1.08214e+06	995218	876977	8.08289	0.96747	16	15.2969	5.69309e-11	9.98424e-12
P14678	SNRPB	3	5	13	10	5831.93	7240.53	8886.41	141759	136533	161205	87075.5	133711	162621	40952.1	44034.1	67211	1.48169e+06	1.85671e+06	2.01047e+06	1.29208e+06	1.30782e+06	967733	10.7339	0.967443	16	15.2901	5.73123e-11	1.00165e-11
Q14566	MCM6	3	24	22	23	30651.6	42152.2	45152.4	163476	220488	173822	171960	270470	348621	337433	375590	488777	2.9436e+06	3.88628e+06	3.89982e+06	5.18689e+06	5.64593e+06	4.35478e+06	18.4887	0.967436	16	15.2885	5.74011e-11	1.00165e-11
Q3SY69	ALDH1L2	3	5	6	5	4858.84	6411.68	5829.18	29312.2	33026.4	30520.4	27500.9	41934.2	49911.2	49491.8	51815.9	73208.7	529817	602285	606826	871390	887644	595862	18.6142	0.967389	16	15.2769	5.80606e-11	1.01064e-11
Q92947	GCDH	3	5	8	9	590.373	563.849	619.117	18348.5	35469.7	18484.7	32123.5	43088.5	46252.6	5297.06	5553.56	7058.05	420411	491289	516457	710242	749685	500229	17.4195	0.967163	16	15.2215	6.13154e-11	1.06464e-11
Q96DI7	SNRNP40	2	3	1	FALSE	4067.21	3958.67	4062.22	13934	10345.6	15984.4	FALSE	FALSE	FALSE	7136.42	7216.51	11182.9	119789	168877	168129	FALSE	FALSE	FALSE	9.21321	0.993976	10	28.6802	6.18329e-11	1.07097e-11
Q8NFQ8	TOR1AIP2	3	3	2	3	7040.25	8653.63	8681.04	15359	15435.7	19225.9	29995.7	45527.7	50640.1	53371.1	54982.6	75958.9	375145	506321	545144	701501	750954	533730	17.9354	0.967116	16	15.2101	6.20101e-11	1.07139e-11
P46060	RANGAP1	3	1	6	5	1014.68	1590.13	1610.38	93999	92013.9	102410	49877.7	73794.7	85877.1	5344.31	5963.62	7882.59	964330	1.21698e+06	1.36108e+06	856864	800657	676837	11.7405	0.967102	16	15.2066	6.22251e-11	1.07246e-11
O15260	SURF4	3	5	5	6	11824.7	13197.2	16321.2	50014.1	34834.7	32094.9	14962	27117.9	33115.6	90692.1	102107	123628	783460	964555	1.07288e+06	665375	717007	503580	21.5146	0.967034	16	15.1901	6.32471e-11	1.08739e-11
Q9UJX3	ANAPC7	2	FALSE	3	3	FALSE	FALSE	FALSE	23341.9	21815.7	24015	26097.7	41683.7	46810.5	FALSE	FALSE	FALSE	458153	601616	613863	605911	609233	453451	18.1876	0.993941	10	28.595	6.36793e-11	1.09214e-11
P49915	GMPS	2	3	FALSE	4	2285.98	3105.77	3432	FALSE	FALSE	FALSE	28482.3	40852	47426.5	18894.5	21305.4	33457.9	FALSE	FALSE	FALSE	431077	427214	338257	10.1143	0.993937	10	28.586	6.38793e-11	1.09289e-11
Q05823	RNASEL	2	1	1	FALSE	259.023	1719.4	778.274	0	3409.25	0	FALSE	FALSE	FALSE	7777.84	7945.96	10387.5	85894.5	99723.9	115178	FALSE	FALSE	FALSE	53.0183	0.998032	8	45.0222	6.54101e-11	1.11635e-11
Q99956	DUSP9	3	3	11	9	774.59	523.175	630.169	20860.6	22544.6	22847.5	11585.5	22579.5	37345.4	14891.5	15205.3	22115.4	602572	759534	801016	1.13516e+06	1.14656e+06	828529	38.1241	0.966866	16	15.1497	6.58306e-11	1.12079e-11
P46778	RPL21	3	1	6	4	1462.42	2582.82	3120.42	241490	229305	242506	119248	171230	196357	19498.2	16606.3	31174.2	1.6026e+06	2.03043e+06	2.23203e+06	1.44386e+06	1.41319e+06	1.1354e+06	8.22064	0.96679	16	15.1314	6.70331e-11	1.1385e-11
Q9BTE3	MCMBP	3	1	1	2	3230.18	3261.69	3703.33	13929.1	13799.7	14058.8	6688.07	7772.49	9638.5	14513.4	15518.4	25796.1	246113	310541	364978	213357	230212	162799	20.8174	0.966705	16	15.111	6.84088e-11	1.15905e-11
P11216	PYGB	3	1	4	1	305.318	695.377	371.483	4339.73	2152.92	3730.04	12759.7	9139.33	17582.5	4486.98	4909.48	6383.41	95492.1	132824	121310	149696	184335	142613	16.4861	0.96658	16	15.0813	7.04579e-11	1.19088e-11
P55786	NPEPPS	3	17	18	16	9689.03	12229.5	11053	133116	140615	147861	78829.5	114604	129240	82129.7	98404.6	110617	2.00815e+06	2.67673e+06	2.81255e+06	1.77865e+06	1.83332e+06	1.31061e+06	16.3543	0.966446	16	15.0496	7.27202e-11	1.22616e-11
Q9NRF8	CTPS2	2	FALSE	4	1	FALSE	FALSE	FALSE	8426.1	7091.67	6838.57	2301.57	2933.29	3210.83	FALSE	FALSE	FALSE	60588.4	75165.9	85146.3	69765.6	79375	61399.8	14.0069	0.993753	10	28.1573	7.41725e-11	1.24764e-11
Q9BY89	KIAA1671	2	1	2	FALSE	687.336	774.802	662.416	10118.8	17627.5	8376.65	FALSE	FALSE	FALSE	3632.69	3494.82	4998.11	115558	158975	160439	FALSE	FALSE	FALSE	11.6896	0.993744	10	28.1389	7.46539e-11	1.25273e-11
P41252	IARS1	3	1	2	4	2847.36	3897.5	3828.91	149351	135793	144222	107563	179810	199857	6580.01	7924.1	15238.9	533035	653304	737673	604121	629432	501938	3.97904	0.966291	16	15.0132	7.54088e-11	1.26237e-11
P51610	HCFC1	3	2	3	5	2329.76	2842.96	3377.65	72698.9	72955.3	67492.2	63486.3	101750	123440	7299.26	7529.47	12847.2	997998	1.09244e+06	1.11077e+06	758810	753616	622671	10.5099	0.966271	16	15.0085	7.57645e-11	1.26529e-11
Q9UQ80	PA2G4	2	2	2	FALSE	1671.99	5507.59	3347.26	22707.7	22354.7	16728.1	FALSE	FALSE	FALSE	12380.9	14397.3	62765.2	987845	1.04811e+06	1.05102e+06	FALSE	FALSE	FALSE	43.9247	0.993687	10	28.0098	7.81244e-11	1.3016e-11
Q9NPI6	DCP1A	3	1	4	4	445.154	593.032	504.439	40479.9	39260.2	39289	47492.4	69291.7	92687	4925.96	5880.6	7382.88	650831	784481	801565	551884	544926	393342	11.3477	0.966089	16	14.966	7.90498e-11	1.31126e-11
Q8NFF5	FLAD1	2	4	2	FALSE	3641.4	4775.28	5027.39	21693.7	21320	20538.2	FALSE	FALSE	FALSE	58340	57355.2	69677.1	390933	527135	544789	FALSE	FALSE	FALSE	21.4067	0.993672	10	27.9754	7.90793e-11	1.31126e-11
P06576	ATP5F1B	3	126	64	67	85512.2	104003	118612	733492	705616	650458	308738	481954	641475	1.32578e+06	1.42663e+06	1.71062e+06	1.5225e+07	1.80216e+07	1.84015e+07	1.21624e+07	1.24353e+07	9.13665e+06	23.4592	0.966021	16	14.9502	8.03119e-11	1.32619e-11
P08237	PFKM	3	4	7	8	1403.86	2167.7	2524.83	11025.2	11190.6	10928.8	8342.35	14705.5	16260.4	51407.8	49642.7	72582.3	186080	282092	258656	202900	214118	160973	18.822	0.966019	16	14.9496	8.03586e-11	1.32619e-11
Q92878	RAD50	2	2	4	FALSE	340.847	539.854	750.084	68289	72107.2	63035.2	FALSE	FALSE	FALSE	1998.24	2178.64	2751.83	588184	774976	803517	FALSE	FALSE	FALSE	10.5997	0.99364	10	27.9042	8.10962e-11	1.33522e-11
Q9Y2Z0	SUGT1	2	1	FALSE	1	511.152	1288.25	1138.99	FALSE	FALSE	FALSE	8918.33	14092.7	16637.3	5911.34	6591.03	10958.2	FALSE	FALSE	FALSE	117093	109789	95389	8.11828	0.993637	10	27.8971	8.13003e-11	1.33543e-11
Q9NXE4	SMPD4	3	1	2	2	1063.31	860.371	1316.54	21924.1	25220.7	22156.4	12532.2	17799	19799	12731.9	15440.7	15849	453876	559766	604079	392442	374159	270978	22.0045	0.96579	16	14.897	8.47218e-11	1.38838e-11
O95169	NDUFB8	2	1	1	FALSE	2599.66	3483.34	3217.28	2481.44	4075.12	4107.85	FALSE	FALSE	FALSE	10368.7	10422.3	15834.6	66897.2	87620.1	99065.1	FALSE	FALSE	FALSE	14.5361	0.993574	10	27.76	8.53563e-11	1.39551e-11
Q16531	DDB1	3	8	10	10	16146.2	19411.3	21307.8	61702.2	64762.3	78291.4	71399.2	114778	157571	87366	89271.9	129486	1.1295e+06	1.46138e+06	1.5801e+06	2.13285e+06	2.17015e+06	1.89152e+06	17.6283	0.965121	16	14.7456	9.87198e-11	1.61023e-11
Q8WVC0	LEO1	2	1	1	FALSE	331.017	0	443.369	3039	3553.64	3178.08	FALSE	FALSE	FALSE	306.353	477.615	536.507	31300.9	35437.9	39745.1	FALSE	FALSE	FALSE	10.2232	0.995954	9	33.2488	9.91931e-11	1.61418e-11
Q13546	RIPK1	2	1	FALSE	2	1694.97	1763.62	2294.15	FALSE	FALSE	FALSE	12993.9	26377.4	32656.7	8085.93	9164.91	11779.5	FALSE	FALSE	FALSE	226503	230188	191967	8.7128	0.993361	10	27.3073	1.00415e-10	1.62952e-11
Q96AG3	SLC25A46	3	6	3	3	1297.72	2909.79	2188.97	4125.95	8094.03	4124.55	3117.69	10357.7	16689.3	38226.6	44308.2	43947.7	247102	261069	288161	194359	199378	148049	27.6832	0.965037	16	14.727	1.00601e-10	1.62952e-11
O95347	SMC2	3	4	23	18	6359.29	8231.77	9738.63	556310	643832	593877	136700	196433	239401	28593.6	29901.8	44728.9	4.3442e+06	5.95775e+06	5.93137e+06	3.91698e+06	4.01397e+06	2.97408e+06	11.3939	0.964997	16	14.7182	1.01508e-10	1.6399e-11
Q9BRX9	WDR83	2	1	1	FALSE	1305.16	1398.85	1052.33	19361.8	17160	17897.1	FALSE	FALSE	FALSE	6346.26	7850.25	9428.54	114009	142947	166221	FALSE	FALSE	FALSE	7.68027	0.993344	10	27.2719	1.01711e-10	1.6399e-11
O95394	PGM3	3	8	7	5	6191.19	9834.02	7377.01	106457	71268.9	62945.8	13952	40148.9	60569.7	97324	98904.2	139909	1.451e+06	1.78776e+06	1.92462e+06	1.15427e+06	1.31475e+06	887779	23.3834	0.964842	16	14.6838	1.05128e-10	1.6911e-11
O94776	MTA2	2	2	FALSE	1	2166.05	2159.71	2330.68	FALSE	FALSE	FALSE	6902.22	10961.2	14573.3	3139.92	2613.61	5186.11	FALSE	FALSE	FALSE	168326	170018	127072	12.1852	0.993282	10	27.1445	1.06525e-10	1.70964e-11
Q9Y6C9	MTCH2	2	1	FALSE	1	1118.21	1598.09	1595.18	FALSE	FALSE	FALSE	6873.82	12493.1	12762.7	8824.77	12489.4	17428.7	FALSE	FALSE	FALSE	128560	130667	103359	11.0131	0.993244	10	27.0669	1.09579e-10	1.75463e-11
Q14141	SEPTIN6	2	2	FALSE	1	5811.84	6006.6	6325.16	FALSE	FALSE	FALSE	15952.5	22072.3	30372.9	17355	14582.1	23302.2	FALSE	FALSE	FALSE	193098	190248	153577	6.84255	0.993198	10	26.9732	1.13397e-10	1.81162e-11
P04792	HSPB1	3	11	9	9	11063.2	16304.3	16751.7	149852	181741	115711	64468.9	99889.5	105962	185536	188336	215257	2.4373e+06	2.67677e+06	3.04901e+06	1.9803e+06	1.72498e+06	1.49248e+06	18.3132	0.964427	16	14.5932	1.15322e-10	1.83818e-11
O00165	HAX1	3	6	23	16	7958.79	8139.08	9780.24	281981	312397	283308	201221	308012	357167	60132.8	67418.5	76370.1	2.56515e+06	3.14685e+06	3.37714e+06	2.09512e+06	2.31056e+06	1.66554e+06	8.68056	0.964404	16	14.5882	1.15909e-10	1.84334e-11
O95490	ADGRL2	2	3	2	FALSE	1333.45	1693.48	2231.04	2230.03	1451.92	4667.28	FALSE	FALSE	FALSE	13576.6	12500.8	19212.5	87335	105461	114114	FALSE	FALSE	FALSE	25.8833	0.993127	10	26.8336	1.19358e-10	1.89387e-11
P23526	AHCY	2	FALSE	3	2	FALSE	FALSE	FALSE	33587.8	34566.7	44800.4	22098.2	34157.6	34305	FALSE	FALSE	FALSE	281018	378441	416639	373415	374611	279472	10.3363	0.993074	10	26.7279	1.24104e-10	1.96094e-11
Q9NRX1	PNO1	2	FALSE	5	5	FALSE	FALSE	FALSE	63427.1	65629.7	72040.6	39899.1	56749.5	76778.6	FALSE	FALSE	FALSE	1.95467e+06	2.35924e+06	2.53408e+06	2.09332e+06	2.26897e+06	1.66639e+06	34.3814	0.993073	10	26.727	1.24145e-10	1.96094e-11
P11172	UMPS	2	3	FALSE	2	1452.73	1903.35	1684.67	FALSE	FALSE	FALSE	15913.9	26508	23735.4	8413.99	12612.4	12195.7	FALSE	FALSE	FALSE	377683	389672	286426	15.2673	0.993054	10	26.6895	1.25874e-10	1.98338e-11
Q9HBH1	PDF	3	2	1	1	1514.39	2216.32	2168.15	23383.8	22942.7	19838.1	5675.53	11679.8	15586.7	22293	27223.2	34393.8	243770	305666	314438	208897	204557	151461	14.4059	0.96402	16	14.5059	1.26132e-10	1.98338e-11
P53597	SUCLG1	3	1	7	4	258.871	324.219	658.327	66147.3	70188.8	66015.5	28754.6	44678.9	55433.1	4989.44	5432.43	7737.75	878578	1.13765e+06	1.10163e+06	732312	769992	533472	15.5561	0.964004	16	14.5025	1.26572e-10	1.98584e-11
P49821	NDUFV1	3	4	6	5	6659.49	7886.84	9587.5	45651.6	47533.3	49805	39150.3	60584.2	72189.6	50849.7	54009.6	81417.1	915297	1159370	1.2385e+06	749346	772772	591891	16.5565	0.963907	16	14.4818	1.29305e-10	2.02417e-11
Q14157	UBAP2L	2	FALSE	7	11	FALSE	FALSE	FALSE	124699	99516.3	114415	81858.3	113396	129991	FALSE	FALSE	FALSE	1.1865e+06	1.44431e+06	1.40238e+06	1.28544e+06	1.2192e+06	1.03518e+06	11.4073	0.992998	10	26.5822	1.30982e-10	2.04585e-11
Q9NRZ5	AGPAT4	2	1	FALSE	1	206.204	259.95	319.952	FALSE	FALSE	FALSE	8853.71	12147.6	14781.3	5337.2	5004.82	6298.05	FALSE	FALSE	FALSE	221105	227718	166591	17.284	0.992985	10	26.5575	1.32193e-10	2.05818e-11
Q14146	URB2	2	1	1	FALSE	3956.86	8163.92	5138.91	15262	18223.2	13236.4	FALSE	FALSE	FALSE	14891.1	15796.4	24107.7	270290	331851	448808	FALSE	FALSE	FALSE	17.2823	0.992984	10	26.5541	1.3236e-10	2.05818e-11
Q14498	RBM39	3	2	4	4	3932.48	4414.41	4661.3	143094	159968	171636	40862.6	75358.2	73294	26851	33689.8	43923.2	783256	1.00396e+06	1.1422e+06	748325	710383	551735	7.44856	0.963766	16	14.4519	1.33345e-10	2.06891e-11
P22061	PCMT1	3	3	3	1	16368.1	16929.5	19623.2	69963.9	78796.5	88674.3	54432.5	96762.2	120298	61338	73378.8	100465	278212	335666	327478	340097	333532	227465	3.69786	0.963675	16	14.4328	1.36011e-10	2.10559e-11
Q08357	SLC20A2	3	3	1	2	394.721	643.042	628.3	6075.76	4757.75	7008.06	5689.01	6054.67	7842.63	4768.49	4925.66	6527.35	47115.7	56764.3	57427.5	83150.6	83582.4	63650.8	10.4342	0.963649	16	14.4274	1.36775e-10	2.11206e-11
P24539	ATP5PB	2	1	FALSE	1	731.065	1133.73	845.614	FALSE	FALSE	FALSE	5736.93	8194.72	10512.9	4949.56	5014.5	7555.08	FALSE	FALSE	FALSE	103434	94065.7	74489.4	10.6613	0.992935	10	26.4609	1.37032e-10	2.11206e-11
Q5TAP6	UTP14C	2	1	0	FALSE	639.445	618.528	680.034	6083.33	11176.7	10631	FALSE	FALSE	FALSE	3076.15	2885.9	3698.56	534424	625216	581035	FALSE	FALSE	FALSE	58.6789	0.992864	10	26.3281	1.44012e-10	2.21476e-11
Q7Z4W1	DCXR	3	1	1	1	2572.55	3624.86	3779.8	13065.1	12940.6	18687	16643.1	21216.1	25954.1	22306.6	26942	37066.8	142438	202916	207957	264023	296472	223021	12.0113	0.96319	16	14.3321	1.50986e-10	2.31692e-11
Q92621	NUP205	3	1	30	28	2108.43	2521.48	3475.96	289455	289820	280127	88736.5	141144	171929	14735.7	15372.2	21310.1	5.45204e+06	7.29734e+06	7.52823e+06	4.73744e+06	4.80885e+06	3.32536e+06	26.1563	0.962974	16	14.2878	1.58113e-10	2.42098e-11
O43615	TIMM44	2	1	FALSE	1	0	614.519	407.012	FALSE	FALSE	FALSE	4373.55	8086.86	9843.85	6482.5	6925.7	8677.89	FALSE	FALSE	FALSE	121755	110494	91473.8	14.8252	0.995491	9	31.4849	1.61397e-10	2.46249e-11
Q9UKX7	NUP50	2	1	FALSE	2	3794.4	3642.15	4164.04	FALSE	FALSE	FALSE	5594.1	7754.12	9540.18	7052.51	7489.53	12704.6	FALSE	FALSE	FALSE	147343	128051	101009	11.7037	0.992698	10	26.0236	1.61528e-10	2.46249e-11
P45954	ACADSB	3	4	4	3	1412.22	1651.25	1934.58	19845	18309.9	20300.3	5012.82	9501.88	15363.6	52695.6	63126.5	59779.2	521742	638535	607021	416850	442888	300079	33.244	0.962787	16	14.2498	1.64517e-10	2.5026e-11
O96017	CHEK2	3	1	1	1	613.165	630.523	1636.87	6595.79	6102.73	6477.09	3044.46	8260.35	8996.28	13611.5	6040.41	7088.67	45247.5	61586	64115.1	88460	87388.5	66784.4	10.3954	0.962683	16	14.2286	1.68193e-10	2.55297e-11
Q14331	FRG1	3	3	1	2	13639	20082.4	22473.1	57417.8	50230.8	60979.3	38207.7	59104	65749.7	49727.4	49434.9	73745.6	169209	229563	245849	282060	309721	253950	4.28804	0.962669	16	14.2258	1.68698e-10	2.5551e-11
P33992	MCM5	3	23	19	24	63487.2	73438	84569.4	335724	313855	318543	348558	650966	741250	312722	384148	484569	4.05316e+06	4.21953e+06	4.65833e+06	6.43484e+06	6.90683e+06	4.96928e+06	11.0645	0.962389	16	14.1698	1.789e-10	2.70376e-11
Q9HBM1	SPC25	2	1	FALSE	1	467.092	752.411	943.155	FALSE	FALSE	FALSE	3142.6	5396.09	5180.11	3122.31	3111.44	6181.15	FALSE	FALSE	FALSE	36369.6	37038.7	32589.9	7.45605	0.992464	10	25.6117	1.89057e-10	2.85112e-11
Q15029	EFTUD2	3	3	15	10	2199	2884.25	3178.78	65884.9	62764.7	69793.6	24754.6	52773.5	74304.6	4359.61	4509.7	8634.92	782670	1.0198e+06	1.02722e+06	691430	646960	476662	13.0035	0.962056	16	14.1038	1.9177e-10	2.8858e-11
Q96BW9	TAMM41	3	3	3	2	2382.02	3008.77	2799.64	14356.1	14770.2	16963.5	6114.17	10408.3	12626.2	33005.4	39027.3	43636.8	511894	638838	750420	421260	442825	328083	38.4638	0.961924	16	14.0778	1.971e-10	2.95576e-11
Q8NB37	GATD1	2	1	FALSE	1	1115.31	1123.93	1010.85	FALSE	FALSE	FALSE	10994	14359.8	12502.8	8604.09	9978.14	12490.9	FALSE	FALSE	FALSE	128015	141328	111658	10.0245	0.992399	10	25.5016	1.97263e-10	2.95576e-11
P67870	CSNK2B	2	FALSE	1	1	FALSE	FALSE	FALSE	7945	6580.79	9249.76	2596.81	5437.06	5113.51	FALSE	FALSE	FALSE	86322.6	113870	116475	102790	89776.8	80275.5	15.966	0.992331	10	25.3861	2.06296e-10	3.08451e-11
P55209	NAP1L1	3	1	5	10	543.153	1157.84	822.493	17549.3	9305.66	15727.2	4718.25	5405.38	24897.8	5979.58	6616.32	11613	535525	589519	661593	1.08551e+06	749397	701817	54.2584	0.961636	16	14.0216	2.0918e-10	3.12096e-11
Q9NVE7	PANK4	3	5	11	10	6167.19	7203.29	7451.19	37160.9	38308.7	42046.5	16326.9	41416.5	41267.2	53057.9	63135.3	83335.6	1.37494e+06	1.67903e+06	1.73362e+06	1.07882e+06	1.0872e+06	802253	33.5178	0.961611	16	14.0168	2.10245e-10	3.13017e-11
Q9BVA0	KATNB1	2	2	1	FALSE	4437.05	4804.8	5771.55	16612.2	22513.7	18762.1	FALSE	FALSE	FALSE	7289.93	8339.2	9475.8	119279	149743	148274	FALSE	FALSE	FALSE	6.06848	0.992253	10	25.2578	2.16864e-10	3.22186e-11
Q8IXB1	DNAJC10	3	4	3	3	3757.92	4490.29	4529.56	14020.9	15553.8	14250	19601.6	32632.7	38732.5	9227.32	12651.3	15270.4	104642	148808	180130	207699	225573	152858	7.16179	0.961205	16	13.9389	2.2839e-10	3.3859e-11
Q01581	HMGCS1	2	2	FALSE	1	2328.61	3419.5	3227.12	FALSE	FALSE	FALSE	6708.54	11083.4	12045.2	21028.3	20800.4	40213.9	FALSE	FALSE	FALSE	195426	205698	179235	17.0668	0.99211	10	25.0239	2.37687e-10	3.51628e-11
O95782	AP2A1	3	1	3	2	3015.31	3396.77	3960.13	63518.1	46777.1	45108.3	23389.7	36109.7	39820.4	9530.35	10891.7	16330.6	685085	845379	906563	550786	528938	433982	15.0417	0.960992	16	13.8985	2.38454e-10	3.5202e-11
Q9NYV6	RRN3	2	2	1	FALSE	4396.32	4662.22	5076.64	5381.33	4882.02	2908.46	FALSE	FALSE	FALSE	15264.9	18643.4	22307.6	95777	129562	144637	FALSE	FALSE	FALSE	15.6074	0.992029	10	24.8954	2.5006e-10	3.68376e-11
O94901	SUN1	2	2	1	FALSE	371.665	694.797	399.581	10158.1	11349.7	10390	FALSE	FALSE	FALSE	1961.14	2158.22	2785.73	70138	95024	102585	FALSE	FALSE	FALSE	8.23201	0.992024	10	24.888	2.50793e-10	3.68678e-11
P35268	RPL22	3	13	6	6	117446	132871	154803	253177	237945	275288	253942	460157	449332	430791	467808	641740	1.83769e+06	2.19643e+06	2.60557e+06	3.30111e+06	3.38917e+06	2.87834e+06	7.60127	0.960685	16	13.8408	2.53637e-10	3.72078e-11
Q9NWV8	BABAM1	2	FALSE	1	1	FALSE	FALSE	FALSE	10527.9	6228.74	4922.97	5095.75	7915.79	11187.2	FALSE	FALSE	FALSE	86130.8	96168.6	104185	104365	113096	84434.4	12.8248	0.992002	10	24.8525	2.54345e-10	3.72336e-11
P20339	RAB5A	2	1	1	FALSE	681.918	1347.47	1130.94	6348.98	4798.43	3751.57	FALSE	FALSE	FALSE	8586.85	10038.8	12832.1	62566.3	79188.5	78252.6	FALSE	FALSE	FALSE	13.9244	0.991987	10	24.83	2.56626e-10	3.7489e-11
P43490	NAMPT	3	13	20	19	16315.9	18491.5	21438.4	196762	208324	211129	163342	266862	336057	146907	155869	205104	2.88765e+06	3.61206e+06	3.82395e+06	5.76218e+06	5.4917e+06	3.95497e+06	18.0997	0.960606	16	13.8259	2.57726e-10	3.75713e-11
O60361	NME2P1	2	FALSE	4	4	FALSE	FALSE	FALSE	94582.2	94136.2	99564.5	60707.2	96458.1	111620	FALSE	FALSE	FALSE	649531	776770	781459	719052	710071	546490	7.50963	0.991973	10	24.807	2.58987e-10	3.76766e-11
P53007	SLC25A1	3	1	7	4	1725.68	1708.3	1829.88	66294.1	64012.2	56853.7	141858	190936	215805	21136.3	22511.8	28491.1	2.73833e+06	3.53655e+06	3.77577e+06	5.24049e+06	5725678	4.14321e+06	34.0504	0.960476	16	13.8018	2.64473e-10	3.8395e-11
Q9BTC8	MTA3	2	1	FALSE	1	876.601	816.947	1240.13	FALSE	FALSE	FALSE	5946.66	9539.33	13445.5	2474.34	2586.45	3623.12	FALSE	FALSE	FALSE	140845	158532	119883	13.4298	0.991918	10	24.7219	2.67903e-10	3.88124e-11
Q9Y606	PUS1	3	1	1	2	4689.71	7024.21	5749.67	20951.7	14883.7	19051.9	10778.4	15075	23111.3	12637.2	13333.9	19930.2	122926	162591	159807	236251	235241	175427	9.38168	0.960357	16	13.7797	2.70832e-10	3.91557e-11
Q9Y312	AAR2	3	3	1	3	1970.52	2717.98	2507.8	2467.31	3767.64	0	5095.14	8978.59	13495.3	10038.2	9588.36	16978	63189.6	88054.7	89895.8	120113	120573	82402.4	14.6544	0.966702	15	14.6304	2.75934e-10	3.98109e-11
A6NJ78	METTL15	3	6	3	3	1373.11	1678.24	1677.82	5157.02	4593.59	6432.47	2979.8	6423.82	17621.7	15325.1	16099.6	18497.5	115351	133104	143749	198155	217824	148264	20.9933	0.960248	16	13.7597	2.76716e-10	3.98188e-11
Q9BYB4	GNB1L	3	3	4	4	2748.8	4009.46	3997.31	42150.2	34992.1	36533.6	29982.5	56990.7	68612.7	38634.2	42308.5	56355	510148	638009	669017	940564	1.0122e+06	746012	16.6177	0.960234	16	13.7571	2.77502e-10	3.98188e-11
Q9BSL1	UBAC1	2	1	FALSE	1	874.475	1164.59	1272.24	FALSE	FALSE	FALSE	5115.45	7231.71	9861.41	3122.24	3783.05	4421.52	FALSE	FALSE	FALSE	77956.3	80019.5	60306.7	8.99727	0.99186	10	24.632	2.77695e-10	3.98188e-11
P62857	RPS28	3	11	3	3	22470.4	32426.3	31994.5	102553	93564	96042.9	40147.5	80206.8	73863.5	156732	175994	170471	751223	972930	1.10063e+06	721447	708375	490027	9.15424	0.960167	16	13.7448	2.8121e-10	4.02403e-11
Q9NQC3	RTN4	2	FALSE	1	2	FALSE	FALSE	FALSE	10420.2	7870.8	4762.44	0	5449.86	6035.93	FALSE	FALSE	FALSE	66902.2	76336.9	82416.8	77194.2	75640.1	59854.2	12.6912	0.99488	9	29.5318	2.8577e-10	4.0769e-11
Q9NXC5	MIOS	3	3	1	1	1658.78	1948.9	2543.2	3704.93	3243.34	3251.92	2134.38	4616.08	4562.93	8759.94	10201.1	13434.4	26248.1	34041.7	34771	38586.5	30332.6	21546.4	7.87731	0.96008	16	13.7289	2.8607e-10	4.0769e-11
Q9Y3C6	PPIL1	3	1	1	2	1227.65	1728.52	2065.17	57672.1	50459.2	59658.3	42039.9	65901.7	87515.9	6249.66	5713.32	10182.8	279943	328907	400918	525931	483622	442458	6.74488	0.960028	16	13.7194	2.89021e-10	4.11058e-11
Q13418	ILK	3	2	2	3	2711.19	3262.59	3793.94	23938.7	27517	21030.5	16009.3	24932.1	24367.3	25887.8	23150.5	35414.8	197482	259508	274837	379622	403067	291885	12.8139	0.959912	16	13.6982	2.95714e-10	4.19725e-11
Q8N4Q0	ZADH2	3	4	6	7	4286.52	5664.86	5567.95	91053.6	105722	106946	114608	148351	155810	43616.1	49703.7	62359.1	1.12302e+06	1.42788e+06	1.53172e+06	2.26017e+06	2.18571e+06	1.62916e+06	13.9745	0.959864	16	13.6895	2.98504e-10	4.22827e-11
Q13409	DYNC1I2	2	2	1	FALSE	2170.84	3035.49	2744.25	5427.3	3916.46	7118.05	FALSE	FALSE	FALSE	8344.9	10007.7	17504.2	59488.4	75659.3	84752.5	FALSE	FALSE	FALSE	10.4765	0.991721	10	24.4228	3.02023e-10	4.26947e-11
Q96HU1	SGSM3	2	1	1	FALSE	612.28	1077.75	1162.96	0	4265.4	2731.79	FALSE	FALSE	FALSE	3153.31	4026.94	4403.04	72211	100512	96454.9	FALSE	FALSE	FALSE	28.5032	0.994801	9	29.3064	3.05978e-10	4.31667e-11
Q9BSR8	YIPF4	2	1	FALSE	1	1579.38	1947.53	2446.06	FALSE	FALSE	FALSE	7115.55	9727.76	9809.03	15318.4	16241.1	22727.4	FALSE	FALSE	FALSE	160073	155103	118465	14.9555	0.991681	10	24.3624	3.09488e-10	4.35739e-11
Q8NCG7	DAGLB	2	1	FALSE	1	1662.06	1538.05	2014.36	FALSE	FALSE	FALSE	18199.5	18826.3	23436.6	3199.76	3916.13	4419.34	FALSE	FALSE	FALSE	226675	217273	167058	9.47887	0.991662	10	24.3344	3.13005e-10	4.39806e-11
P54136	RARS1	3	2	8	6	2709.5	3822.34	4293.1	82323.6	94828.2	92923.3	110140	154640	188558	43182.6	35910.7	64423.8	1.13339e+06	1.36632e+06	1.33149e+06	2.01733e+06	2.07343e+06	1.56502e+06	13.1163	0.959289	16	13.5864	3.33853e-10	4.6816e-11
Q15233	NONO	3	43	44	42	46068.7	59914.9	66760.7	835121	758318	867047	274972	500668	558940	541026	526837	849432	1.21419e+07	1.45062e+07	1.64111e+07	9.71591e+06	9.33992e+06	7.31641e+06	17.9819	0.959217	16	13.5737	3.38503e-10	4.73732e-11
Q16643	DBN1	2	3	FALSE	1	1328.13	2219.99	2042.91	FALSE	FALSE	FALSE	4541.21	4909.05	6380.28	6431.8	6237.81	15757.2	FALSE	FALSE	FALSE	68435.2	68757	58116.5	10.4444	0.991512	10	24.1155	3.42138e-10	4.77183e-11
Q9NZB2	FAM120A	3	1	5	7	1123.51	1304.47	1620.26	45897.8	49899.5	42722	34122.3	68965.4	73833.1	10758.2	12896.3	16304.8	521228	699361	704688	944876	1.09163e+06	698360	14.7113	0.959159	16	13.5634	3.42333e-10	4.77183e-11
Q5VZ89	DENND4C	2	FALSE	1	1	FALSE	FALSE	FALSE	3648.23	2503.92	2167.3	3775.52	7395.02	11271.2	FALSE	FALSE	FALSE	69936.6	104454	108496	91932.1	96871.5	77713.5	17.8603	0.991496	10	24.0936	3.45212e-10	4.8024e-11
Q8TC07	TBC1D15	3	3	7	7	1088.77	1315.93	1151.36	83443.3	68308.6	92456.1	21163.6	37733.4	40355.8	13645.1	14257.2	19156.9	1.20636e+06	1.56134e+06	1.69379e+06	967323	987681	776684	20.8642	0.959079	16	13.5493	3.47641e-10	4.82659e-11
Q9Y5A9	YTHDF2	2	FALSE	7	10	FALSE	FALSE	FALSE	70923.6	67175	85435.7	102288	164991	182425	FALSE	FALSE	FALSE	1.21191e+06	1.65013e+06	1.77169e+06	1.88562e+06	1.74498e+06	1.40212e+06	14.3581	0.991476	10	24.0639	3.49421e-10	4.84169e-11
Q6SPF0	SAMD1	3	2	4	3	680.906	955.511	876.03	29170.5	34202.5	30599.2	15219.7	25056.1	24003.7	7243.7	9223.15	8520.62	427958	544547	561683	339012	348446	261001	15.5982	0.959015	16	13.538	3.51945e-10	4.86703e-11
Q5VZK9	CARMIL1	2	FALSE	1	2	FALSE	FALSE	FALSE	15268.4	11747.3	14581.3	9908.2	17714.7	18501.3	FALSE	FALSE	FALSE	136484	174820	191424	169843	183999	127804	11.2216	0.991458	10	24.0384	3.53091e-10	4.87324e-11
Q9Y3I0	RTCB	3	8	17	13	19322.8	23283.4	26665.9	407027	366143	397806	197744	319860	359168	80167.4	76826.6	116738	1.61189e+06	2.05384e+06	2.11838e+06	1.54949e+06	1.39579e+06	1.14826e+06	4.79512	0.958827	16	13.505	3.6488e-10	5.02604e-11
Q14807	KIF22	2	2	FALSE	1	711.063	1095.83	1188.39	FALSE	FALSE	FALSE	5323.48	6438.69	9304.39	6617.09	7258.85	8285.54	FALSE	FALSE	FALSE	127548	122283	88477.3	14.981	0.991379	10	23.9265	3.6969e-10	5.08021e-11
P04075	ALDOA	2	FALSE	8	10	FALSE	FALSE	FALSE	264458	285805	353349	121937	202367	211488	FALSE	FALSE	FALSE	1.13632e+06	1.52197e+06	1.48795e+06	1.37016e+06	1.34406e+06	1.20607e+06	5.60409	0.991376	10	23.9227	3.70265e-10	5.08021e-11
O76062	TM7SF2	2	1	FALSE	1	625.865	791.6	899.492	FALSE	FALSE	FALSE	7656.67	12512.3	13447.2	17686.8	18720	26199.1	FALSE	FALSE	FALSE	302557	328858	234430	25.8383	0.991356	10	23.894	3.74667e-10	5.13055e-11
O00213	APBB1	3	3	3	5	2037.39	2498.4	3009.54	17647.6	18905.2	18246.7	10017.3	15444.9	25963	35446.3	37777.6	45197.8	184427	240014	240011	341200	362389	257173	15.326	0.958419	16	13.4343	3.94324e-10	5.38918e-11
P55084	HADHB	3	9	7	9	10988.8	13237.8	15308.6	185526	157460	156360	192500	308873	378780	124844	145679	167287	1.89805e+06	2.38005e+06	2.49084e+06	3.68603e+06	3.65849e+06	2.66559e+06	12.1328	0.95837	16	13.426	3.97939e-10	5.42799e-11
O43156	TTI1	2	1	1	FALSE	0	292.309	231.489	4111.59	2717.74	4538.18	FALSE	FALSE	FALSE	2137.72	2492.13	2465.16	39547.3	43011.9	45036.9	FALSE	FALSE	FALSE	11.3269	0.994429	9	28.3014	4.17581e-10	5.68483e-11
P28340	POLD1	3	8	11	8	6654.61	8470.78	9494.1	78018.6	100088	99638.6	45375.6	63211.4	84499.2	82643.4	83419	112699	1.94212e+06	2.5043e+06	2.58474e+06	1.56363e+06	1.61251e+06	1.13047e+06	23.4464	0.958087	16	13.3775	4.19756e-10	5.70335e-11
Q12905	ILF2	2	FALSE	2	3	FALSE	FALSE	FALSE	55777.6	54285.2	50074.8	33835.7	45335.9	55755.3	FALSE	FALSE	FALSE	314466	353518	400203	331636	351275	260528	6.81759	0.991132	10	23.5863	4.25628e-10	5.77192e-11
O94906	PRPF6	3	2	4	5	2628.53	3886.43	4721.24	49689.4	46145	49622	29689.7	51396.7	61395.5	33400.6	31020.1	44041.8	710410	918030	987212	576739	600195	438100	14.5037	0.957971	16	13.3579	4.28955e-10	5.80579e-11
P49005	POLD2	3	4	2	2	1626.3	1999.59	2497.75	11347.3	11121	14156.9	18377.8	32585.5	35745.4	15202.5	17548.8	20825.7	187099	232960	239516	330196	368689	289960	13.1471	0.957891	16	13.3443	4.35442e-10	5.8822e-11
P78371	CCT2	3	24	16	9	47987.3	47605	56344.5	126501	138211	149237	97065.7	239213	162579	115781	110997	183379	1.96582e+06	2.5442e+06	2.57349e+06	1.62303e+06	1.52959e+06	1.24108e+06	11.1645	0.957833	16	13.3345	4.40166e-10	5.9299e-11
O60427	FADS1	3	6	1	1	4257.56	4567.78	5749.72	8360.78	9920.1	11441.6	12419.5	15735.3	22569.1	63712.1	70958.8	84356.5	234534	275332	328895	211749	241816	164971	17.6415	0.957819	16	13.3321	4.41355e-10	5.9299e-11
P60228	EIF3E	3	3	3	1	28047.6	30382.8	34605.2	13933.7	14511	14729.4	8045.89	13911.9	15729.5	38263.6	41973.6	55107.4	152219	183354	181086	135519	124941	109796	5.87853	0.957817	16	13.3318	4.41515e-10	5.9299e-11
P06748	NPM1	3	4	12	10	9784.49	17253.5	13347.2	678278	482613	601429	455101	734305	1.15745e+06	33513.9	31287.1	72670.6	2.49779e+06	2.56296e+06	2.72602e+06	3.25944e+06	2.99045e+06	2.72734e+06	4.07307	0.957673	16	13.3075	4.53531e-10	6.07962e-11
P20618	PSMB1	3	14	5	4	28020.1	30315.4	33855	20695.8	20892.6	16739.7	6866.12	14579.1	14523.4	67921.1	79329.9	119206	445156	490266	561192	334467	336357	301186	14.6663	0.957313	16	13.2475	4.84786e-10	6.48617e-11
Q9BVC4	MLST8	2	5	FALSE	3	268.208	181.132	417.523	FALSE	FALSE	FALSE	27188.8	40748	46505.8	10422.3	9782.59	13114.9	FALSE	FALSE	FALSE	331888	303931	254959	8.01406	0.990826	10	23.1847	5.03949e-10	6.7297e-11
Q14739	LBR	3	10	24	16	23452.8	30671.6	34315.7	178035	192282	172376	179813	285279	347480	302008	325265	485084	4.39263e+06	5.15507e+06	5.17349e+06	8.03146e+06	8.24605e+06	5.79403e+06	26.2554	0.957022	16	13.1996	5.11335e-10	6.81531e-11
P32969	RPL9	3	12	33	29	6677.67	7646.44	8602.33	198221	212362	209515	76449.2	127163	155714	109970	109854	145202	3.872e+06	5.15228e+06	5.20828e+06	3.44984e+06	2.96037e+06	2.26006e+06	23.2133	0.956989	16	13.1942	5.14454e-10	6.83953e-11
O00429	DNM1L	2	2	FALSE	1	998.118	955.789	1389.54	FALSE	FALSE	FALSE	2434.85	4104.9	7822.29	10416.5	9233.11	15203.5	FALSE	FALSE	FALSE	104278	108644	80767.7	18.556	0.990786	10	23.1331	5.15106e-10	6.83953e-11
P42356	PI4KA	2	FALSE	2	4	FALSE	FALSE	FALSE	19314.8	27166.4	22649.4	14556.4	27730.1	41542.7	FALSE	FALSE	FALSE	385091	506961	509843	427307	411784	342854	16.8923	0.990772	10	23.1161	5.1886e-10	6.87632e-11
Q6PIW4	FIGNL1	3	2	4	5	1243.22	1614.74	1861.81	23530	24643.4	22752.7	15762.9	29091.4	35251.3	14302.2	17731.3	21514	545186	706904	784354	450245	438937	338751	21.3027	0.956817	16	13.166	5.30894e-10	7.00988e-11
Q13547	HDAC1	2	1	FALSE	2	9171.89	9514.27	11319.7	FALSE	FALSE	FALSE	7869.73	15403.5	18155.8	34746.4	28900.9	57551.5	FALSE	FALSE	FALSE	325033	303614	237545	13.8222	0.990729	10	23.062	5.30942e-10	7.00988e-11
Q8N3C0	ASCC3	2	FALSE	2	2	FALSE	FALSE	FALSE	26563.2	32290.8	24057.8	16486.2	18760.2	29265.8	FALSE	FALSE	FALSE	174979	230434	226094	241251	239765	182336	8.78323	0.990712	10	23.0397	5.36019e-10	7.06359e-11
P27708	CAD	3	8	41	29	3350.14	4599.01	6092.24	300686	274904	304336	206886	348454	418840	20507.5	24041	41037.7	5.56878e+06	7.89659e+06	8.37107e+06	4.76163e+06	4.98838e+06	3.63845e+06	18.9013	0.956266	16	13.0771	5.86545e-10	7.71488e-11
O60716	CTNND1	3	11	13	9	9511.15	9761.02	11988.1	126748	134354	127753	67080.4	103219	126630	56203.6	62446.9	77783.2	3.65543e+06	4.3136e+06	4.85341e+06	2.76266e+06	2.78829e+06	2.05567e+06	28.7646	0.956174	16	13.0625	5.96297e-10	7.82844e-11
P53004	BLVRA	3	3	1	1	6806.8	8353.16	7890.03	11016.2	13768.9	13071.7	9803.91	11962	15634.9	52187.8	63675.6	82945.1	169813	218383	221815	176989	195851	129752	13.3399	0.956006	16	13.0359	6.14432e-10	8.05141e-11
P82930	MRPS34	2	2	FALSE	1	2909.32	4154.52	3488.21	FALSE	FALSE	FALSE	16269.2	24058.8	23604.1	11771.1	12503.1	19257.7	FALSE	FALSE	FALSE	218730	196229	153022	8.20998	0.990404	10	22.662	6.30565e-10	8.24738e-11
Q8WVM0	TFB1M	3	5	5	9	2931.9	3848.01	4154.33	24085.8	13234.2	20034.3	30702.4	44625.6	55298.2	69175.2	80796.1	92274.8	775112	1.00236e+06	1.10279e+06	1.59263e+06	1.66147e+06	1.16309e+06	37.9042	0.955769	16	12.9985	6.40952e-10	8.36251e-11
P49411	TUFM	3	43	42	38	46948.1	55963.9	65813.9	391164	382027	385934	440680	777815	815470	387692	499809	520448	6.43261e+06	8.70354e+06	9.35179e+06	1.38009e+07	1.37694e+07	9.7476e+06	18.8035	0.955762	16	12.9973	6.41758e-10	8.36251e-11
Q9UPR3	SMG5	2	1	1	FALSE	0	200.57	356.112	3306.01	3493.15	1727.8	FALSE	FALSE	FALSE	1596.41	1317.26	1899.41	51302.8	72500.1	68979.9	FALSE	FALSE	FALSE	21.7529	0.993812	9	26.8425	6.68969e-10	8.70089e-11
Q9UBU9	NXF1	3	2	3	2	884.451	781.684	1007.95	52865.7	71089.1	57622.1	23475	41559.3	44151.6	7136.88	5907.04	8418.02	671550	889080	939844	543913	565330	415187	13.7896	0.955293	16	12.9242	6.9719e-10	9.05112e-11
P63220	RPS21	2	1	1	FALSE	6543.51	6512.34	6627.33	72667.7	68914.8	75612.7	FALSE	FALSE	FALSE	11429.5	13992.3	17778.9	664208	881992	809314	FALSE	FALSE	FALSE	10.1264	0.990184	10	22.4024	7.0613e-10	9.1502e-11
O75400	PRPF40A	3	1	1	2	2728.41	3382.72	2918.7	33680.7	30889	28004.7	10607.8	19296.8	23100.5	6076.64	4888.43	9818.59	178550	219317	229781	163478	137159	104122	6.81195	0.954923	16	12.8673	7.43854e-10	9.62122e-11
Q8NE86	MCU	3	2	1	1	1155.9	1273.61	1203.24	11673.8	9003.66	12176	10246.4	12345	19076	16094.7	18883.5	21280.3	152421	184450	200427	301357	302121	222757	18.1667	0.954893	16	12.8626	7.47799e-10	9.65441e-11
Q14966	ZNF638	2	1	FALSE	1	878.945	1270.37	1275.23	FALSE	FALSE	FALSE	6471.96	10618.2	15902.9	5015.28	5557.65	7226.3	FALSE	FALSE	FALSE	92276.1	97492.4	75832	7.78194	0.990038	10	22.2355	7.59929e-10	9.79293e-11
P56134	ATP5MF	3	1	2	3	0	302.647	353.705	5269.12	6840.91	6642.67	3340.3	4052.9	7503.52	5425.28	8766.39	6462.59	126218	157707	146546	250540	184824	140622	29.9399	0.96174	15	13.596	7.70821e-10	9.91504e-11
O75746	SLC25A12	3	22	29	16	1165.78	2325.95	3031.91	129968	128016	97715.3	33861.2	71686.1	70035.5	80827.1	105992	123761	1.87288e+06	2.54678e+06	2.71454e+06	1.5182e+06	1.58331e+06	1.19187e+06	21.826	0.954645	16	12.825	7.8064e-10	1.00229e-10
Q8NBM4	UBAC2	3	10	4	7	8206.4	9143.9	10053	30684	22786	26459.3	22991	39103.6	43312.2	128744	141421	175699	629869	827011	1.03795e+06	1.28195e+06	1.43931e+06	1.02052e+06	31.4115	0.954584	16	12.8157	7.88982e-10	1.01115e-10
P13797	PLS3	2	2	FALSE	2	2843.58	4770.19	3897.08	FALSE	FALSE	FALSE	17102.1	34663.9	35558.8	19466	17552.9	49354.9	FALSE	FALSE	FALSE	288170	275640	219248	8.79674	0.98995	10	22.1365	7.93951e-10	1.01565e-10
Q9HCN8	SDF2L1	3	3	2	3	1919.25	2248.14	2135.6	18703.9	17584.9	25545.3	15669.9	25520.3	29856.5	6671.04	6577.92	9467.03	285914	337661	432958	239401	240732	169592	12.4222	0.954473	16	12.799	8.04195e-10	1.02688e-10
Q14697	GANAB	3	7	8	8	1481.76	3301.15	2314.4	46925.8	53407.4	46882.4	15782.2	29670.8	35460.2	15121.2	18078.3	37559.8	618138	819498	864328	542122	492977	356376	16.0025	0.954379	16	12.7848	8.17422e-10	1.04187e-10
Q5T160	RARS2	3	6	11	10	0	404.104	0	41399.8	34707.5	36774	56585.3	63490.9	101971	13051.9	10820.7	13011.4	727272	978617	1.16385e+06	1.29786e+06	1.55844e+06	1.03367e+06	20.2682	0.968142	14	14.4666	8.20953e-10	1.04447e-10
P13995	MTHFD2	2	1	1	FALSE	3790.31	4883.91	5520.79	14657.4	14967	15341.7	FALSE	FALSE	FALSE	29796.1	33103.5	45869.8	162599	189900	214006	FALSE	FALSE	FALSE	11.4141	0.989852	10	22.0274	8.33395e-10	1.05837e-10
Q16204	CCDC6	3	2	2	2	5828.03	6872.18	7830.61	24144	27053.2	27603.4	2299.51	7046.85	8970.66	23431.8	25584.4	40304.1	175614	200209	209000	136056	136737	103685	8.93019	0.954061	16	12.7372	8.63269e-10	1.09423e-10
Q9P0J0	NDUFA13	3	2	6	6	2176.88	3132.09	3372.43	11249	13697.7	11651.8	12826.4	26322.3	30424	29442.8	36983.5	44919.2	483787	546908	637577	1.05134e+06	809777	729679	38.0523	0.954051	16	12.7357	8.64761e-10	1.09423e-10
P38646	HSPA9	3	28	26	21	40279.7	45974.7	52045.3	415026	380934	438320	197873	289632	357039	272862	290348	354745	5.3696e+06	6.36953e+06	6.9196e+06	4.10277e+06	4.03034e+06	3.00814e+06	13.8549	0.95385	16	12.706	8.94871e-10	1.13029e-10
P52272	HNRNPM	3	26	49	61	52472.5	64441.5	61601.8	926926	930324	925909	817433	1.28709e+06	1.7475e+06	309743	360535	441738	1.18784e+07	1.36747e+07	1.63494e+07	2.3952e+07	2.36333e+07	1.85081e+07	16.013	0.953802	16	12.6988	9.02275e-10	1.13759e-10
P08579	SNRPB2	2	2	FALSE	1	9904.73	11630	11278	FALSE	FALSE	FALSE	28312.8	37096.3	53253.7	17181.4	18521.4	32014.8	FALSE	FALSE	FALSE	234321	243793	209244	4.9848	0.989663	10	21.8218	9.13741e-10	1.14997e-10
Q9Y5L0	TNPO3	3	4	3	3	2086.7	2307.18	2780.15	6417.43	8993.45	8192.99	12831.1	19800.4	21086.4	39956.2	49430.8	57725.5	264671	333669	411057	601480	539492	395384	31.8698	0.953618	16	12.6719	9.30802e-10	1.1684e-10
P32119	PRDX2	3	16	5	8	36111.2	48591.9	47465.3	68986.6	96474.9	69858.1	81076.5	130632	137651	171382	177718	290485	477437	585014	607512	791711	749397	554590	6.1453	0.953612	16	12.671	9.31723e-10	1.1684e-10
Q12923	PTPN13	2	FALSE	2	2	FALSE	FALSE	FALSE	13267	15652.9	16949.4	17709.4	23132.4	31554.3	FALSE	FALSE	FALSE	192858	236011	247542	278654	262991	199224	11.9839	0.989606	10	21.7612	9.39029e-10	1.17546e-10
O95258	SLC25A14	2	2	FALSE	3	1333.48	1594.1	1879.19	FALSE	FALSE	FALSE	18053.5	26338.6	34673.2	49595.9	59982.7	69960.2	FALSE	FALSE	FALSE	737980	632043	489670	24.3136	0.98956	10	21.7123	9.59968e-10	1.19952e-10
Q6IBW4	NCAPH2	2	FALSE	3	1	FALSE	FALSE	FALSE	19017.8	22672.8	20589	34880.5	56644.5	64462.7	FALSE	FALSE	FALSE	251073	317074	348545	325890	360506	285062	8.65063	0.989516	10	21.6661	9.8022e-10	1.22265e-10
Q9Y678	COPG1	3	16	19	15	8513.4	11879.6	12071.1	113854	121908	121745	102399	140670	148879	135621	147949	183428	3.37071e+06	4.4243e+06	4.55999e+06	2.65896e+06	2.84711e+06	1.86403e+06	25.8237	0.953177	16	12.6076	1.00262e-09	1.24836e-10
P46108	CRK	2	1	FALSE	1	521.844	873.957	966.119	FALSE	FALSE	FALSE	5750.22	11028.5	13332.1	2583.74	2942.32	4361.64	FALSE	FALSE	FALSE	93373.1	85781.5	67866.1	7.9115	0.989444	10	21.591	1.01419e-09	1.26053e-10
P19404	NDUFV2	2	1	FALSE	1	1293.73	1575.34	1786.21	FALSE	FALSE	FALSE	4820.81	8792.05	8288.13	4948.48	4346.97	7158.09	FALSE	FALSE	FALSE	67371.2	60486.6	47252.6	7.21351	0.989386	10	21.5316	1.04198e-09	1.29277e-10
Q9NYH9	UTP6	3	5	2	1	910.633	702.623	1374.54	11218.5	8179.02	11838.5	2423.79	4307.28	7624.62	28464.7	31616	38833.3	263916	317580	317064	205672	196962	141767	31.7392	0.952601	16	12.5251	1.10354e-09	1.36563e-10
Q96PK6	RBM14	3	38	32	26	40722.3	49107.7	53807.3	561878	503152	512843	215752	351421	434889	437073	467104	577149	8.80067e+06	1.06925e+07	1.20508e+07	6.83488e+06	6.77156e+06	4.95794e+06	18.9419	0.952596	16	12.5243	1.10461e-09	1.36563e-10
Q14160	SCRIB	2	1	3	FALSE	812.078	1236.73	1424.19	13530.6	18003	17189.3	FALSE	FALSE	FALSE	3025.36	3051.5	5063.4	107414	133877	129241	FALSE	FALSE	FALSE	7.31232	0.989246	10	21.3883	1.11245e-09	1.37289e-10
P11274	BCR	2	FALSE	4	2	FALSE	FALSE	FALSE	46828.8	51780.6	53158.7	17847.3	26911.1	39916.2	FALSE	FALSE	FALSE	368788	448722	487240	390384	398508	307540	10.1555	0.989212	10	21.3544	1.12992e-09	1.392e-10
O75582	RPS6KA5	2	1	FALSE	1	844.814	856.529	1069.44	FALSE	FALSE	FALSE	2333.14	4950.41	5187.9	18746.6	22951.9	27347.6	FALSE	FALSE	FALSE	225254	247759	176989	47.1747	0.989204	10	21.346	1.13429e-09	1.39493e-10
P53985	SLC16A1	3	10	7	8	9603.7	10352	13018.1	35269.7	49289.1	47147.2	37280.9	58404.9	83060.4	181160	173652	246883	1.42258e+06	1.79525e+06	1.6959e+06	2.48638e+06	2.91336e+06	2.04417e+06	37.7355	0.952423	16	12.4999	1.13654e-09	1.39524e-10
O95140	MFN2	3	2	6	7	1390.24	1802.59	1860.6	48115.1	75516.7	60687.9	85861.2	112196	95639.6	20318.9	23802.9	27919.5	382441	517460	504099	793160	713751	546630	7.30656	0.952211	16	12.4699	1.177e-09	1.44238e-10
Q9UHW5	GPN3	3	6	4	4	601.958	900.127	1567.66	14517.5	10847.4	10674.5	7780.33	8968.43	14251.7	11807.9	15255.4	16108.9	80691.4	129957	131581	173756	190737	168061	13.0932	0.952145	16	12.4607	1.18976e-09	1.45546e-10
P82914	MRPS15	3	2	1	1	2327.36	3346.33	3562.54	9116.38	5069.56	6038.18	6874.47	9239.08	8502.88	25443.7	26870.1	37224	95174.2	74940.9	87872.8	112213	104074	74255.2	11.7993	0.952061	16	12.449	1.20616e-09	1.47295e-10
P00338	LDHA	3	8	9	9	9639.08	16253	14914.1	233133	253954	359999	198422	392412	417660	87314.2	99278.6	166308	3.15067e+06	3.92988e+06	4.48639e+06	6.46511e+06	6.77193e+06	5.07231e+06	15.9404	0.95205	16	12.4474	1.20847e-09	1.4732e-10
Q99569	PKP4	3	1	7	5	0	256.962	294.343	42253.2	36225.9	39532.9	16131.3	27072.4	36671.1	1834.93	2221.99	2127.08	379546	522061	564788	746806	839393	591486	18.395	0.959293	15	13.1557	1.21828e-09	1.4818e-10
Q8IV08	PLD3	2	2	FALSE	2	3344.78	5023.83	4304.19	FALSE	FALSE	FALSE	17258.4	23467.3	27035	32130.5	43059.2	54932.2	FALSE	FALSE	FALSE	342613	360414	264900	13.6516	0.989044	10	21.1865	1.22081e-09	1.4818e-10
O00178	GTPBP1	2	1	FALSE	1	645.189	956.712	896.839	FALSE	FALSE	FALSE	2551.13	3233.27	6467.82	3294.8	3533.13	7350.21	FALSE	FALSE	FALSE	43673	50622	40329.2	10.0876	0.989042	10	21.1846	1.22187e-09	1.4818e-10
Q9NVV4	MTPAP	3	1	9	6	242.747	178.715	285.042	46488.9	44152.5	35665.6	411463	504724	359102	3941.37	3693.85	5707.54	1.12154e+06	1.42289e+06	1.46479e+06	1.00369e+06	1.25126e+06	1.23651e+06	5.35835	0.951901	16	12.4267	1.23818e-09	1.49724e-10
Q13616	CUL1	3	3	7	5	471.423	251.668	734.358	43397.7	49262.6	46865.9	11306.3	20800.8	32023.1	4374.59	6498.15	5698.18	382520	503290	470498	385030	268094	211955	10.9108	0.951898	16	12.4262	1.23888e-09	1.49724e-10
P54709	ATP1B3	3	3	5	4	4471.55	5162.82	5980.36	23460.3	20376.4	26048.8	14032.8	29107.7	33681.5	45703.2	36860.3	67129.5	443753	532466	544625	310070	372941	247081	16.0214	0.951837	16	12.4178	1.25113e-09	1.5075e-10
Q15477	SKIV2L	3	1	24	13	365.493	324.743	316.496	447620	185684	179958	193897	237339	286050	1466.87	1459.01	1841.82	3.00584e+06	4.09296e+06	4.04719e+06	2.37086e+06	2.54516e+06	1.86803e+06	11.7102	0.951835	16	12.4174	1.25168e-09	1.5075e-10
Q16891	IMMT	3	16	5	12	52896.2	62213.4	68630.1	72041.5	80862.7	67003.3	66932	107612	132961	175819	174014	258949	1.19276e+06	1.51245e+06	1.58135e+06	2.36699e+06	2.47722e+06	1.8477e+06	16.2936	0.951734	16	12.4035	1.27239e-09	1.52981e-10
Q66K74	MAP1S	2	FALSE	2	2	FALSE	FALSE	FALSE	21558.2	20695.7	17799.6	19079.1	24385.9	24155.6	FALSE	FALSE	FALSE	217490	258454	246046	287387	277939	259588	12.116	0.988921	10	21.067	1.29036e-09	1.54876e-10
O15226	NKRF	2	3	FALSE	2	1335.37	2341.43	2241.98	FALSE	FALSE	FALSE	18339.6	28220.3	37346.7	11122.4	12347.9	17609.1	FALSE	FALSE	FALSE	316196	278360	214922	9.469	0.988873	10	21.0206	1.31853e-09	1.57985e-10
Q9HAV4	XPO5	3	2	3	3	1140.92	804.016	1349.21	23150.3	20155.8	23900.6	52038.1	70431.3	83696.7	5018.13	5601.82	7747.63	573969	720670	718649	458408	462008	305287	11.7736	0.951385	16	12.3554	1.34639e-09	1.60947e-10
O75396	SEC22B	2	5	2	FALSE	6999.88	9215.86	9947.58	28063.5	33323.3	31898.1	FALSE	FALSE	FALSE	39210.8	41528.2	72399.7	239473	288483	298532	FALSE	FALSE	FALSE	8.20127	0.988824	10	20.9735	1.34785e-09	1.60947e-10
Q2NKX8	ERCC6L	2	FALSE	2	2	FALSE	FALSE	FALSE	7828.12	8131.51	7026.52	5736.2	13543.9	13909.9	FALSE	FALSE	FALSE	130436	173113	155008	151776	158813	117653	15.786	0.988793	10	20.9438	1.36667e-09	1.62916e-10
P09543	CNP	3	5	5	4	16620.5	19380.6	19401.1	66909.2	72671.1	77536.2	12523.3	34100.8	41562.4	51856.7	58376.4	79289.8	725371	920003	947681	565787	577820	411469	12.0255	0.95123	16	12.3344	1.38026e-09	1.64257e-10
Q8IYB3	SRRM1	3	3	8	8	1665.76	2058.13	1137.98	44769.6	37770.8	19624.3	21182	32358.3	38001.6	49236.6	52797.5	87240.2	2.3511e+06	2.80641e+06	2616740	1.55709e+06	1.4761e+06	1.51795e+06	63.0244	0.951177	16	12.3271	1.39223e-09	1.654e-10
Q07864	POLE	2	FALSE	4	7	FALSE	FALSE	FALSE	31442.5	27522.5	32512.4	25573.6	38443.8	51392.6	FALSE	FALSE	FALSE	423806	554742	550841	521398	465859	350032	13.8562	0.988709	10	20.8649	1.41819e-09	1.68198e-10
O60701	UGDH	3	4	3	2	15981.9	19042.2	19721.9	27887.4	35414.8	32131.4	20424.2	36147	47191.8	47455.3	45631.6	71065.6	154150	202625	202737	281319	297647	205894	5.94042	0.950909	16	12.2908	1.45316e-09	1.72055e-10
P52292	KPNA2	3	3	10	8	1784.38	2422.39	2263.43	143700	141335	145661	56572.2	96940.3	107900	8990.06	10480	13110.7	1.52452e+06	1.9237e+06	2.14931e+06	1.23027e+06	1.1214e+06	937587	12.7679	0.950824	16	12.2794	1.47303e-09	1.74112e-10
Q15436	SEC23A	3	1	3	2	864.153	1103.59	1283.04	16713.8	17729.6	16950.4	4072.11	10994.8	10000.6	5360.91	6676.69	10307.1	172740	215284	229693	127293	126082	109900	12.587	0.950747	16	12.269	1.4913e-09	1.75974e-10
P41240	CSK	3	2	3	5	25585.8	25486.3	28640.6	22555.4	28417.7	21499.5	10149	23336.8	23139.4	49394	46039.8	79803.3	138976	196945	204713	274751	282630	208501	7.09616	0.95063	16	12.2532	1.51941e-09	1.7899e-10
Q96N66	MBOAT7	3	3	2	1	3049.6	2936.97	3482.3	25826.2	43930.3	27776.8	9734.29	48121.8	21137.5	18499.9	21266	27864.2	431742	490561	555982	308226	321098	239814	12.9845	0.950402	16	12.2229	1.57521e-09	1.85251e-10
P49458	SRP9	2	1	1	FALSE	2859.82	4135.56	4408.96	39852.6	30288.7	36028.7	FALSE	FALSE	FALSE	10783.6	11235.7	19227.6	183252	238762	238760	FALSE	FALSE	FALSE	5.97087	0.988436	10	20.6128	1.5974e-09	1.87546e-10
Q9Y6K9	IKBKG	2	3	FALSE	1	1774.11	2239.34	2955.34	FALSE	FALSE	FALSE	5516.62	7524.24	9865.06	8084.07	10236.9	16212.6	FALSE	FALSE	FALSE	109529	91781.2	74493.6	10.388	0.988411	10	20.59	1.6148e-09	1.89271e-10
Q9NNW5	WDR6	2	FALSE	2	1	FALSE	FALSE	FALSE	6394.23	4639.19	3293.92	9965.38	19706.4	19781.2	FALSE	FALSE	FALSE	83834	108210	107878	110797	110933	84990.8	9.51144	0.988378	10	20.5602	1.63785e-09	1.91652e-10
O00400	SLC33A1	2	1	FALSE	1	1070.28	1407.99	1533.96	FALSE	FALSE	FALSE	8883.36	11119.9	11890.6	10037.8	10133.9	12630.8	FALSE	FALSE	FALSE	217680	212512	144286	16.913	0.988338	10	20.5245	1.66599e-09	1.94619e-10
P06493	CDK1	3	19	23	17	45289.5	53596.6	61099.8	865320	856128	919318	332516	508481	579577	281828	316701	424084	6.9611e+06	8.68005e+06	9.0913e+06	5.30837e+06	5.41642e+06	4.06153e+06	9.60394	0.949885	16	12.1547	1.70857e-09	1.9926e-10
P63244	RACK1	3	19	17	22	16035.1	22325.5	24365.2	401395	368119	410221	169484	279599	311358	216702	203922	267313	5.84981e+06	8.44004e+06	8.35175e+06	4.60669e+06	4.66179e+06	4.05785e+06	18.3014	0.949707	16	12.1314	1.75682e-09	2.04547e-10
P46379	BAG6	3	1	5	5	630.281	860.346	778.374	57448.7	54377.9	62733.4	22387	43211.5	50025.7	2997.53	3179.81	4281.7	488556	639177	723462	411462	380540	310033	10.1339	0.949333	16	12.083	1.86179e-09	2.16408e-10
Q08AM6	VAC14	2	FALSE	1	1	FALSE	FALSE	FALSE	19200.1	17858.6	20438	6748.53	11506.1	13376.8	FALSE	FALSE	FALSE	141677	178209	175926	179423	193825	132979	11.2427	0.988032	10	20.256	1.89507e-09	2.19912e-10
O75955	FLOT1	2	3	1	FALSE	1094.58	1212.9	1877.89	6257.04	6601.41	5574.15	FALSE	FALSE	FALSE	10425.5	9389.5	13093.9	97788.2	130371	112906	FALSE	FALSE	FALSE	16.5344	0.988027	10	20.251	1.89961e-09	2.20074e-10
P22314	UBA1	3	4	7	8	4005.17	7137.47	5554.34	71510	71783.9	103849	49367	48027.5	64840.2	17246.9	18168.2	46801.7	918428	1.18207e+06	1.26238e+06	731072	646233	578293	12.6755	0.949155	16	12.0601	1.91374e-09	2.21344e-10
P52630	STAT2	2	2	FALSE	1	0	159.819	0	FALSE	FALSE	FALSE	2487.99	3425	4832.86	2678.5	3324.71	3906.41	FALSE	FALSE	FALSE	51063.1	49408.6	39937.1	13.7835	0.9954	8	29.3862	1.9483e-09	2.24969e-10
P31939	ATIC	2	1	FALSE	1	0	549.661	511.307	FALSE	FALSE	FALSE	4054.86	10247.2	12566.6	1287.03	1222.42	5069.44	FALSE	FALSE	FALSE	109136	91294.2	81860.4	10.3786	0.992126	9	23.7654	1.97364e-09	2.27519e-10
Q9H2U2	PPA2	2	2	1	FALSE	218.455	686.264	593.792	3149.39	5859.44	4053.91	FALSE	FALSE	FALSE	2435.22	2805.18	3713.99	21770.6	30284.5	32540.8	FALSE	FALSE	FALSE	6.42461	0.987917	10	20.1577	1.98743e-09	2.28732e-10
P20585	MSH3	2	FALSE	13	8	FALSE	FALSE	FALSE	78145.8	82127.5	57536.3	37945.3	47378.9	60769.4	FALSE	FALSE	FALSE	991403	1.28045e+06	1.28349e+06	1.05338e+06	1.06694e+06	814516	17.8349	0.987883	10	20.1288	2.01548e-09	2.3158e-10
Q12946	FOXF1	2	2	1	FALSE	441.056	661.88	366.225	0	2275.46	3245.91	FALSE	FALSE	FALSE	1107.98	1263.45	1834.93	16474.5	17972.5	23285	FALSE	FALSE	FALSE	8.86033	0.992066	9	23.6739	2.04237e-09	2.34284e-10
P41250	GARS1	3	3	2	4	516.745	1231.79	625.013	24007.7	23342.1	21672	29445.9	46474.4	54300.8	10131.4	10112.7	13950.6	439722	550638	571205	868165	940511	726988	20.4915	0.948593	16	11.9886	2.0859e-09	2.38517e-10
O60271	SPAG9	2	1	FALSE	1	818.925	1202.86	1360.74	FALSE	FALSE	FALSE	11288	17032.3	24203.6	2242.44	2126.89	3756.6	FALSE	FALSE	FALSE	151573	146762	112796	7.49925	0.987799	10	20.0581	2.08608e-09	2.38517e-10
P17066	HSPA6	3	88	55	63	3530.4	5976.22	4540.94	100521	131158	96234.2	59684.6	138328	121726	207687	254162	300204	2.90323e+06	3.69401e+06	4.34863e+06	6.63897e+06	6.18018e+06	5.55742e+06	45.4655	0.948471	16	11.9732	2.12518e-09	2.42591e-10
P62826	RAN	3	7	8	9	41241.4	55302	57593	182092	113786	137263	103134	90903.4	104325	411482	396503	573804	1.63918e+06	2.60762e+06	2.60699e+06	1.4718e+06	1.57591e+06	1.50667e+06	14.4415	0.948331	16	11.9557	2.17075e-09	2.4739e-10
P61106	RAB14	2	3	FALSE	3	901.521	1181.99	883.39	FALSE	FALSE	FALSE	15765.2	25781.5	24296.6	4678.41	5080.76	7799.51	FALSE	FALSE	FALSE	149492	160615	131858	6.67812	0.987693	10	19.9697	2.17808e-09	2.47821e-10
Q15717	ELAVL1	2	1	FALSE	1	1253.64	1554.59	1051.68	FALSE	FALSE	FALSE	61665.6	84693.5	112734	7234.56	7553.72	9849.57	FALSE	FALSE	FALSE	611159	576808	510547	6.55308	0.987637	10	19.9237	2.22773e-09	2.53059e-10
Q9HA64	FN3KRP	2	2	3	FALSE	1149.05	1444.86	1551.2	62510.1	76425.4	42993.2	FALSE	FALSE	FALSE	2990.59	3657.97	4458.46	1.39621e+06	1.20763e+06	1.44341e+06	FALSE	FALSE	FALSE	21.8105	0.987503	10	19.8145	2.35065e-09	2.66589e-10
P06733	ENO1	3	18	34	28	26738.5	49696.2	41087.4	322540	240687	251731	497846	425248	440608	327000	260538	546608	3.54755e+06	6.35435e+06	5.92459e+06	7.03671e+06	7.68939e+06	9.01146e+06	17.7243	0.947642	16	11.8702	2.40811e-09	2.72664e-10
O00410	IPO5	2	FALSE	1	1	FALSE	FALSE	FALSE	8154.71	8680.18	9205.18	4064.27	8417.61	10733.5	FALSE	FALSE	FALSE	152152	208699	177080	177250	166492	138556	20.713	0.987416	10	19.7448	2.4331e-09	2.75048e-10
Q9Y262	EIF3L	2	2	1	FALSE	18576.7	19342.3	22742.2	31973.9	36500.8	15403	FALSE	FALSE	FALSE	14133.8	15128.1	24855.5	102598	133380	141644	FALSE	FALSE	FALSE	2.98701	0.987409	10	19.7386	2.44054e-09	2.75445e-10
Q6KCM7	SLC25A25	3	4	3	5	1357.22	2668.58	2289.97	26255.2	24768.6	27329.1	26619.6	40312.9	53599	51619.3	47085.9	64263.7	369032	487892	494955	778627	796030	583828	17.9012	0.9475	16	11.8528	2.45992e-09	2.77185e-10
P09622	DLD	3	5	12	14	2358.51	3101.36	3559.57	91836.6	96681.1	86730.1	84351.3	133237	150992	58567.7	66315.6	76381.4	2.52931e+06	3.28522e+06	3.33164e+06	5.50901e+06	5.44727e+06	4.01309e+06	37.2473	0.947476	16	11.8499	2.46848e-09	2.77702e-10
Q9UHX1	PUF60	3	5	4	9	16143.9	17370.6	21468.4	170247	194065	194288	107121	197661	227509	34437.2	32149.3	59728.6	443696	605062	636476	794931	733406	617848	3.4539	0.947352	16	11.8347	2.51484e-09	2.82463e-10
Q96MG7	NSMCE3	2	1	FALSE	1	990.188	937.552	1077.78	FALSE	FALSE	FALSE	3063.02	6332.01	7941.49	2940.55	4518.06	4828.19	FALSE	FALSE	FALSE	65829	52692.6	44277.6	8.6071	0.987308	10	19.6584	2.53962e-09	2.8479e-10
O95819	MAP4K4	2	2	FALSE	3	705.069	782.054	721.597	FALSE	FALSE	FALSE	12965.5	33904.8	24871.6	3619.93	3872.96	4718.67	FALSE	FALSE	FALSE	181347	192339	154082	7.30189	0.987267	10	19.6268	2.57981e-09	2.88833e-10
Q9NVH1	DNAJC11	3	14	11	15	9897.88	12581.1	13763.3	87366.6	95193	73954.8	105832	166584	188104	170971	198283	236170	1.40945e+06	1.87621e+06	2.02475e+06	3.04857e+06	3.18625e+06	2.3008e+06	19.1848	0.94709	16	11.803	2.61424e-09	2.92221e-10
Q99959	PKP2	3	6	13	5	2006.6	2491.38	2719.75	64599.5	98557.2	72211.6	47933.3	79716.2	94523.4	31620.9	32620.3	43913.6	1.25172e+06	1.66499e+06	1.87647e+06	974797	1.02248e+06	759433	16.4775	0.947028	16	11.7954	2.63862e-09	2.94065e-10
Q9C0B7	TANGO6	2	FALSE	1	2	FALSE	FALSE	FALSE	10578.8	12096.4	12188.9	7478.18	8265.99	13660.5	FALSE	FALSE	FALSE	52801.9	67486.7	68658.7	79369.4	72600.7	66504.6	6.33934	0.987209	10	19.5811	2.63914e-09	2.94065e-10
P11498	PC	3	14	20	20	9528.86	13627.1	14328.1	171669	154711	166929	110517	168967	206320	143124	179721	228463	2.10965e+06	2.60816e+06	2.73932e+06	4.23483e+06	4.54621e+06	3.14583e+06	19.6099	0.946758	16	11.763	2.74556e-09	3.05436e-10
Q9BQP7	MGME1	2	1	1	FALSE	439.666	522.692	472.466	12856.5	16837.1	14273.5	FALSE	FALSE	FALSE	12651.4	10056.1	17211.1	103997	134016	122423	FALSE	FALSE	FALSE	8.81802	0.987102	10	19.498	2.75106e-09	3.05562e-10
P16260	SLC25A16	2	2	2	FALSE	972.587	1168.82	1442.16	3398.19	5066.85	6007.56	FALSE	FALSE	FALSE	22371.7	31141.1	35996.1	191721	253450	339430	FALSE	FALSE	FALSE	48.4106	0.987088	10	19.4872	2.76605e-09	3.0674e-10
Q96F63	CCDC97	2	FALSE	2	2	FALSE	FALSE	FALSE	1967.68	6612.94	2343.48	2659.46	3161.88	3275.74	FALSE	FALSE	FALSE	28258.9	35232.9	39779.9	42996.8	42116.3	32561.8	11.0356	0.987056	10	19.4629	2.79991e-09	3.10003e-10
Q9UNQ2	DIMT1	3	6	5	4	3848.51	4494.92	5632.84	28916.5	41118.4	54080.5	11767.1	18310.2	31918.8	78253.6	94460.6	121659	712466	911318	1.06443e+06	544278	586566	445903	22.7867	0.946601	16	11.7442	2.80967e-09	3.10592e-10
P13498	CYBA	2	FALSE	1	1	FALSE	FALSE	FALSE	29546.4	33708.7	30029.1	21557.4	39578.4	39335.5	FALSE	FALSE	FALSE	220453	299618	291088	252984	252930	193485	7.79621	0.987021	10	19.4359	2.83813e-09	3.13244e-10
Q9BRX2	PELO	3	10	18	12	8997.52	13362.3	15375.6	106532	108734	91308.4	30640.9	43422	51870.2	71382.7	80865.6	109858	1.6098e+06	2.09241e+06	2.21259e+06	1.18698e+06	1.25401e+06	924039	20.2915	0.946422	16	11.7228	2.88435e-09	3.17844e-10
Q86SK9	SCD5	2	FALSE	1	1	FALSE	FALSE	FALSE	10829	14312.2	12030	4894.03	5656.3	8466.95	FALSE	FALSE	FALSE	196327	226503	260000	195587	202465	150492	21.9151	0.986945	10	19.3785	2.92137e-09	3.21417e-10
P50454	SERPINH1	3	24	10	6	13354.2	16434.4	18564.9	42598.2	45373.4	47060.4	26338.2	18758.9	22520.5	305574	344759	395171	724318	896470	1.00898e+06	1.03096e+06	814036	623415	24.4765	0.946242	16	11.7015	2.96096e-09	3.25262e-10
Q92945	KHSRP	3	14	5	7	15865.4	24325	22033.6	120979	150224	141930	123816	197067	240565	131162	122749	235975	832639	1.04585e+06	1.10371e+06	1.66138e+06	1.68151e+06	1.18682e+06	7.71773	0.946197	16	11.6962	2.98032e-09	3.26875e-10
Q9H4L7	SMARCAD1	3	1	9	5	0	0	0	22857.8	32950.3	25275.9	13745.8	16754.9	23571.3	0	283.429	455.615	983837	1.39264e+06	1.41639e+06	909510	1.01108e+06	744066	47.7837	0.975386	12	15.3233	3.04472e-09	3.33415e-10
P51570	GALK1	3	6	8	6	5486.38	7020.3	7717	109665	102655	89382.7	34252.5	46630.6	69526.9	68649	77637	100124	755951	992255	1.03905e+06	604062	590906	452939	9.91152	0.945946	16	11.6667	3.09083e-09	3.37936e-10
Q9UGP4	LIMD1	2	FALSE	1	1	FALSE	FALSE	FALSE	5984.71	7795.28	6419.81	2223.26	4968.99	8172.62	FALSE	FALSE	FALSE	57136.2	69248.2	70652.8	81949.3	80834.4	61828.2	11.8558	0.986768	10	19.2458	3.1239e-09	3.41019e-10
O60762	DPM1	3	10	14	11	11584	15425.2	16259.9	428833	457086	427677	72855.3	94483.1	132352	131592	144592	179533	4.0042e+06	4.77526e+06	4.9156e+06	2.90904e+06	2.84019e+06	2.12567e+06	13.2961	0.945783	16	11.6476	3.16468e-09	3.44933e-10
Q6PJG6	BRAT1	2	1	FALSE	1	452.112	502.489	767.188	FALSE	FALSE	FALSE	5805.61	3846.57	5707.77	7576.47	7966.72	9259.04	FALSE	FALSE	FALSE	70617.7	77827.4	54338.5	13.3233	0.986726	10	19.2144	3.17417e-09	3.45429e-10
Q3ZCM7	TUBB8	3	35	59	68	3489.18	3948.11	3912.36	17182.1	33060.1	13957.4	24561.9	29465.2	30428.8	49479.8	72544	72648.9	1.50172e+06	2.45845e+06	2.38859e+06	1.35283e+06	1.67562e+06	863989	65.2222	0.945705	16	11.6385	3.20058e-09	3.47762e-10
Q99598	TSNAX	2	1	FALSE	2	977.039	1501.83	1354.02	FALSE	FALSE	FALSE	15828.2	24867.1	27504.2	12355.1	15181.5	20721	FALSE	FALSE	FALSE	169766	142730	126369	6.76254	0.986685	10	19.1844	3.22297e-09	3.49652e-10
Q53H12	AGK	3	2	1	1	3277.95	4226.23	4486.92	7431.09	12582.7	11140	5690.72	6049.72	7981.26	34180.1	39683.7	56976.6	105822	130575	135130	100824	121765	79134	12.7904	0.945623	16	11.629	3.23838e-09	3.50781e-10
Q8NE71	ABCF1	2	1	FALSE	2	1117.46	1374.48	1351.28	FALSE	FALSE	FALSE	12130.8	14992.3	14766.7	3800.6	4217.46	8400.4	FALSE	FALSE	FALSE	146358	105775	114753	8.38137	0.986648	10	19.1571	3.26795e-09	3.53436e-10
P18077	RPL35A	3	1	9	7	758.382	1737.26	1442.27	340112	306538	363694	156930	232273	284550	6785.5	5745.41	17281	1.31746e+06	1.64501e+06	1.7693e+06	1.09627e+06	1.10257e+06	937168	4.67857	0.945447	16	11.6085	3.32167e-09	3.58691e-10
Q8TB52	FBXO30	2	FALSE	1	1	FALSE	FALSE	FALSE	4167.38	3292.12	2794.55	4697.12	6363.05	7766.05	FALSE	FALSE	FALSE	61577.7	80993.1	83508	71463.3	66022.7	49976.8	14.2207	0.986524	10	19.0668	3.4221e-09	3.68967e-10
Q29RF7	PDS5A	2	FALSE	5	3	FALSE	FALSE	FALSE	27474.5	29911.8	24210.5	24971.9	37539	43240.9	FALSE	FALSE	FALSE	269119	345635	334531	373558	370193	257441	10.4109	0.98648	10	19.0354	3.47765e-09	3.7438e-10
P60981	DSTN	3	2	2	1	4745.54	6107.64	6444.95	28488.6	43634.7	25698.6	9440.07	14723.2	18363.4	29650	27988.2	48290.5	177266	238198	242134	152306	160176	105364	7.49379	0.944965	16	11.5532	3.55823e-09	3.82466e-10
Q9P258	RCC2	3	2	5	8	1243.56	993.375	1223.92	102072	80764.8	100864	81073.6	133315	189293	7053.43	7171.44	10758.6	500751	614614	705753	1.05808e+06	973318	748628	6.69636	0.944901	16	11.5459	3.5907e-09	3.85364e-10
P61326	MAGOH	2	FALSE	1	1	FALSE	FALSE	FALSE	14349.4	16191.5	17891.4	10454.6	20199.6	25771.7	FALSE	FALSE	FALSE	75568.7	83901.9	108804	105297	104092	93526.7	5.44726	0.986352	10	18.9438	3.64522e-09	3.90616e-10
Q9NVI7	ATAD3A	3	8	37	29	12111.9	11975.9	15684.9	265931	275056	197795	119251	194957	217931	51871.5	58468.4	80891.9	5.60357e+06	6.5989e+06	6.84105e+06	3.97857e+06	3.96102e+06	2.69195e+06	22.7866	0.944716	16	11.5248	3.68616e-09	3.94399e-10
Q9C0C7	AMBRA1	3	1	6	5	0	0	0	25846	82247.3	17254.1	21137.8	36684.6	52841.3	718.293	854.539	670.994	252994	308236	320815	393193	438264	319547	8.62372	0.967716	13	13.8435	3.69919e-09	3.9519e-10
Q92643	PIGK	3	2	2	1	1572.14	1864.97	2185.58	11247.5	15742.5	11902.1	0	6972.57	7735.1	13949.7	15248.6	20368.7	109763	154328	156741	92543	103360	70450.5	12.4404	0.952544	15	12.1194	3.77505e-09	4.02679e-10
Q10472	GALNT1	2	1	FALSE	1	613.914	955.678	969.896	FALSE	FALSE	FALSE	2869.44	7902.89	9845.06	9176.22	10833.6	14817.9	FALSE	FALSE	FALSE	108881	116170	79560.1	14.6583	0.986082	10	18.7557	4.01756e-09	4.27895e-10
O96005	CLPTM1	3	3	3	2	2836.98	3141.55	3494.02	8525.57	11736.1	11957.2	4018.52	7122.53	4832.58	53921.9	60893.3	76435.9	313005	374709	383313	243498	249212	160268	33.2135	0.943834	16	11.4259	4.17203e-09	4.43531e-10
Q9H2U1	DHX36	2	2	2	FALSE	812.032	1681.95	1003.16	15343.9	17203.5	15781.9	FALSE	FALSE	FALSE	4198.72	5023.18	6605.04	354940	461569	383013	FALSE	FALSE	FALSE	23.4504	0.985973	10	18.6809	4.17705e-09	4.43531e-10
Q07666	KHDRBS1	2	1	3	FALSE	311.735	341.31	489.621	35799.7	28743.1	29894.4	FALSE	FALSE	FALSE	2661.36	2201.77	4374.68	181965	190471	216309	FALSE	FALSE	FALSE	6.25638	0.985946	10	18.6625	4.21739e-09	4.47136e-10
Q6NUK1	SLC25A24	3	1	2	4	616.115	916.598	844.029	38780.9	30653.5	27780.2	17307.1	29991.3	35592.8	9491.82	8434.01	9484.67	787393	860048	879542	562139	468846	377623	21.7172	0.943732	16	11.4145	4.23197e-09	4.48003e-10
O94827	PLEKHG5	2	2	FALSE	1	919.674	934.125	1187.56	FALSE	FALSE	FALSE	3586.42	7087.93	6992.25	12826.5	14556.2	17955.3	FALSE	FALSE	FALSE	118118	119200	83683.3	17.6908	0.985925	10	18.6482	4.24904e-09	4.4913e-10
P0DN76	U2AF1L5	3	2	4	4	16918.6	19257.2	23523.7	92190.1	84937.4	95176.2	72380.5	117289	163710	33039.8	37054.4	64177.9	237690	316427	345580	428871	390572	331436	3.18778	0.943671	16	11.4079	4.2676e-09	4.50412e-10
Q96T58	SPEN	2	3	FALSE	2	11958.1	12360.6	14084.7	FALSE	FALSE	FALSE	22309.6	43937	42125.3	23000.5	20752.9	33214.9	FALSE	FALSE	FALSE	225413	229573	168922	4.77517	0.985598	10	18.431	4.76278e-09	5.01918e-10
Q13572	ITPK1	3	2	1	1	1796.54	2422.04	2214.27	5449.44	4207.06	6675.26	8267.25	14933.4	18276.8	22948.2	25449.8	31055.3	75444.8	99779	97557.4	144102	154264	114398	11.9081	0.942759	16	11.3083	4.83851e-09	5.09131e-10
Q15046	KARS1	3	3	6	4	6148.32	8175.96	8609.56	116067	118767	140432	37445.3	68797.9	77503.1	13939.3	15478.9	39635.5	449501	587007	607774	386085	382145	297184	4.77493	0.942449	16	11.275	5.04712e-09	5.30284e-10
Q9GZP4	PITHD1	3	1	1	1	2608.48	2853.16	3738.82	9157.46	10180.7	15952.9	11271.8	17760.3	19522.8	12875.4	13741.7	23702	45491.1	53191.3	56652.3	57583.3	53327.1	31848.9	3.74451	0.942421	16	11.272	5.06663e-09	5.31536e-10
P28288	ABCD3	3	13	35	33	3909.46	6542.07	7042.32	307188	332175	279427	153496	248509	313224	87976.4	102726	124387	7.66897e+06	1.09313e+07	1.20008e+07	6.18425e+06	6.37155e+06	4.47559e+06	29.0325	0.942261	16	11.2549	5.1778e-09	5.42386e-10
Q93074	MED12	2	FALSE	1	1	FALSE	FALSE	FALSE	2948.02	3707.47	3235.61	2108.04	3631.28	6371.61	FALSE	FALSE	FALSE	50449.7	73066	66913.8	53255.1	61643.7	51235.6	16.206	0.985335	10	18.261	5.21237e-09	5.45191e-10
Q8NF37	LPCAT1	3	6	5	2	1368.81	1877.21	2090.67	11810.4	8269.55	13985.3	2352.67	4326.76	5433.73	34211.8	43928.6	49997.1	251303	318388	316768	201928	188488	128980	29.7775	0.942125	16	11.2405	5.27348e-09	5.5076e-10
O75533	SF3B1	3	7	13	10	13107.1	16733.7	17650.1	232545	246256	251693	158997	280007	352443	27057.5	30236	53593.1	633046	763445	797139	901285	828734	693406	3.01252	0.942094	16	11.2372	5.2956e-09	5.52246e-10
Q9BWT3	PAPOLG	2	FALSE	2	3	FALSE	FALSE	FALSE	20877.8	18976.4	15632.2	13702.9	16850.9	26566.7	FALSE	FALSE	FALSE	385822	512213	444772	385388	404104	345141	22.0008	0.985175	10	18.16	5.50124e-09	5.72837e-10
O15145	ARPC3	2	FALSE	1	1	FALSE	FALSE	FALSE	4179.99	5055.95	4994.74	2327.51	3010.33	4613.26	FALSE	FALSE	FALSE	74699.9	73139.6	99577.8	101128	73946.9	63268.4	20.0879	0.985162	10	18.152	5.5251e-09	5.74467e-10
Q9Y285	FARSA	3	31	12	12	13775.1	15319.2	19508.9	94550.4	95116.6	108454	34686.5	52440.4	57339.6	128401	142757	179367	1.28869e+06	1.567e+06	1.73739e+06	856512	977771	762674	15.5552	0.941608	16	11.1859	5.65358e-09	5.86953e-10
Q14156	EFR3A	2	1	FALSE	2	299.622	287.995	489.416	FALSE	FALSE	FALSE	10431.1	20158.1	28127.2	5494.62	5919.3	9010.41	FALSE	FALSE	FALSE	179894	199656	140370	9.03686	0.985074	10	18.0974	5.68945e-09	5.89802e-10
Q99961	SH3GL1	2	3	1	FALSE	3304.83	4553.64	4782.45	12137	15503.3	16270.2	FALSE	FALSE	FALSE	20175.6	22711.2	39488.7	120686	130509	144032	FALSE	FALSE	FALSE	8.44547	0.985	10	18.0515	5.83169e-09	6.03653e-10
Q9UIA9	XPO7	3	2	6	3	818.003	927.382	1036.57	47103.3	31836.6	21005.3	9423.97	14089.7	16750	15638.4	19621.9	24012.2	746959	938445	1.0209e+06	549256	542362	378382	29.6213	0.941081	16	11.1311	6.06464e-09	6.26839e-10
Q86Y56	DNAAF5	3	2	5	3	800.583	576.454	1162.32	57755.7	45403.2	55032.5	35591.8	69123.4	89721.7	21964.6	24532.6	30620.3	842792	1045774	1.10763e+06	603389	603950	450161	13.3199	0.940787	16	11.1008	6.30462e-09	6.50683e-10
P46734	MAP2K3	3	3	1	2	1726.15	1601.87	1863.74	7019.61	7680.74	7444.15	10212.4	14851.5	16988.4	33221.6	32840.2	43898.8	82115.2	114019	108207	155064	163414	131637	12.4576	0.940688	16	11.0907	6.38749e-09	6.58264e-10
P61758	VBP1	3	7	5	7	3062.63	4184.11	3838	25591.7	26227.8	23669.9	30266.2	44906.6	44050.1	57025.7	52910.3	74984.7	280809	330799	363122	600000	555918	450564	13.4411	0.940633	16	11.085	6.43393e-09	6.62075e-10
O95070	YIF1A	2	2	FALSE	1	378.14	619.732	403.841	FALSE	FALSE	FALSE	3703.85	5377.48	5098.03	9439.13	8341.99	12977.2	FALSE	FALSE	FALSE	107471	136284	97953	23.9051	0.984644	10	17.8359	6.55439e-09	6.73481e-10
Q8WWY3	PRPF31	3	7	5	4	30291	36169.6	39210	92697.7	117678	100659	27192.7	37839.9	43654.6	78430.6	74245	113782	758680	885739	958401	551909	529074	407740	8.29474	0.940321	16	11.0532	6.70312e-09	6.87753e-10
Q9UQN3	CHMP2B	3	1	5	3	1146.96	1422.37	1704.46	64939.9	63333.2	63828.6	27616.3	41425.4	39793.6	5029.89	4041.29	5981.33	938485	1.01872e+06	1.15386e+06	597956	584204	507649	15.779	0.940176	16	11.0385	6.83169e-09	6.99918e-10
Q9C0F1	CEP44	3	1	1	1	221.543	252.895	447.682	3813.01	2656.16	3019.7	0	1963.99	2483.3	1598.54	1851.98	2290.56	21185.6	23172.1	22403.1	38911.4	36183.8	29169.9	11.8969	0.948235	15	11.5644	7.15287e-09	7.31752e-10
Q9H4I3	TRABD	3	8	3	1	1475.63	2411.34	2174.17	5036.38	5614.17	5925.03	3090.74	6106.01	8604.79	26650.9	30324.9	34799.5	80530.6	103689	97481.9	126271	163077	119574	19.348	0.939609	16	10.9815	7.3539e-09	7.51219e-10
Q8N1F8	STK11IP	2	FALSE	1	2	FALSE	FALSE	FALSE	0	2912.05	4393.03	0	2743.71	3052.44	FALSE	FALSE	FALSE	50427.8	73603.7	76104.4	73114.6	70614.5	55500.8	30.483	0.993562	8	24.8052	7.45889e-09	7.60761e-10
Q7L5N1	COPS6	2	FALSE	1	1	FALSE	FALSE	FALSE	12774.6	14738	10081.8	9012.65	10533.6	10265	FALSE	FALSE	FALSE	136206	164893	177405	148025	123590	106054	12.7018	0.984235	10	17.5977	7.46905e-09	7.60761e-10
O15264	MAPK13	2	1	FALSE	1	1837.84	2457.14	2308.07	FALSE	FALSE	FALSE	3331.46	2553.95	5773.67	15622.2	19416.9	28380.2	FALSE	FALSE	FALSE	107528	108004	94295.1	20.4383	0.984157	10	17.5532	7.65518e-09	7.78587e-10
P62277	RPS13	3	5	5	9	16556.5	20825.2	21333.8	99147	108019	97788.7	128378	244948	195253	51302.1	52479.8	73257.1	922147	1.04653e+06	1.17389e+06	1.92989e+06	1.82614e+06	1.47587e+06	9.17299	0.939264	16	10.9473	7.68769e-09	7.80758e-10
Q5TFE4	NT5DC1	2	2	1	FALSE	650.785	718.916	1150.54	8282.08	6779.61	5223.92	FALSE	FALSE	FALSE	2377.16	2775.35	4626.93	28328.9	36678.8	37522.6	FALSE	FALSE	FALSE	4.9246	0.984087	10	17.5139	7.82335e-09	7.93077e-10
Q86WB0	ZC3HC1	3	4	3	5	525.908	1074.47	1097.24	40043.7	34753.3	40690	26371.4	41673	54357	15546	16001.7	19980.9	508478	644780	636759	1.06941e+06	1.1178e+06	897888	20.4777	0.93912	16	10.933	7.83166e-09	7.93077e-10
P40937	RFC5	3	10	15	12	16305	19259.2	21729.4	92042.7	111938	99001.5	37694.3	67560.9	85521.5	120657	143419	163531	2.29951e+06	2.88524e+06	2.91906e+06	1.53965e+06	1.58644e+06	1.26453e+06	23.4497	0.939086	16	10.9297	7.86541e-09	7.95344e-10
Q9Y2S7	POLDIP2	3	14	6	9	10526.9	12071.5	14604.4	67714.4	64658.8	62523.4	27732.9	40266.4	54570.2	158103	161705	225876	735278	932177	1.04176e+06	550850	630633	459577	13.8043	0.938981	16	10.9194	7.972e-09	8.04322e-10
P06737	PYGL	3	3	7	3	898.474	1226.57	1223.58	26813.3	24504	24875.6	5386.12	9742.43	13648.4	10513.4	12673.8	14479	409887	534187	548133	287648	298805	221737	21.5851	0.938976	16	10.9189	7.97719e-09	8.04322e-10
Q9UID3	VPS51	2	FALSE	10	10	FALSE	FALSE	FALSE	526749	461863	406302	132139	193853	223100	FALSE	FALSE	FALSE	1.4256e+06	1.77534e+06	1.9948e+06	1.91268e+06	1.90835e+06	1.47552e+06	5.39726	0.984011	10	17.4709	8.01244e-09	8.06714e-10
Q9Y6R4	MAP3K4	2	1	1	FALSE	0	274.915	441.437	14720.4	16689	15383.5	FALSE	FALSE	FALSE	2614.21	2649.73	3025.64	104534	143369	138725	FALSE	FALSE	FALSE	8.31246	0.989198	9	20.2447	8.15577e-09	8.19966e-10
Q86YS7	C2CD5	3	1	1	1	981.227	1185.08	1212.81	7456.67	7971.49	6064.1	13104.8	11857.5	13580.3	13158.4	13615.3	17568.9	100344	133385	137613	228402	228510	159961	16.2828	0.938539	16	10.8761	8.43427e-09	8.46749e-10
Q99627	COPS8	2	1	1	FALSE	3304.07	3330.38	4729.24	15603.1	19537.2	23107.1	FALSE	FALSE	FALSE	7852.31	8903.56	12941.8	81793.5	88707	96075.2	FALSE	FALSE	FALSE	4.25612	0.983796	10	17.3519	8.56225e-09	8.58365e-10
Q14974	KPNB1	3	3	6	6	4027.97	5735.51	5390.98	38770.3	42051.7	48617.2	12858.9	29674.1	32509.3	17071	20229.5	30594.2	981194	1.27127e+06	1.32949e+06	798973	632812	495678	25.3934	0.938397	16	10.8623	8.58769e-09	8.59471e-10
Q86YD1	PTOV1	2	FALSE	1	3	FALSE	FALSE	FALSE	14561.2	17879.1	13371.4	13709.2	10101.8	17853.5	FALSE	FALSE	FALSE	174677	204960	207756	201653	159237	128533	12.3098	0.983783	10	17.3445	8.59785e-09	8.59471e-10
Q9Y5V3	MAGED1	2	FALSE	18	17	FALSE	FALSE	FALSE	197530	183297	185414	87225.9	131353	164211	FALSE	FALSE	FALSE	2.04192e+06	2.68051e+06	3.01591e+06	2.29757e+06	2.20875e+06	1.66687e+06	14.6587	0.983753	10	17.3285	8.6751e-09	8.65957e-10
P02786	TFRC	2	2	FALSE	1	1724.48	2826.24	2847.4	FALSE	FALSE	FALSE	7012.03	6370.55	8936.78	10074.4	10640.9	18289.9	FALSE	FALSE	FALSE	89627.8	108043	105419	11.5116	0.983729	10	17.3155	8.73863e-09	8.71055e-10
P62750	RPL23A	3	5	3	1	15317.5	18828.3	19526.3	63037.2	63139.8	48460.1	40805.6	63838.9	69287	25705.6	22975.7	48561.9	138540	209648	158138	237888	235870	192599	3.15713	0.938169	16	10.8403	8.83886e-09	8.79667e-10
Q16740	CLPP	2	FALSE	1	3	FALSE	FALSE	FALSE	16522.9	10492.3	16829	10011.7	15971.5	24569.5	FALSE	FALSE	FALSE	296488	341328	364245	433931	425845	300995	22.9121	0.983683	10	17.2903	8.86259e-09	8.79667e-10
Q9Y6Y8	SEC23IP	2	FALSE	3	6	FALSE	FALSE	FALSE	43384.2	44014.7	48509.8	33351.5	56648.7	60550.5	FALSE	FALSE	FALSE	257077	318482	333195	386125	381701	311024	6.93852	0.983683	10	17.2903	8.86274e-09	8.79667e-10
O15091	PRORP	3	11	11	7	1484.82	1603.97	1976.41	48160.5	53005.7	59118.7	23524.5	36553.5	35915.6	44036.7	47032.2	58970.2	1.05383e+06	1.20317e+06	1.1487e+06	686354	699857	485120	20.7661	0.93813	16	10.8366	8.88141e-09	8.80272e-10
Q9NVI1	FANCI	2	FALSE	4	2	FALSE	FALSE	FALSE	4282.97	10365.1	6151.85	26340.8	42581	53734	FALSE	FALSE	FALSE	229704	307303	304920	309830	300432	205811	11.5576	0.983662	10	17.2787	8.92072e-09	8.82918e-10
P04439	HLA-A	2	3	FALSE	1	1576.67	1793.26	1704.21	FALSE	FALSE	FALSE	6050.4	8681.79	11108.2	18126.8	18328.9	26854.8	FALSE	FALSE	FALSE	142345	147607	103294	14.7684	0.983626	10	17.2595	9.01718e-09	8.91205e-10
Q9UH99	SUN2	3	6	1	1	8536.07	9406.5	11150.6	3751.21	4372.94	5079.49	3113.87	5655.78	5975.73	16107	18553.1	24556.2	32792.9	46339.4	43858.3	52791.5	47838.9	35637.1	5.58314	0.937901	16	10.8146	9.14147e-09	9.02214e-10
P26641	EEF1G	3	13	13	16	31169	37663.5	46357.3	198938	201748	217659	95419.9	152621	191850	119207	148915	187595	5.47339e+06	6.39255e+06	6.60257e+06	3.83316e+06	3.40003e+06	2.60421e+06	24.5108	0.937854	16	10.8101	9.19526e-09	9.06245e-10
Q9BV20	MRI1	3	8	12	9	4135.68	6377.79	5883.09	87092.5	78727.3	78116.8	32475.4	49307.9	64325	70038.1	74208.9	97567.3	1.62624e+06	2.01834e+06	1.97599e+06	1.07279e+06	1.10653e+06	852207	21.8824	0.937616	16	10.7874	9.4738e-09	9.32113e-10
P78527	PRKDC	3	14	100	75	14916.7	21050.5	25555.5	735128	822945	707551	424960	689605	835332	79160	93191.1	144466	2.03277e+07	2.70098e+07	2.84989e+07	1.41328e+07	1.58709e+07	1.06922e+07	27.3201	0.937607	16	10.7865	9.48437e-09	9.32113e-10
Q9UHR6	ZNHIT2	2	FALSE	2	2	FALSE	FALSE	FALSE	13405.2	22662.3	17864.6	0	3682	6147.81	FALSE	FALSE	FALSE	146886	177560	190209	153881	155338	122685	14.8452	0.988763	9	19.8424	9.73543e-09	9.55445e-10
O43776	NARS1	2	1	FALSE	1	1721.54	2894.24	2982.89	FALSE	FALSE	FALSE	3620.34	3502.28	5493.55	8991.05	9413.24	25741.7	FALSE	FALSE	FALSE	81438.9	86826.5	77789.2	14.3558	0.983264	10	17.0669	1.00543e-08	9.85358e-10
Q8N163	CCAR2	3	8	16	10	15203.2	18024.3	20477.2	117286	137237	116748	39245.5	54469	67673	86879.6	97594.9	132996	2.39691e+06	3.1064e+06	3.28044e+06	1.70221e+06	1.67114e+06	1.30549e+06	23.5009	0.937109	16	10.7394	1.00914e-08	9.87611e-10
Q658P3	STEAP3	2	FALSE	2	2	FALSE	FALSE	FALSE	7453.79	11608.2	9692.81	8964.24	17105.3	18683.7	FALSE	FALSE	FALSE	114287	134252	145152	175938	163630	126125	11.691	0.982875	10	16.8668	1.1272e-08	1.10161e-09
Q9NPF4	OSGEP	3	5	4	2	3766.35	4549.82	5311.15	24518.5	19838	19798.2	10541.7	9980.64	15154.4	36808.3	41845.4	50032.7	305110	402407	415943	210572	227742	183783	16.5192	0.936162	16	10.6513	1.13383e-08	1.10655e-09
Q9UFC0	LRWD1	3	2	2	3	3226.2	3530.65	3847.84	8044.27	8763.03	7804.89	26377.1	42876.1	64726.4	27669.7	32705.2	38783.7	96929.9	138563	144319	197405	194132	150965	6.0372	0.936061	16	10.642	1.14794e-08	1.11876e-09
Q6PJI9	WDR59	2	1	1	FALSE	723.914	2051.77	906.238	11438.1	8325.08	11252.9	FALSE	FALSE	FALSE	7185.88	8557.32	10634.2	43173.4	51215.8	54533.1	FALSE	FALSE	FALSE	5.05215	0.982772	10	16.8149	1.16133e-08	1.13023e-09
Q06210	GFPT1	3	3	3	2	0	0	0	17437	17229.2	11621.9	10453.1	11641.8	16963.7	380.551	764.944	707.403	223098	303613	303903	209093	180805	138989	15.9509	0.961367	13	12.5922	1.17015e-08	1.13723e-09
Q9NP81	SARS2	2	3	FALSE	1	1865.13	2268.86	3901.65	FALSE	FALSE	FALSE	3304.12	8930.96	14186	16903.4	17509.7	21505.7	FALSE	FALSE	FALSE	87083.6	90058.2	75042	8.94172	0.98273	10	16.7943	1.17524e-08	1.14059e-09
O00746	NME4	2	10	FALSE	1	1212.63	1709.12	1357.9	FALSE	FALSE	FALSE	6871.25	13519.1	9569.54	18884.8	24111.7	27981.4	FALSE	FALSE	FALSE	134741	143811	105418	13.2872	0.982695	10	16.7768	1.18712e-08	1.15052e-09
Q9GZP9	DERL2	3	9	3	4	5868.36	6487.95	7449.91	16066.7	18082.4	19658	4837.68	6675.68	10891.2	80306.9	76950.7	115470	357213	420604	483047	281063	290716	188248	23.8874	0.935737	16	10.6123	1.19403e-08	1.15562e-09
Q96SK2	TMEM209	3	8	3	8	5747.06	6217.73	7189.44	26224	26654.2	23318.5	20511.4	35659.7	57450.3	117828	117441	155643	742978	906341	983707	1.5991e+06	1.69563e+06	1.13903e+06	35.6875	0.935638	16	10.6033	1.20848e-08	1.16799e-09
O00541	PES1	3	4	5	7	15177.3	16123.9	15965.8	71791.6	67053.8	64235.1	132800	170395	218321	56598.2	70144.5	80020.5	827800	981811	1.06985e+06	1.79551e+06	1.73102e+06	1.40581e+06	10.3886	0.935484	16	10.5893	1.23128e-08	1.18839e-09
P18031	PTPN1	3	1	2	2	588.359	1296.31	904.526	16290	31280.8	14084.1	8237.04	19085.5	23469	13119.6	10221.2	20444.3	189104	231993	274647	428065	445103	350849	17.0394	0.935405	16	10.5822	1.24298e-08	1.19803e-09
Q00341	HDLBP	3	2	6	9	5895.01	8969.85	8836.91	121581	96246	104270	219663	369892	446429	16347.3	20927.2	36329.2	710600	853665	852094	1.16176e+06	1.06445e+06	879857	4.04986	0.935175	16	10.5614	1.27796e-08	1.22854e-09
P49207	RPL34	2	FALSE	4	3	FALSE	FALSE	FALSE	388561	308056	361948	242730	340444	383943	FALSE	FALSE	FALSE	869921	1.12869e+06	1.23867e+06	978382	1.05117e+06	882596	3.03573	0.982436	10	16.6493	1.27815e-08	1.22854e-09
P07437	TUBB	3	293	225	217	138199	167043	201287	1.59737e+06	1.77089e+06	1.76249e+06	709949	1.30068e+06	1.59106e+06	2.6765e+06	2.7145e+06	4.10314e+06	4.75893e+07	5.90251e+07	6.0368e+07	3.50199e+07	3.1619e+07	2.20217e+07	28.6977	0.935095	16	10.5542	1.29021e-08	1.23843e-09
P10599	TXN	3	2	2	1	1205.33	1524.3	1386.12	13634.5	14354.1	17581.6	6500.13	9581.03	7400.19	8042.66	7498.96	13364.7	131090	144682	129914	87786.3	80637.3	63545.1	9.11008	0.93449	16	10.5002	1.38705e-08	1.32956e-09
Q9Y4R8	TELO2	3	2	9	6	0	0	345.048	47061.1	57577.6	53550.6	9267.48	25635.5	30637.8	7909.14	9696.95	13398.7	744371	910399	951284	559919	561467	407120	18.59	0.951952	14	11.6308	1.39553e-08	1.33586e-09
Q5HYI8	RABL3	3	1	1	2	1679.68	2370.46	3005.85	8453.34	9094.64	9922.19	18984.3	26303.5	41348.3	20477.8	21756.9	31042.7	146373	181406	189019	309073	323855	233552	12.0215	0.934249	16	10.4789	1.42731e-08	1.3635e-09
Q96RQ1	ERGIC2	3	7	1	3	1903.89	2837.51	3361.96	7510.64	10029.3	13358	5949.22	13811.2	16292	78982.4	75547.2	123430	278300	344477	365084	562923	603471	461379	38.5537	0.934243	16	10.4783	1.4283e-08	1.3635e-09
Q96L21	RPL10L	3	2	18	15	500.039	381.969	505.486	1907.68	8800.87	6414.86	2943.56	4564.39	4923.35	4911.7	5528.55	7202.47	61042.6	86507	87357.2	136696	155468	91574.1	20.5637	0.933998	16	10.4568	1.47029e-08	1.40167e-09
Q9NXW2	DNAJB12	3	1	5	4	482.748	395.077	547.037	48138.4	53631	40894.4	10927.1	21175.3	27774.5	7044.51	6198.34	8487.43	691360	863493	942708	463490	481442	361703	18.7577	0.933783	16	10.438	1.50788e-08	1.43555e-09
Q9UQ84	EXO1	2	FALSE	2	2	FALSE	FALSE	FALSE	6578.76	5501.83	8365.77	11430.7	16116.8	20309.2	FALSE	FALSE	FALSE	197293	249941	260157	307902	313584	230735	22.8337	0.981813	10	16.3536	1.52009e-08	1.44521e-09
P22087	FBL	3	7	7	10	49679.7	55064.6	67665.9	305947	309695	344365	276579	468919	616330	108231	93797.6	155345	971031	1.11602e+06	1.20558e+06	1.11083e+06	1.07242e+06	827976	2.67064	0.93353	16	10.416	1.55336e-08	1.47484e-09
P28562	DUSP1	2	FALSE	1	1	FALSE	FALSE	FALSE	20925.6	19669.6	18426.5	23963.8	30882	37470	FALSE	FALSE	FALSE	189226	234837	238898	197398	173707	152180	7.83841	0.981716	10	16.3089	1.56087e-08	1.47996e-09
P23246	SFPQ	3	14	6	6	6362.54	8375.68	8991.89	62803.6	47799.3	79460	37101.9	79275	74345.3	14306.8	12355.1	29781.8	183136	222235	172091	272594	250888	239324	3.4528	0.933428	16	10.4072	1.57198e-08	1.48848e-09
Q04724	TLE1	2	2	1	FALSE	11501	11695.6	13056.3	5401.56	5893.66	5704.89	FALSE	FALSE	FALSE	29041.2	34347.1	47368.6	128026	170917	181593	FALSE	FALSE	FALSE	11.1035	0.981676	10	16.2906	1.57789e-08	1.49206e-09
Q9UHD8	SEPTIN9	2	3	1	FALSE	5355.83	6041.51	7177.36	61959.7	37598.9	47644.3	FALSE	FALSE	FALSE	12192.8	12850.6	19295.9	190445	231141	274527	FALSE	FALSE	FALSE	4.46654	0.981646	10	16.277	1.59075e-08	1.50219e-09
Q9BVA1	TUBB2B	3	95	151	142	1737.8	2482.27	3138.83	11246.8	11162.7	10478.8	19637	33451.7	37105	34905	28003.2	56912	343498	409233	489163	777958	819530	562377	26.9975	0.933055	16	10.3749	1.64203e-08	1.54852e-09
Q13685	AAMP	3	3	4	4	8236.25	8506.6	10479.1	46614	78637.1	55910	113461	155144	168839	63664.8	71909.4	99259.6	692992	900704	941179	509531	497985	449338	6.54442	0.932698	16	10.3444	1.71142e-08	1.61178e-09
O14732	IMPA2	2	3	1	FALSE	0	240.205	0	0	2827.5	1563.03	FALSE	FALSE	FALSE	2459.46	2346.21	3510.02	34255.3	47355	48352.4	FALSE	FALSE	FALSE	29.861	0.995681	7	28.3762	1.73541e-08	1.63218e-09
O95400	CD2BP2	2	5	FALSE	1	17905	16516.5	18745.8	FALSE	FALSE	FALSE	4441.3	8498.51	9682.56	21055.5	24264.5	34141.2	FALSE	FALSE	FALSE	127319	123794	94008	5.60211	0.981302	10	16.1224	1.74439e-08	1.63842e-09
Q9UJS0	SLC25A13	3	41	51	31	14584.2	21032.4	21581.8	192965	260027	220425	64196.3	105703	121413	571824	694304	694379	8.47348e+06	1.08644e+07	1.12644e+07	6.72945e+06	5.26438e+06	4.01423e+06	47.5286	0.93229	16	10.3098	1.79379e-08	1.68256e-09
Q9UKV5	AMFR	3	5	2	1	1373.16	1744.39	1578.6	6823.19	5179.36	4975.77	3023.29	6800.94	6737.87	15542.6	17002	21043.3	82383.2	95174	100965	53128.8	61322.5	45572.3	12.8708	0.932085	16	10.2924	1.83661e-08	1.72042e-09
Q8TAP6	CEP76	3	1	1	1	263.987	215.981	315.089	2951.4	5120.35	3328.13	2079.92	4346.11	4909.34	10577.6	11780.3	14018.3	127388	162200	180545	88060.6	85603.6	71548.3	31.947	0.93205	16	10.2896	1.84384e-08	1.72489e-09
Q9Y5X2	SNX8	3	3	4	3	0	199.398	198.549	0	2212.98	3758.2	6908.94	8308.09	5307.23	8608.48	9539.84	8879.51	56175.9	63715.5	66290.8	108154	101793	68773.9	18.2919	0.949769	14	11.3554	1.89363e-08	1.7691e-09
P29372	MPG	2	3	FALSE	1	4545.89	4698.01	5110.14	FALSE	FALSE	FALSE	5044.72	7663.75	6670.46	17239.2	19041	25721.2	FALSE	FALSE	FALSE	102830	98379.5	74897.6	10.0231	0.980982	10	15.9824	1.89765e-08	1.77049e-09
O96008	TOMM40	3	4	9	7	3406.98	4173.47	3971.6	20836	17581.9	23301.2	22397.2	41688.7	53905.2	62308.4	68108.7	88101.3	474716	590637	644563	1.05957e+06	1.13298e+06	772538	25.5854	0.931652	16	10.2562	1.92962e-08	1.79793e-09
Q14671	PUM1	3	9	4	4	7873.15	10750.7	11314.7	59083.1	55777.5	53403.1	29926.2	43516.8	54254.2	77821.8	88189	117608	921634	1.20856e+06	1.22704e+06	642382	661937	481136	16.6503	0.931571	16	10.2494	1.94762e-08	1.81228e-09
Q00403	GTF2B	2	1	1	FALSE	1910.43	1848.5	2151.56	9054.94	8430.45	6716.08	FALSE	FALSE	FALSE	14346.4	15702.1	20494.5	86718.4	112478	96265.4	FALSE	FALSE	FALSE	11.4906	0.980861	10	15.9304	1.95839e-08	1.81988e-09
Q9P2K5	MYEF2	2	FALSE	2	3	FALSE	FALSE	FALSE	21234	25136.4	20651.1	12802.4	16261.8	19938.2	FALSE	FALSE	FALSE	292721	339873	365153	271981	272485	212446	15.1233	0.980803	10	15.9052	1.98848e-08	1.8454e-09
P0CG47	UBB	2	20	FALSE	45	17330.1	33775.2	26947	FALSE	FALSE	FALSE	419545	668461	789204	199914	221068	310874	FALSE	FALSE	FALSE	1.28098e+07	9.07942e+06	7.78191e+06	15.5493	0.98079	10	15.9	1.99472e-08	1.84874e-09
Q9NRA2	SLC17A5	2	3	FALSE	1	925.263	1255.69	1090.63	FALSE	FALSE	FALSE	8180.06	10003.5	11390.1	17899.4	18210.4	21841.6	FALSE	FALSE	FALSE	119716	120144	83546.7	11.6107	0.980738	10	15.8779	2.02173e-08	1.87129e-09
Q86YR5	GPSM1	1	FALSE	3	FALSE	FALSE	FALSE	FALSE	27952.8	28247	23887.4	FALSE	FALSE	FALSE	FALSE	FALSE	FALSE	958222	1.14421e+06	1.27419e+06	FALSE	FALSE	FALSE	42.1618	0.999882	4	130.403	2.07408e-08	1.91495e-09
P58004	SESN2	3	4	3	4	1535.06	1743.82	1819.58	8700.65	13779.7	15982.3	12288.3	22764.8	23050.2	26135.7	27050.6	33644.2	286809	329542	347513	622611	625473	471360	27.2479	0.931014	16	10.2033	2.07438e-08	1.91495e-09
Q92997	DVL3	2	2	FALSE	2	1036.73	1536.76	1861.47	FALSE	FALSE	FALSE	3879.02	4172.7	5127.66	8858.77	9873.76	11770.8	FALSE	FALSE	FALSE	248657	173962	148674	34.1651	0.980609	10	15.8231	2.09029e-08	1.9271e-09
Q9GZS3	WDR61	3	2	6	5	9438.84	10697	13322.5	50386.9	40952.9	61546.2	12719.4	18249.4	21993.6	56280.2	55562.8	81673.4	1.06437e+06	1.52385e+06	1.47141e+06	748575	795812	586435	26.6769	0.930534	16	10.164	2.18935e-08	2.01577e-09
Q13686	ALKBH1	2	1	FALSE	1	331.76	0	424.392	FALSE	FALSE	FALSE	2259.03	3855.58	4170.83	9897.74	10605.4	12468.2	FALSE	FALSE	FALSE	150842	132910	94395.8	37.2337	0.986511	9	18.0797	2.20742e-08	2.02974e-09
P30566	ADSL	3	2	3	1	1931.42	2628.64	3003.66	21043.8	21980.6	29186.6	7462.98	10434.7	12669.5	15197.9	15769.6	26254.6	221760	291857	295457	151029	152801	126435	11.7504	0.930006	16	10.1213	2.32198e-08	2.13227e-09
P41227	NAA10	3	7	1	2	7668.8	10094.7	10640.8	9922.41	7869.09	11960.2	11897.6	14964	19399.4	104965	106003	165402	215694	272252	301271	382137	389367	315961	21.5774	0.92974	16	10.0999	2.39167e-08	2.19339e-09
Q9P2R7	SUCLA2	3	3	2	3	3678.97	4523.77	4974.61	10051.8	8581.15	12361.2	39154.8	50657.4	58482.8	45325	53848	65168.1	256525	321546	326540	587652	547524	421285	13.6409	0.929701	16	10.0968	2.40181e-08	2.19981e-09
Q5M9Q1	NKAPL	2	1	FALSE	1	3299.87	3503.58	4201.77	FALSE	FALSE	FALSE	7130.25	11606.7	15099.7	12394.7	16837.8	18290.2	FALSE	FALSE	FALSE	132986	175455	124038	10.7043	0.97998	10	15.5651	2.44928e-08	2.24036e-09
Q9NX63	CHCHD3	3	3	2	2	6609.78	8065.67	8644.02	35005	30159.4	32517	20091.9	34416	77839.6	31941.2	27586.4	39316.4	1011294	1.29937e+06	1.25988e+06	683492	679603	476804	21.7459	0.929499	16	10.0807	2.4561e-08	2.24366e-09
Q53LP3	SOWAHC	2	1	FALSE	1	677.474	614.966	623.149	FALSE	FALSE	FALSE	9224.21	12472.3	18317.2	3434.87	3274.3	4082.66	FALSE	FALSE	FALSE	86550.1	74738.8	61139.5	5.56222	0.979949	10	15.5528	2.46809e-08	2.25167e-09
P62280	RPS11	3	11	41	44	9183.67	12066.1	11716.2	929060	935334	1.00371e+06	485770	670446	962965	161228	148459	232772	2.68884e+07	3.50573e+07	3.71534e+07	1.72834e+07	1.85641e+07	1.42676e+07	29.8305	0.929412	16	10.0737	2.47968e-08	2.25751e-09
Q52LJ0	FAM98B	3	4	2	1	5609.98	9058.91	7533.54	81105.2	75648.2	83549	33563.7	56801	66123.7	16007.2	17393.7	22516.3	234217	284301	327821	190512	199062	164788	3.47647	0.929408	16	10.0734	2.48094e-08	2.25751e-09
P54802	NAGLU	3	2	1	1	1069.4	1139.88	1174.42	7196.02	4990.3	2668.85	7833.37	11062.4	12928.8	5040.05	6779.52	7702.63	76182.2	108243	122469	203477	198602	128234	17.1129	0.929218	16	10.0583	2.53318e-08	2.30205e-09
P13804	ETFA	3	8	3	3	997.612	1549.04	1639.61	0	0	1459.8	3474.64	1999.16	1720.7	31029.2	33642.7	41550.6	143445	163997	181541	124731	114218	77653.2	71.01	0.947421	14	11.0782	2.59096e-08	2.35151e-09
Q8NEZ3	WDR19	1	FALSE	1	FALSE	FALSE	FALSE	FALSE	15117.5	15402.9	15410.8	FALSE	FALSE	FALSE	FALSE	FALSE	FALSE	181484	211272	233889	FALSE	FALSE	FALSE	13.6431	0.999868	4	122.973	2.62255e-08	2.37664e-09
P30049	ATP5F1D	2	FALSE	1	1	FALSE	FALSE	FALSE	6017.05	7521.04	6611.75	23886	9453.54	9492.04	FALSE	FALSE	FALSE	99189.1	121865	117229	138383	146754	108656	11.6237	0.979698	10	15.4533	2.62545e-08	2.37664e-09
Q9NZJ7	MTCH1	3	5	2	2	4102.86	4198.27	4642.71	11020	11401.5	8962.17	6930.25	11021.6	12004.1	55756.9	66658.5	85342.6	580687	703502	706627	378027	352328	303079	43.5091	0.928843	16	10.0287	2.63934e-08	2.38613e-09
Q92900	UPF1	3	2	5	8	1881.84	2433.18	2773.64	70246.9	67583.9	66548.2	95946.7	137751	131516	14163	14953.6	21046.7	504756	574302	721843	1.16428e+06	1.09143e+06	953450	8.77473	0.928262	16	9.9833	2.81146e-08	2.53846e-09
Q7L8W6	DPH6	2	1	1	FALSE	425.34	376.386	328.912	5707.04	6558.28	4589.4	FALSE	FALSE	FALSE	1594.54	1342.63	2639.78	22084.2	24885.5	32129.2	FALSE	FALSE	FALSE	4.70804	0.97936	10	15.3224	2.8496e-08	2.56958e-09
Q9Y263	PLAA	2	FALSE	2	2	FALSE	FALSE	FALSE	7134.64	8166.86	8179.56	21162.8	18029	23938.9	FALSE	FALSE	FALSE	145742	182480	190800	241567	194628	205409	13.4003	0.979216	10	15.2674	2.95002e-08	2.6567e-09
Q7Z3C6	ATG9A	3	4	7	5	3334.69	4814.72	4436.86	72065.6	66381.7	59456.4	21663	23734.1	33486.8	24047.3	26246	37462	936187	1.13455e+06	1.20612e+06	606266	602224	449614	17.3572	0.927542	16	9.9277	3.03836e-08	2.73275e-09
Q9BU02	THTPA	3	6	1	1	6748.66	6602.67	7516.58	13488.5	14655.3	16955.8	7893.17	11299.5	17071.4	86680.7	92362.9	122730	258331	333995	367430	217576	228023	176927	18.4293	0.927466	16	9.92186	3.06332e-08	2.75166e-09
Q9H0L4	CSTF2T	3	4	3	2	3975.6	5881.41	5387.19	7999.17	5354.52	8674.47	22675.2	31655.3	34627.5	37141.6	42417.3	56732.9	212821	224889	270888	445265	425685	407570	16.8217	0.927128	16	9.89612	3.1758e-08	2.84904e-09
Q9Y277	VDAC3	2	FALSE	13	14	FALSE	FALSE	FALSE	112632	120418	120971	149365	221572	262840	FALSE	FALSE	FALSE	2.13088e+06	2.71376e+06	2.9043e+06	3.45271e+06	3.51915e+06	2.59201e+06	17.5267	0.978873	10	15.1389	3.19985e-08	2.86694e-09
P62851	RPS25	3	1	1	1	2407.85	4188.07	3385.94	35487	21181.9	24240.9	31941.3	38149.3	35303.2	13950.4	12467.6	12491.1	82768	107867	104019	172927	130506	143521	3.97644	0.926967	16	9.88385	3.23091e-08	2.89106e-09
P08574	CYC1	3	2	3	2	986.02	1680.56	1149.8	24317.4	31662	31116.5	22834	42483.2	46311.3	15645.1	18243.8	25642.7	397321	505309	547354	276301	248520	222248	11.1414	0.926756	16	9.86791	3.30407e-08	2.95031e-09
P42224	STAT1	2	FALSE	4	5	FALSE	FALSE	FALSE	41926.8	67864.2	28174.4	21984.4	36380.4	46787	FALSE	FALSE	FALSE	588575	767204	818760	604410	620880	443232	15.8074	0.978734	10	15.0878	3.30555e-08	2.95031e-09
P58340	MLF1	3	21	6	4	4622.85	7575.98	7508.4	42301.9	63789.4	31252.1	24920.9	27721.4	40125.1	169653	166483	223687	1.60098e+06	2.11776e+06	2.21617e+06	1.07333e+06	1.1032e+06	861395	38.1584	0.92643	16	9.84344	3.41974e-08	3.04834e-09
Q13888	GTF2H2	3	3	5	3	639.235	1049.87	1708.72	32278.3	67831.7	34154.8	12013.3	15719.6	18735.8	38373.8	30502	57413.5	584460	752715	746281	360583	389661	321266	17.8202	0.926415	16	9.84231	3.4252e-08	3.04932e-09
P62241	RPS8	3	2	1	2	11694.6	17822.9	19329.3	69860.4	62491.2	82242.2	55589.6	96651.2	104648	34642.2	34349.4	117378	167203	230132	250894	331459	291283	241542	3.26501	0.926374	16	9.83924	3.44004e-08	3.05864e-09
P29218	IMPA1	3	3	1	1	2646.61	3714.97	4077.58	7321.65	7483.19	7328.84	5730.98	7028.84	9034.07	28647	31087.6	38164	116916	165354	171436	91364.1	98823.4	70971.7	14.9496	0.926093	16	9.81826	3.54327e-08	3.14643e-09
P37198	NUP62	2	1	1	FALSE	444.779	746.599	618.819	12174.3	21615.6	23475.7	FALSE	FALSE	FALSE	1642.94	1772.31	2615.79	79582.7	100553	105428	FALSE	FALSE	FALSE	4.93594	0.978393	10	14.9645	3.57683e-08	3.1722e-09
O75449	KATNA1	2	5	2	FALSE	12312.5	15841.3	17450.2	34578.1	37600.4	33498.8	FALSE	FALSE	FALSE	17940.9	19524.7	25708	95699.8	129152	128265	FALSE	FALSE	FALSE	2.75176	0.978376	10	14.9584	3.59095e-08	3.18069e-09
Q5SRE5	NUP188	3	3	17	10	448.853	1167.24	1418.59	88139.4	88147.8	84418.2	16644.7	47787.9	54227.4	13594.9	16947.1	21356	1.52958e+06	2.09695e+06	2.27721e+06	968585	1.18325e+06	837195	23.3909	0.925619	16	9.7831	3.72361e-08	3.29403e-09
Q9Y295	DRG1	2	4	FALSE	2	13781.6	15950.4	17885	FALSE	FALSE	FALSE	10168.2	16096.2	18418.7	51353.2	51748	75955.1	FALSE	FALSE	FALSE	279753	258311	202453	9.96286	0.978106	10	14.8626	3.81951e-08	3.37068e-09
Q9H9P8	L2HGDH	3	4	3	3	1034.68	1346.54	2176.34	35784.2	34659.3	37123.9	9988.02	18004.2	20887.3	18523.1	19313.4	25374.9	440789	555320	583107	303222	289139	206714	15.1642	0.925374	16	9.76506	3.81989e-08	3.37068e-09
P51553	IDH3G	2	1	FALSE	1	0	305.122	0	FALSE	FALSE	FALSE	4052.54	10697.2	6302.71	1881.64	1677.85	2183.87	FALSE	FALSE	FALSE	118864	116830	83172.7	15.1988	0.990234	8	20.0899	3.93285e-08	3.46598e-09
P45974	USP5	2	FALSE	0	2	FALSE	FALSE	FALSE	2134.03	4999.89	4157.84	19175.5	24422.9	39008.3	FALSE	FALSE	FALSE	147887	182090	202715	222083	227111	212702	12.7221	0.977853	10	14.7747	4.04321e-08	3.55876e-09
Q14980	NUMA1	2	1	FALSE	1	616.909	780.569	481.467	FALSE	FALSE	FALSE	4866.26	6827.22	6251.52	7567.54	9612.33	10225.5	FALSE	FALSE	FALSE	41793.1	44124.5	34365.8	7.45002	0.977807	10	14.7589	4.08495e-08	3.59099e-09
P04181	OAT	3	6	7	11	55324.6	70979.7	81220.2	127913	124663	129400	83915.1	149715	167541	129894	135492	196295	1.01047e+06	1.28132e+06	1.35302e+06	2.44953e+06	2.35232e+06	1.70533e+06	10.7136	0.924657	16	9.71277	4.11408e-08	3.61205e-09
Q96KP1	EXOC2	3	1	2	1	2300.28	3021.52	2869.61	11418.6	8573.48	14273.4	2080.54	2463.2	2839.8	10785.4	12186.8	14393.8	144963	190130	207349	146495	85367.7	61808.5	17.5255	0.92454	16	9.7043	4.16391e-08	3.65122e-09
Q15036	SNX17	2	2	FALSE	1	945.989	1340.31	1415.7	FALSE	FALSE	FALSE	4752.08	7138.79	9265.69	6700.96	6057.26	10507.8	FALSE	FALSE	FALSE	41294.5	39116.9	31322.1	5.4307	0.977712	10	14.7262	4.17297e-08	3.65459e-09
Q8IXM3	MRPL41	3	2	2	1	6772.07	8299.9	10069.6	26640.8	27448.5	26685.8	7462.06	12278.5	11041.7	28139.7	32449.6	52105.3	391739	433661	472046	244500	229336	184500	15.1316	0.924365	16	9.69168	4.23939e-08	3.70811e-09
O75787	ATP6AP2	2	1	FALSE	1	1812.85	1994.05	2618.42	FALSE	FALSE	FALSE	9457.23	9988.12	7640.73	17799.5	20537.3	26793.8	FALSE	FALSE	FALSE	108459	113563	80709.8	10.9772	0.977499	10	14.6539	4.37458e-08	3.82159e-09
P35606	COPB2	3	8	5	10	10940.1	13507.9	14729.7	55488.5	46762.4	49098.9	71865.8	98979.2	124468	57473.7	64588.4	100598	722282	900263	995613	1.76149e+06	1.72733e+06	1.40137e+06	15.9127	0.924032	16	9.66774	4.38648e-08	3.82721e-09
Q9H4P4	RNF41	2	3	1	FALSE	7688.93	9123.38	10859.2	21394.5	20571.5	23495.9	FALSE	FALSE	FALSE	24646.9	24862.9	32414.7	81154.6	101228	98643.9	FALSE	FALSE	FALSE	3.8971	0.977433	10	14.6318	4.43851e-08	3.86778e-09
P23258	TUBG1	3	8	20	14	2428.49	2715.51	3560.26	177220	193573	166061	89695.4	105936	140285	31161.2	34582	46922.4	1.34416e+06	1.69983e+06	1.79365e+06	885743	927017	699992	8.46656	0.92384	16	9.65402	4.47323e-08	3.89318e-09
Q6P1J9	CDC73	3	6	4	6	7932.46	9770.95	9792.2	78655.8	102017	88852.6	20711.7	31211.5	34822.1	75239	83685.5	109348	798532	980962	1.02763e+06	548129	520193	381814	11.7924	0.923453	16	9.62655	4.65235e-08	4.04404e-09
O43924	PDE6D	2	5	1	FALSE	1397.61	2003.86	2373.31	6482.69	8268.69	6636.03	FALSE	FALSE	FALSE	17702.6	18333.3	21397.8	67042.8	87099	82234.6	FALSE	FALSE	FALSE	10.8169	0.97713	10	14.5313	4.74158e-08	4.1165e-09
P27105	STOM	3	2	3	2	2091.11	2728.69	2711.44	30521.6	37613.8	33150.8	19899.5	30199.1	35465.5	19819.2	22493.7	27717.9	624582	757237	868298	382116	418458	312780	17.6637	0.923164	16	9.6061	4.79057e-08	4.15387e-09
O00255	MEN1	3	1	2	2	0	228.857	0	25738.6	27121.7	19197.9	7913.39	11094.1	13097	1024.93	1087.48	1857.96	401829	505292	547100	283029	290362	223042	21.5978	0.942328	14	10.5347	4.88188e-08	4.22781e-09
O15042	U2SURP	3	2	3	1	0	0	0	55350.3	62089.3	62749.7	32589.4	46007.3	57188.8	196.945	540.609	1187.72	199522	243244	229754	179818	175693	182935	3.83857	0.951331	13	11.1304	5.12405e-08	4.43205e-09
Q9P0U3	SENP1	3	2	10	8	4514.73	6869.43	4670.88	151251	176242	131158	42131.5	64015.9	79260.3	20010.8	22440.1	55560.3	1.90132e+06	2.43938e+06	2.54244e+06	1.21603e+06	1.26116e+06	931302	15.7392	0.922398	16	9.55254	5.17353e-08	4.46933e-09
P61254	RPL26	3	5	7	9	24510.6	29806.9	37470.8	272936	231551	296844	348468	591630	619963	87791.8	79578.6	154496	1.42599e+06	1.58771e+06	1.6757e+06	2.89547e+06	2.71371e+06	2.09948e+06	5.18508	0.922368	16	9.5505	5.18873e-08	4.47693e-09
P07384	CAPN1	3	3	3	3	3327.59	7794.8	5976.74	33520.5	43558	32374.9	21797.6	28402.8	31671.4	27494.8	34658	50082.1	255041	302905	317281	560735	594235	395111	12.1749	0.922257	16	9.54282	5.24639e-08	4.5211e-09
P08238	HSP90AB1	3	39	55	64	63116.5	89869.7	96826.9	1.50532e+06	1.57343e+06	1.7954e+06	702270	1.14019e+06	1.24269e+06	697164	676447	1.26712e+06	2.39571e+07	2.9957e+07	3.19549e+07	1.58283e+07	1.47651e+07	1.16474e+07	15.9275	0.922097	16	9.5317	5.3311e-08	4.58845e-09
Q9NX61	TMEM161A	2	FALSE	2	1	FALSE	FALSE	FALSE	5108.63	3697.19	4846.71	5950.76	10997.8	15863.7	FALSE	FALSE	FALSE	186600	217786	237573	284493	298680	199409	30.6585	0.976489	10	14.3247	5.43896e-08	4.67554e-09
P13489	RNH1	2	3	1	FALSE	5745.12	9528.12	7716.86	32519.1	18799.6	21537.3	FALSE	FALSE	FALSE	36199.4	39938.9	67127.5	150885	208285	225787	FALSE	FALSE	FALSE	7.59783	0.976369	10	14.287	5.57757e-08	4.7888e-09
Q9ULJ3	ZBTB21	1	FALSE	1	FALSE	FALSE	FALSE	FALSE	4190.38	4692.24	4447.87	FALSE	FALSE	FALSE	FALSE	FALSE	FALSE	74588.9	89903.5	101542	FALSE	FALSE	FALSE	19.9568	0.999806	4	101.465	5.65722e-08	4.85124e-09
Q9P035	HACD3	3	6	17	17	12514.3	13372.8	15835	87812.4	107558	119180	39229.5	78486.6	101436	113898	117410	163312	2.78841e+06	3.25358e+06	3.37009e+06	1.69474e+06	1.70362e+06	1.19044e+06	25.0171	0.921401	16	9.48401	5.71104e-08	4.8914e-09
Q15773	MLF2	3	62	16	18	17227.7	21629	22496.6	78084.2	111581	120417	46774.7	70489.1	85287.5	724201	738665	890197	1.29977e+06	1.61367e+06	2.01849e+06	1.60752e+06	1.54013e+06	1.17489e+06	20.2227	0.921224	16	9.47194	5.8117e-08	4.97152e-09
O43678	NDUFA2	2	1	FALSE	1	304.966	2310.71	882.905	FALSE	FALSE	FALSE	3425.81	2581.71	6299	1116.11	1126.64	1408.41	FALSE	FALSE	FALSE	55225.3	39542.6	32615.6	8.29065	0.97616	10	14.222	5.82673e-08	4.97829e-09
P28070	PSMB4	3	7	6	8	14845.4	20615.8	18729.1	42034.7	49562.6	49304.3	65429.8	82538.5	93040.5	31804.5	29890.5	50645.7	400176	539390	587439	1.10153e+06	928643	791257	10.2288	0.921056	16	9.46054	5.9084e-08	5.04192e-09
Q9UHI6	DDX20	3	1	2	4	782.604	1331.6	1140.64	24911.7	28231.8	30234.4	53589.9	76274.1	100845	8563.16	9478.88	14619	223925	295586	306830	499995	538167	408959	7.267	0.921	16	9.45679	5.94064e-08	5.05938e-09
O96019	ACTL6A	2	FALSE	4	8	FALSE	FALSE	FALSE	25641.1	31874.7	26107.8	32225.2	57451.2	58552	FALSE	FALSE	FALSE	270762	355191	362236	452101	431433	328538	9.48992	0.976065	10	14.1925	5.94333e-08	5.05938e-09
P55795	HNRNPH2	3	53	23	21	12553.1	13222.2	13633.6	160081	170197	179512	119547	208179	252993	43783.1	50570.2	58419.4	532502	638764	683986	1.19536e+06	913901	734721	4.29412	0.920923	16	9.45154	5.98597e-08	5.08949e-09
Q8WUY1	THEM6	3	1	4	2	363.536	844.9	830.582	6996.59	6600.21	6248.57	4687.68	4969.1	6355.27	6437.95	6956.01	9703.14	62076.7	84324.1	90890.9	40894.2	49880.5	33073.9	10.1391	0.920446	16	9.41944	6.27145e-08	5.32575e-09
P46782	RPS5	3	1	6	7	1207.26	2539.25	1998.72	321699	224922	293072	141629	244750	254284	16963.8	18234	21837.2	1.57733e+06	2.34754e+06	2.50062e+06	1.28736e+06	1.10603e+06	1.05785e+06	6.68445	0.920408	16	9.41695	6.29427e-08	5.33261e-09
P0DN79	CBSL	3	6	4	5	13375	15061.5	17496.7	51645.8	80699.2	62600.8	64143.4	95147.4	105004	56477.4	60446.6	87813.4	661016	789278	823706	1.52642e+06	1.53724e+06	1.18538e+06	13.3177	0.920408	16	9.41689	6.29477e-08	5.33261e-09
Q70HW3	SLC25A26	3	2	3	1	1127.61	1062.19	1053.28	2663.83	6488.56	2560.21	0	2106.21	1838.03	4818.74	5099.59	7344.93	39648.9	48459.1	51522.3	25105.2	28885.2	22207.2	12.3329	0.930232	15	9.81758	6.36296e-08	5.38042e-09
Q9BSF4	TIMM29	3	6	2	6	1374.82	1666.97	1850.85	6437.21	6265.69	10966.3	28983.8	44763.1	57861.1	36289	39888.4	53463	283724	342839	359631	649146	676096	496638	18.3413	0.920291	16	9.40909	6.36659e-08	5.38042e-09
Q9BWM7	SFXN3	2	4	2	FALSE	1307.3	1579.63	1848.12	3748.15	2637.88	3875.24	FALSE	FALSE	FALSE	12207	14387.6	17205.4	48503.8	55712.8	60816.2	FALSE	FALSE	FALSE	13.9256	0.97563	10	14.0607	6.49811e-08	5.48494e-09
P82921	MRPS21	2	FALSE	1	1	FALSE	FALSE	FALSE	8392.99	7171.78	5721.67	4612.98	3800.14	7819.19	FALSE	FALSE	FALSE	113645	115793	125121	144167	100112	77317.2	18.0218	0.975612	10	14.0551	6.52282e-08	5.49917e-09
Q9UBS4	DNAJB11	3	12	2	5	5771.47	7959.74	9028.87	8274.68	6961.59	7200.2	3734.36	9065.5	8223.45	96452.9	98875.5	132388	263057	298227	307190	216045	223844	165603	27.2076	0.919872	16	9.38119	6.63047e-08	5.5832e-09
Q86X55	CARM1	2	2	1	FALSE	5318.6	5564.14	5596.94	7572.16	5077.69	7681.72	FALSE	FALSE	FALSE	18023.5	22726.4	30993.2	73633	89934.6	95162.9	FALSE	FALSE	FALSE	8.97752	0.975373	10	13.9842	6.84597e-08	5.75773e-09
O60216	RAD21	2	FALSE	2	2	FALSE	FALSE	FALSE	18159.9	15480.9	19679.6	13442.3	19107.2	31621.9	FALSE	FALSE	FALSE	195052	245692	252681	173364	207119	152022	10.4342	0.975347	10	13.9768	6.8807e-08	5.77999e-09
P18124	RPL7	3	1	4	4	3489.28	7373.07	6107.9	230063	194888	227836	76305.5	118349	158027	12155.1	16435.9	53306.4	562993	714434	745353	483512	455189	399971	3.36778	0.919217	16	9.33808	7.06125e-08	5.92455e-09
Q8WXI9	GATAD2B	2	FALSE	1	1	FALSE	FALSE	FALSE	11689.2	9072.79	13661.8	3663.75	7849.12	14698	FALSE	FALSE	FALSE	79993.9	106602	115498	82560.7	79989.5	66319.6	8.75677	0.97518	10	13.9278	7.11514e-08	5.96261e-09
Q13148	TARDBP	3	3	2	4	4939.26	6710.44	6039.4	26304.5	21071.2	20312.2	30060.4	46615.8	62050.1	76459.1	68090.5	121933	587217	694853	836548	1.42541e+06	1.44419e+06	1.2466e+06	29.0103	0.919068	16	9.32832	7.1628e-08	5.99537e-09
Q00839	HNRNPU	3	8	28	37	37578.7	42709.2	38261.9	1.54317e+06	1.02407e+06	1.32951e+06	834600	1.45592e+06	2.2182e+06	67668.5	72784.2	112083	3.49208e+06	3.69921e+06	3.95841e+06	4.14066e+06	3.75063e+06	3.55464e+06	2.68044	0.918037	16	9.26151	7.90039e-08	6.60485e-09
Q15645	TRIP13	3	4	6	8	872.174	1355.62	1250.78	12159	13514.5	9430.31	14538.3	32386.7	40386.7	19883.2	21101.6	29867.6	389856	478223	503961	915902	996501	720104	32.3717	0.917946	16	9.2557	7.96823e-08	6.65362e-09
P78347	GTF2I	3	1	2	3	0	258.279	306.799	12750.8	17452.4	15544.9	14319.6	21137.3	25203.8	901.843	884.306	1238.97	162250	213714	238369	403892	406315	316371	16.3025	0.928025	15	9.64848	7.98487e-08	6.65956e-09
P19387	POLR2C	2	3	1	FALSE	1999.85	2697.28	2670.92	0	0	3073.9	FALSE	FALSE	FALSE	8113.87	8800.93	10714.1	40169.7	50858.8	55873.3	FALSE	FALSE	FALSE	16.7144	0.988293	8	18.3219	8.10275e-08	6.74983e-09
P63241	EIF5A	3	8	5	7	12488.3	17160.9	18410.5	134247	165583	159047	89889.1	167235	193061	43295.1	41949.2	120800	703506	898239	917470	1.65706e+06	1.62204e+06	1.39277e+06	7.72852	0.917749	16	9.24308	8.11758e-08	6.75414e-09
O75648	TRMU	3	1	6	4	540.616	602.068	654.573	92920.5	88076.8	75511.5	17800.1	17712.2	19383.4	5862.26	6796.28	8141.67	605233	771381	827518	420581	405458	271870	10.6093	0.917423	16	9.22233	8.36979e-08	6.95572e-09
Q8IX01	SUGP2	3	2	7	4	1491.79	2128.64	2082.18	96249.4	78512.6	88045.2	55798.7	80954.2	114761	12383.8	13130.2	16373.7	937734	1.17199e+06	1.25396e+06	643313	561074	450051	9.73034	0.917385	16	9.21993	8.39947e-08	6.97211e-09
Q8IUF1	CBWD2	2	2	FALSE	3	0	0	0	FALSE	FALSE	FALSE	21570.4	41608	38833.8	396.527	621.448	569.497	FALSE	FALSE	FALSE	527008	531536	405246	14.3647	0.993181	7	22.5388	8.56584e-08	7.10178e-09
O95619	YEATS4	2	FALSE	1	1	FALSE	FALSE	FALSE	5822.74	6871.4	5636.33	8106.19	8572.31	12130.9	FALSE	FALSE	FALSE	66500.5	78591	78222.3	102930	100189	81174.8	10.7681	0.974204	10	13.6515	8.6144e-08	7.13359e-09
Q9H2V7	SPNS1	3	4	3	3	2317.03	3314.42	2816.66	5122.82	5121.45	7783.7	3684.93	7393.21	7657.19	38909.8	40883.2	44459.2	183594	242246	268947	124227	140279	98848	26.1525	0.916862	16	9.1869	8.81954e-08	7.29483e-09
O43795	MYO1B	3	2	5	4	254.001	512.362	208.521	62724.9	61707.4	60051.1	38205.4	47821.7	58229.7	2680.76	2976.31	4222.93	1.21332e+06	1.46675e+06	1.98519e+06	809854	874929	588866	21.0751	0.916473	16	9.16255	9.14326e-08	7.55366e-09
Q9Y3B4	SF3B6	2	2	FALSE	2	1613.4	3112.62	3374.26	FALSE	FALSE	FALSE	26568	40377.5	40927.3	11920.3	11886.3	18368.5	FALSE	FALSE	FALSE	153867	158217	129833	4.17417	0.973885	10	13.5645	9.15537e-08	7.55474e-09
P85037	FOXK1	3	2	2	2	2200.68	3065.74	3429.23	25584.8	28823.9	29413.6	31271.5	42055	51684.9	21571.7	23650.3	33870.9	372841	446985	473197	244091	229276	165996	9.24693	0.915805	16	9.12104	9.72429e-08	8.01475e-09
Q7Z4Q2	HEATR3	2	FALSE	2	3	FALSE	FALSE	FALSE	21415	23712.4	20029.7	18910.8	24447.8	24741.1	FALSE	FALSE	FALSE	346287	421170	435359	377667	300881	226378	15.8171	0.973521	10	13.467	9.80666e-08	8.07313e-09
Q13309	SKP2	3	2	1	1	603.305	880.557	1009.63	3921.91	6546.27	4993.01	1689.72	0	3664.45	14134.4	18928.4	21321	99647.1	122014	135329	71762.9	68307.2	49701.4	25.7905	0.925945	15	9.49582	9.82635e-08	8.07984e-09
A6NED2	RCCD1	2	1	1	FALSE	0	0	0	26630.9	36906.6	23776.8	FALSE	FALSE	FALSE	2238.59	2454.86	2954.16	432427	516214	490847	FALSE	FALSE	FALSE	16.5739	0.992898	7	22.0804	9.87331e-08	8.10892e-09
Q9NWL6	ASNSD1	2	FALSE	2	2	FALSE	FALSE	FALSE	13971	14238.5	18029.6	12724.2	15707.4	15789.8	FALSE	FALSE	FALSE	231434	300388	306847	221213	216070	169479	15.9786	0.973212	10	13.386	1.0386e-07	8.52002e-09
Q6P2Q9	PRPF8	3	3	23	16	2296.36	3379.17	3407.27	182323	193665	185221	41967.3	79390.7	105235	7292.32	8095.51	12644.3	1.28746e+06	1.68997e+06	1.8095e+06	895348	859575	614682	9.01581	0.914921	16	9.06688	1.05415e-07	8.63742e-09
Q4VCS5	AMOT	3	1	16	6	2600.85	3232.97	4131.35	113728	112283	110449	56979.4	83434.5	105739	16318.1	19459.5	27589.9	1.80455e+06	2.36077e+06	2.44778e+06	1.15715e+06	1.14914e+06	819217	16.5413	0.914622	16	9.04871	1.08314e-07	8.86461e-09
Q9UP83	COG5	1	FALSE	1	FALSE	FALSE	FALSE	FALSE	7380.29	5149.38	7020.1	FALSE	FALSE	FALSE	FALSE	FALSE	FALSE	73859	86123	99370.8	FALSE	FALSE	FALSE	13.2663	0.99973	4	86.0291	1.0944e-07	8.94631e-09
Q07020	RPL18	3	2	4	4	2980.93	4581.53	4376.8	203341	177658	202953	99567.5	163847	175238	11336.9	11861.2	32906.9	681278	824079	970467	576176	491047	386606	3.85267	0.91446	16	9.03892	1.09913e-07	8.97447e-09
P35658	NUP214	2	FALSE	5	5	FALSE	FALSE	FALSE	59604.1	45655.3	36007.7	25020.8	38276.9	47055.4	FALSE	FALSE	FALSE	445196	581182	613598	428360	469697	327646	11.3889	0.972874	10	13.2989	1.1052e-07	9.0135e-09
P61009	SPCS3	2	1	1	FALSE	2387.06	2940.73	3058.75	6228.01	10010.2	10688.7	FALSE	FALSE	FALSE	23422.9	26790.1	34725.4	92284.4	109402	110960	FALSE	FALSE	FALSE	11.2587	0.972856	10	13.2942	1.10892e-07	9.03334e-09
P45880	VDAC2	3	5	10	10	4830.01	6598.33	6379.29	216516	204326	202448	94973.2	155214	185839	61572.6	64157.9	78447.3	3.28011e+06	4.17628e+06	4.21069e+06	2.14573e+06	1.97938e+06	1.39715e+06	16.1481	0.914316	16	9.03027	1.11345e-07	9.05965e-09
Q8WXE0	CASKIN2	2	2	FALSE	1	5556.44	8733.46	9397.22	FALSE	FALSE	FALSE	9077.7	16727.2	21626.4	30137.4	28656.4	53905.9	FALSE	FALSE	FALSE	142472	154600	127623	7.55635	0.972704	10	13.2555	1.14002e-07	9.26506e-09
Q8ND83	SLAIN1	2	1	FALSE	1	536.114	603.245	718.188	FALSE	FALSE	FALSE	4709.72	7354.92	10072.7	1501.41	1201.17	1764.33	FALSE	FALSE	FALSE	37361	45037.6	33343.2	5.00976	0.972681	10	13.2498	1.14476e-07	9.29279e-09
P49721	PSMB2	3	4	1	1	6968.3	8862.59	9487.49	8824.53	8211.1	5413.67	9077.83	8577.11	8712.1	22901.1	26260.5	34911.6	66351.6	77707.5	85111.9	156978	131481	116192	9.68366	0.913817	16	9.00031	1.16458e-07	9.44272e-09
Q9UNF1	MAGED2	3	10	14	16	16861.2	24730.6	26613.4	391912	329908	356566	229203	352836	420051	153447	141641	219762	3.66319e+06	4.44967e+06	4.77678e+06	2.28086e+06	2.19253e+06	1.77381e+06	9.14594	0.913712	16	8.99405	1.17557e-07	9.52084e-09
Q8IYS1	PM20D2	2	1	FALSE	1	2328.74	2170.28	2293.15	FALSE	FALSE	FALSE	3323.04	5898.94	6341.69	8041.35	8949.35	12307.3	FALSE	FALSE	FALSE	44814	48416.9	32364.6	6.92855	0.97252	10	13.2093	1.17848e-07	9.53333e-09
P25205	MCM3	3	49	27	23	39459.8	46970.4	53297.5	562505	616874	610870	179632	339655	373777	276678	317321	411961	4.53276e+06	5.90858e+06	6.11848e+06	3.02252e+06	3.02047e+06	2.13116e+06	9.1178	0.913647	16	8.99017	1.18244e-07	9.55432e-09
Q6IAN0	DHRS7B	3	3	0	1	6875.69	10379.7	10195.4	7738.45	7230.51	6989.04	4962.66	6722.86	6378.18	48943.8	48881.6	70352.5	78670.5	106762	112210	127899	133589	96402.9	12.2081	0.913212	16	8.96438	1.22919e-07	9.9206e-09
P08069	IGF1R	2	FALSE	1	2	FALSE	FALSE	FALSE	82201.6	100352	98856.1	57766.1	91870.4	93101.2	FALSE	FALSE	FALSE	265307	325565	347756	273919	271889	216344	3.24485	0.972172	10	13.1229	1.25429e-07	1.01047e-08
Q9NWU2	GID8	2	FALSE	2	2	FALSE	FALSE	FALSE	4080.86	2752.72	4150.07	2414.66	5081.82	6908.57	FALSE	FALSE	FALSE	14843	17060.9	18474.4	16766.6	19985.2	13880	3.97855	0.97217	10	13.1223	1.25488e-07	1.01047e-08
P62847	RPS24	2	FALSE	5	8	FALSE	FALSE	FALSE	194151	160926	194311	145938	203603	245968	FALSE	FALSE	FALSE	903770	1.14396e+06	1.1571e+06	928263	841342	690628	4.9481	0.972139	10	13.1148	1.26166e-07	1.01476e-08
O15160	POLR1C	3	12	4	6	24559.1	25513.4	29181	104644	145429	125937	41830.6	78439.2	81387	91070.5	107822	136996	344752	430998	521034	831250	840376	642804	6.00849	0.91286	16	8.94361	1.26824e-07	1.01888e-08
Q15438	CYTH1	1	FALSE	2	FALSE	FALSE	FALSE	FALSE	10553.6	7583.98	7981.16	FALSE	FALSE	FALSE	FALSE	FALSE	FALSE	114248	136103	155654	FALSE	FALSE	FALSE	15.5446	0.999707	4	82.5653	1.28984e-07	1.03505e-08
O14981	BTAF1	3	2	3	2	0	0	370.901	0	0	0	0	0	0	521.847	852.789	1251.89	41688	64746.3	65156.4	55688.1	60165.2	37175.7	882.3	0.986746	8	17.1991	1.32873e-07	1.06503e-08
Q96NW4	ANKRD27	2	FALSE	5	4	FALSE	FALSE	FALSE	39366.7	44991.9	43881.2	24344.5	42272.3	43538.4	FALSE	FALSE	FALSE	546099	671491	701580	911294	896756	622994	18.2479	0.971823	10	13.0378	1.33422e-07	1.06821e-08
Q7Z2W4	ZC3HAV1	3	2	1	2	2482.82	2735.11	3378.69	25011.9	24258.5	28776.1	28882.9	41743.1	48000.9	10691.5	14925	17365.2	76560.4	84549.7	98363.7	141427	146207	117681	3.44799	0.911705	16	8.87638	1.40383e-07	1.12266e-08
Q96G03	PGM2	3	4	2	3	4312.05	4981.02	4877.79	8295.09	11920.3	12578.7	16757.7	31663.4	35258.4	67569.5	72080.9	86419.2	241051	324356	324518	574066	630635	475657	21.4043	0.911615	16	8.87119	1.41492e-07	1.13024e-08
P53618	COPB1	3	8	26	16	2534.86	3761.14	3830.22	255850	241284	232316	91573.5	133265	171748	82592.4	72896.8	114557	4.79232e+06	6.65088e+06	6.52758e+06	2.99864e+06	3.14264e+06	2.21546e+06	23.41	0.911333	16	8.85501	1.45007e-07	1.15699e-08
Q9UBM7	DHCR7	3	4	12	14	1700.1	2817.44	2686.88	180255	149300	158806	57977.4	93419.4	123658	28503.1	36541.2	34621.3	4.09903e+06	5.2071e+06	5.83539e+06	2.52249e+06	2.58166e+06	1.79361e+06	28.7287	0.911298	16	8.85299	1.45451e-07	1.15921e-08
Q8WUM9	SLC20A1	2	3	2	FALSE	2016.88	2164.32	2746.15	10250.8	13530.2	13630.4	FALSE	FALSE	FALSE	40779	40099.4	58183.8	138151	191367	199369	FALSE	FALSE	FALSE	15.0647	0.971305	10	12.9144	1.46023e-07	1.16244e-08
Q9BT17	MTG1	2	1	FALSE	1	0	0	0	FALSE	FALSE	FALSE	3970.1	6571.69	8066.67	1241.43	871.231	495.169	FALSE	FALSE	FALSE	175766	185027	131246	26.5818	0.992039	7	20.8419	1.47099e-07	1.16968e-08
O75832	PSMD10	2	FALSE	1	1	FALSE	FALSE	FALSE	6913.26	7776.91	7387.89	4342.22	5922.62	5166.04	FALSE	FALSE	FALSE	86124.3	110739	115195	111212	75466.6	61068.7	14.9246	0.971225	10	12.8957	1.48035e-07	1.17579e-08
P09651	HNRNPA1	3	5	9	11	5547.31	8153.23	7954.01	138557	56070.6	74183.1	105035	141833	227044	15346.2	13901	37298	472772	358537	420261	510844	472285	653547	3.86562	0.910508	16	8.80798	1.55752e-07	1.23568e-08
Q13085	ACACA	3	3	15	11	1922.92	2641.15	2985.02	93306.3	81334.9	97271.7	31151.9	56640.2	71703.7	7660.06	9533.68	13956.2	1.88203e+06	2.41686e+06	2.57165e+06	1.14441e+06	1.15099e+06	831905	22.8473	0.91046	16	8.8053	1.56389e-07	1.23932e-08
Q00535	CDK5	3	7	2	2	4171.17	4792.05	5619.41	14021.9	10292.7	15543.1	7122.94	11862.6	13736.2	45653.1	48133	75435.4	234922	309702	316005	159986	165375	119158	16.9153	0.910232	16	8.79239	1.59497e-07	1.26253e-08
P62937	PPIA	3	12	7	5	19219.3	32299.7	30712.6	234808	249678	292287	86788.3	156652	165371	68219.6	63734.9	208019	844224	1.10321e+06	1.04831e+06	679138	600005	461709	4.00418	0.910215	16	8.79145	1.59725e-07	1.2629e-08
Q96A46	SLC25A28	3	1	3	2	0	616.875	316.885	2790.18	9542.98	2409.69	1793.62	1833.25	6405.92	8271.5	11521.3	12760.7	126613	192256	193869	87490.1	97741.5	73107.7	31.2583	0.920693	15	9.1364	1.61748e-07	1.27746e-08
P09661	SNRPA1	2	1	2	FALSE	2381.17	2172.32	2555.96	7946.59	2682.15	8122.3	FALSE	FALSE	FALSE	3420.58	3729.16	5553.05	19852.8	21271.4	25698.6	FALSE	FALSE	FALSE	3.07518	0.970652	10	12.7634	1.63227e-07	1.28768e-08
Q13325	IFIT5	3	2	1	2	816.633	1072.73	1373.88	41471.7	36257.1	31675.4	11832.2	18246	23664.9	17927.5	22407.5	21310.9	544079	631323	632863	345948	293992	203087	16.3027	0.909945	16	8.7763	1.6346e-07	1.28807e-08
Q96IU4	ABHD14B	1	FALSE	2	FALSE	FALSE	FALSE	FALSE	6738.86	5379.3	5777.36	FALSE	FALSE	FALSE	FALSE	FALSE	FALSE	42585.6	49801.2	56854.7	FALSE	FALSE	FALSE	8.3396	0.999666	4	77.3074	1.67796e-07	1.32075e-08
Q9Y3T9	NOC2L	3	2	9	6	1179.89	1745.93	1588.72	51580.3	42425.9	56212.2	21863.7	31490.3	43980.1	21694.4	20202.5	29636.4	1.4509e+06	1.85016e+06	1.94321e+06	844314	912845	613953	30.4955	0.909468	16	8.74964	1.70259e-07	1.33863e-08
Q9Y575	ASB3	2	1	FALSE	1	282.68	272.596	240.933	FALSE	FALSE	FALSE	3474.14	4677.34	7131.78	2601.52	2749.84	3567.25	FALSE	FALSE	FALSE	25956	21914	18399.6	4.67604	0.970391	10	12.7045	1.7054e-07	1.33933e-08
P27635	RPL10	3	13	22	23	11575.7	16193.2	18978.1	210075	199416	216313	237865	424723	487027	190145	175780	281382	5.27418e+06	6.26817e+06	6.91352e+06	1.47319e+07	1.24856e+07	9.41343e+06	30.5868	0.909076	16	8.7279	1.76019e-07	1.38081e-08
Q96E14	RMI2	3	5	1	2	2870.92	2324.54	2995.53	4821.48	8032.68	8216.31	9294.57	12132.9	11663.7	19240	20741.3	25895.8	52004.7	63766.8	69671.9	119083	124118	89259.4	9.36258	0.908458	16	8.69388	1.85453e-07	1.45319e-08
Q9UPY5	SLC7A11	2	FALSE	1	1	FALSE	FALSE	FALSE	4825.55	6626.1	5087.52	5051.19	7223.95	8232.35	FALSE	FALSE	FALSE	131438	148572	165279	126440	115319	77563.8	20.6391	0.969739	10	12.5605	1.89956e-07	1.48681e-08
P36507	MAP2K2	3	4	10	8	2378.87	3444.28	2695.05	114423	128342	113290	35324.2	55543.5	77781	36285.3	27493.4	41793.6	2.28045e+06	3.02498e+06	3.30567e+06	1.38584e+06	1.4338e+06	1.06711e+06	23.6364	0.908087	16	8.6736	1.91326e-07	1.49586e-08
O95758	PTBP3	2	FALSE	1	1	FALSE	FALSE	FALSE	95578.4	64535	88444.2	34770.8	66246.5	107348	FALSE	FALSE	FALSE	363081	355478	368558	336226	314844	247479	4.34574	0.969658	10	12.5431	1.92463e-07	1.50307e-08
Q99798	ACO2	2	3	FALSE	1	2274.8	3698.06	3047.04	FALSE	FALSE	FALSE	6842.24	10075.3	20109.7	7836.32	9009.05	17637.5	FALSE	FALSE	FALSE	58841.7	70892.8	58413.8	4.83485	0.969618	10	12.5343	1.93738e-07	1.51134e-08
P04350	TUBB4A	3	147	132	117	7991.26	9550.24	9700.07	49625.9	58584.7	43828.7	17727.8	24964.6	36190.5	70047.4	85037.9	94023.3	547802	677972	681134	487447	279413	208793	12.1306	0.907682	16	8.6516	1.97919e-07	1.54223e-08
Q99755	PIP5K1A	2	7	3	FALSE	19174.1	24818.3	27649	13927.7	17988.9	16495.7	FALSE	FALSE	FALSE	47527.4	52202.6	79728.9	163555	185806	210085	FALSE	FALSE	FALSE	6.15479	0.969463	10	12.5009	1.98692e-07	1.54653e-08
O14735	CDIPT	3	7	5	3	6985.97	9167.08	9834.25	49949.8	60744.9	50740	22326	37698.8	50599	143852	181384	224003	2.29188e+06	2.94586e+06	2.96299e+06	1.19056e+06	1.45488e+06	1.11051e+06	41.9597	0.90738	16	8.63533	2.0295e-07	1.57792e-08
Q96AV8	E2F7	2	FALSE	2	1	FALSE	FALSE	FALSE	14376.6	14492.2	14017.2	19538	28017.4	38725.2	FALSE	FALSE	FALSE	86905.9	112457	114735	92019.8	102435	73762.6	4.50825	0.969324	10	12.4713	2.03183e-07	1.57799e-08
P46940	IQGAP1	2	1	1	FALSE	0	0	0	1798.98	2577.95	2145.7	FALSE	FALSE	FALSE	0	223.581	492.091	26361.1	33519.7	34033.1	FALSE	FALSE	FALSE	14.5079	0.995648	6	26.1694	2.05397e-07	1.59341e-08
Q99543	DNAJC2	2	FALSE	1	1	FALSE	FALSE	FALSE	2474.91	4185.08	3043.8	0	2955.11	2990.02	FALSE	FALSE	FALSE	61655.5	80726.8	84514.3	64331.5	57601.3	46553.1	25.2658	0.977688	9	13.9629	2.09845e-07	1.62611e-08
Q96CB8	INTS12	2	FALSE	2	2	FALSE	FALSE	FALSE	8827.52	11791.3	13606.9	4636.76	6134.37	8482.85	FALSE	FALSE	FALSE	225031	287997	304165	207811	204898	156158	25.9175	0.969077	10	12.419	2.11415e-07	1.63554e-08
P33981	TTK	3	1	3	3	1402.16	1593.88	2116.99	17222.1	15396.2	19439.3	22069.7	34079.2	37352.3	16438.3	20880.7	26452.8	304805	391394	444518	817423	876869	591516	23.1649	0.906881	16	8.60853	2.1153e-07	1.63554e-08
Q16629	SRSF7	2	2	1	FALSE	3428.93	4587.74	3667.6	18182	12581.7	14419.4	FALSE	FALSE	FALSE	5791.14	9398.77	16815.5	51808.7	56157.7	56873.5	FALSE	FALSE	FALSE	3.46148	0.969047	10	12.4127	2.12432e-07	1.64071e-08
Q86WX3	RPS19BP1	3	2	1	1	11238.5	12288.6	13673	8490.32	14638.4	10926.8	14588.4	23825.7	22468.9	24976.6	25523.5	35880.5	61921	76437.4	76944.9	131669	136998	104986	5.11082	0.906751	16	8.60159	2.13811e-07	1.64954e-08
Q9Y4B4	RAD54L2	2	FALSE	1	1	FALSE	FALSE	FALSE	3129.06	4269.26	0	3078.42	5017.71	5829.61	FALSE	FALSE	FALSE	29041	40083.5	34601.7	43848.4	40950.2	30261.1	10.26	0.977356	9	13.8565	2.24163e-07	1.7275e-08
Q9P0L0	VAPA	2	FALSE	1	1	FALSE	FALSE	FALSE	9572.37	10788.7	7890.99	4720.17	11356	17115.9	FALSE	FALSE	FALSE	68231.5	91908.1	97629.5	76460.6	77341.2	48455.2	7.48689	0.968604	10	12.3205	2.27915e-07	1.75448e-08
P35249	RFC4	2	3	FALSE	1	1447.98	3012.88	1734.26	FALSE	FALSE	FALSE	0	3859.66	6582.19	9545.05	11151.6	14900.5	FALSE	FALSE	FALSE	54228.2	61001.4	46254.9	11.846	0.977186	9	13.8029	2.31798e-07	1.78241e-08
Q92908	GATA6	2	FALSE	1	1	FALSE	FALSE	FALSE	43820.7	44923.1	36088.4	27373.5	31784.7	24619.7	FALSE	FALSE	FALSE	184382	241191	267814	323801	321973	277708	7.75068	0.96847	10	12.293	2.32768e-07	1.7879e-08
Q9NRR5	UBQLN4	2	FALSE	2	4	FALSE	FALSE	FALSE	10372.3	10026.7	9215.77	8087.01	11534.6	16841.2	FALSE	FALSE	FALSE	127456	145425	168190	214711	211671	173856	15.7589	0.968462	10	12.2914	2.3305e-07	1.78811e-08
Q6NZY4	ZCCHC8	1	FALSE	1	FALSE	FALSE	FALSE	FALSE	8161.44	9543.54	7743.08	FALSE	FALSE	FALSE	FALSE	FALSE	FALSE	59903.6	70427.2	76816	FALSE	FALSE	FALSE	8.13999	0.999603	4	70.9646	2.36271e-07	1.81084e-08
Q2TAA8	TSNAXIP1	1	FALSE	1	FALSE	FALSE	FALSE	FALSE	2864.79	5169.14	7037.12	FALSE	FALSE	FALSE	FALSE	FALSE	FALSE	94980.8	108638	122249	FALSE	FALSE	FALSE	21.6221	0.999594	4	70.1443	2.47511e-07	1.8949e-08
Q9NZT2	OGFR	2	FALSE	1	1	FALSE	FALSE	FALSE	2718.23	1453.08	2558.06	3044.03	8005.27	10065.1	FALSE	FALSE	FALSE	63474.5	67575.9	67362.2	98161.3	86270.8	74635.7	16.4302	0.968068	10	12.2117	2.47799e-07	1.89504e-08
Q99714	HSD17B10	3	14	13	9	4939.9	6844.26	7545.88	70276.5	58292.2	62678.3	20016.4	33176.5	43338.4	85360.3	103152	121047	1.48961e+06	1.78993e+06	1.97001e+06	821846	894266	628965	25.7375	0.904735	16	8.49565	2.52068e-07	1.92558e-08
O00483	NDUFA4	3	3	9	6	8059.98	9885.19	11523.5	193845	216160	204237	67427.7	141043	164993	140532	142269	219578	4.06248e+06	4.60515e+06	4.84018e+06	2.13837e+06	2.18807e+06	1.69506e+06	19.6935	0.904699	16	8.49379	2.52802e-07	1.92908e-08
P62906	RPL10A	3	5	5	4	1248.84	2549.55	2638.48	176870	157304	189528	197387	284999	331337	9485.13	11868.2	32284.2	575950	650428	688908	1.16314e+06	1.08994e+06	959884	3.85596	0.904399	16	8.47834	2.58975e-07	1.97404e-08
O95158	NXPH4	2	FALSE	1	1	FALSE	FALSE	FALSE	2592.54	11044.4	3416.95	15798.4	20756.6	21870.7	FALSE	FALSE	FALSE	87380	110670	106894	134509	142379	110794	9.17634	0.96764	10	12.1265	2.64683e-07	2.01535e-08
Q96RQ3	MCCC1	3	2	2	4	1409.18	1871.46	1711.05	3137.97	4050.82	3576.73	5290.53	8859.24	13366.8	11870.8	13561.3	19182.3	50347.4	59554	60810.9	119086	119834	85097.4	12.4635	0.903808	16	8.44803	2.71549e-07	2.06504e-08
Q9H6X2	ANTXR1	1	FALSE	1	FALSE	FALSE	FALSE	FALSE	9451.27	10570.2	6725.38	FALSE	FALSE	FALSE	FALSE	FALSE	FALSE	104793	123720	135676	FALSE	FALSE	FALSE	13.6161	0.999574	4	68.5159	2.71875e-07	2.06504e-08
P61978	HNRNPK	3	62	18	11	43862.4	52560.9	51476	844351	777484	826056	330274	597682	764458	314019	353703	469911	3.74822e+06	4.46211e+06	4.53217e+06	2.4382e+06	2.56487e+06	1.64533e+06	4.78721	0.903775	16	8.44632	2.72276e-07	2.06504e-08
Q66PJ3	ARL6IP4	2	1	1	FALSE	824.64	927.546	1094.88	16644.6	19465.6	16251.6	FALSE	FALSE	FALSE	2310.68	3061.1	3208.54	56061.4	62942.5	75861.6	FALSE	FALSE	FALSE	3.68502	0.967452	10	12.0896	2.7239e-07	2.06504e-08
P62829	RPL23	3	2	20	19	314.646	418.944	570.293	266761	249447	260946	96427.7	172832	188650	11530.1	11576.3	13785.2	7.21336e+06	9.56717e+06	9.88291e+06	4.0777e+06	4.42689e+06	3.16308e+06	31.0328	0.90374	16	8.44455	2.73034e-07	2.06769e-08
P14868	DARS1	3	13	9	10	17766.3	20041.7	23760.8	357283	334259	365021	411869	732323	797878	83430.5	95257.4	136135	1.35716e+06	1.69831e+06	1.72278e+06	2.96721e+06	3.0066e+06	2.24782e+06	4.35092	0.903489	16	8.43179	2.78549e-07	2.10717e-08
P68400	CSNK2A1	3	6	2	6	5959.51	7576.98	8201.79	18860.3	17317	20501.2	31353.1	53557.4	62459.7	17838	21457.1	29432.2	130332	174142	197660	364819	334604	254151	6.75165	0.903444	16	8.42952	2.79541e-07	2.11239e-08
P42704	LRPPRC	3	9	7	2	9022.44	14660.2	15243.5	76893.5	71864.5	80398	42613.4	47457.1	53748.8	72538.9	76972.6	129528	883447	1.10457e+06	1.13585e+06	512576	563437	371361	11.7753	0.902848	16	8.39937	2.93093e-07	2.21241e-08
Q0VDF9	HSPA14	2	3	FALSE	1	233.294	0	238.289	FALSE	FALSE	FALSE	0	2300.53	1821.04	1162.04	1636.73	2364.28	FALSE	FALSE	FALSE	12807.7	12457.3	9894.58	8.77885	0.983798	8	15.5208	2.95677e-07	2.22951e-08
O14925	TIMM23	3	28	11	16	8369.23	10573.8	12334.8	60539.5	52667.4	48226.5	20701.5	46240.7	42506.9	265547	297336	341592	1.63604e+06	2.0433e+06	2.79323e+06	1.18585e+06	1.16462e+06	775035	34.7582	0.902672	16	8.39051	2.97202e-07	2.23859e-08
P39748	FEN1	3	3	4	3	3870.05	4987.49	5614.91	75394.3	113087	80170.2	23664.7	34610.3	41355.7	33140.1	27713.9	50590.7	1.44049e+06	1.78932e+06	1.7252e+06	842921	788823	566583	18.9803	0.902442	16	8.379	3.02636e-07	2.27708e-08
P61962	DCAF7	3	1	1	2	2984.9	3276.27	3764.74	14378.5	10385.6	12981.3	10951.3	18348.2	25785.3	11306.3	13516.9	20608.3	84414.8	105509	116385	240322	199167	160810	9.25604	0.902312	16	8.37252	3.05738e-07	2.29794e-08
P42771	CDKN2A	2	2	1	FALSE	0	0	0	3459.47	0	3248.12	FALSE	FALSE	FALSE	2700.37	3299.68	3327.2	88820.1	93519.5	96942.8	FALSE	FALSE	FALSE	43.0273	0.995006	6	24.4181	3.10179e-07	2.32882e-08
Q5T447	HECTD3	2	FALSE	4	2	FALSE	FALSE	FALSE	10854.2	13738.8	11982.9	31132.5	31147.2	44142.4	FALSE	FALSE	FALSE	180420	243157	208507	175379	164579	146573	7.8226	0.966526	10	11.9127	3.12884e-07	2.34661e-08
Q9P0L2	MARK1	2	FALSE	2	3	FALSE	FALSE	FALSE	15215	13689.9	13780.3	10997.7	19623.1	25083.2	FALSE	FALSE	FALSE	204910	234584	251242	337073	336518	265913	16.5693	0.966472	10	11.9026	3.154e-07	2.36259e-08
Q96C36	PYCR2	2	FALSE	4	3	FALSE	FALSE	FALSE	30846.9	34699	36440.6	117202	149715	110431	FALSE	FALSE	FALSE	521500	646718	612504	442772	491932	464464	6.63397	0.966466	10	11.9014	3.1569e-07	2.36259e-08
Q5TAX3	TUT4	2	FALSE	1	1	FALSE	FALSE	FALSE	12481.5	9535.04	10850.6	3723.7	4982.81	7084.96	FALSE	FALSE	FALSE	59709.8	76271.3	70830.8	102239	82557.5	61722.9	9.31656	0.966306	10	11.8718	3.23173e-07	2.41601e-08
Q7Z434	MAVS	1	FALSE	FALSE	1	FALSE	FALSE	FALSE	FALSE	FALSE	FALSE	8595.82	10829.2	13306.4	FALSE	FALSE	FALSE	FALSE	FALSE	FALSE	372105	366808	327130	32.5694	0.999527	4	65.0219	3.35141e-07	2.50281e-08
Q9HC21	SLC25A19	3	1	7	6	0	0	0	58469.1	60523.6	47422.1	33488	44513.7	55214.2	10169.7	10076.6	12429.8	2.23833e+06	2.78137e+06	3.08291e+06	1.46172e+06	1.53411e+06	1.18476e+06	41.1035	0.934532	13	9.46808	3.37959e-07	2.51858e-08
Q15758	SLC1A5	3	7	6	5	2785.36	3786.09	3648	60269.8	71503.3	62566	40778.2	49292.8	55997.1	93649.7	82311.3	109503	2.08729e+06	2.57995e+06	2.61815e+06	1.15124e+06	1.22975e+06	792745	30.644	0.901029	16	8.30905	3.37973e-07	2.51858e-08
Q96CW1	AP2M1	2	FALSE	3	3	FALSE	FALSE	FALSE	53896.3	55850.5	62628.2	52927.5	81989.3	104226	FALSE	FALSE	FALSE	441783	556736	630286	431146	420060	328356	6.82441	0.965967	10	11.8092	3.39614e-07	2.52812e-08
Q9UK99	FBXO3	1	FALSE	1	FALSE	FALSE	FALSE	FALSE	3661.28	4720.48	5127.06	FALSE	FALSE	FALSE	FALSE	FALSE	FALSE	71358.8	86011.4	93444.7	FALSE	FALSE	FALSE	18.5667	0.999518	4	64.3661	3.48998e-07	2.59521e-08
Q8IYI6	EXOC8	3	2	5	3	1282.82	1652.91	1910.42	34798.2	35799	35091	35699.6	60802.8	73190.6	15530.5	19403.8	19983.1	659075	823100	901539	398030	362978	292246	12.4609	0.900528	16	8.28458	3.51336e-07	2.60724e-08
Q9BQA9	CYBC1	2	3	FALSE	1	6813.97	7920.36	8247.52	FALSE	FALSE	FALSE	8692.39	10201.4	12199	76982.6	95065.4	112120	FALSE	FALSE	FALSE	373132	374155	285534	24.355	0.965732	10	11.7665	3.51361e-07	2.60724e-08
Q9NYY8	FASTKD2	3	2	3	6	233.522	494.451	819.01	9110.72	6294.47	7561.08	9941.9	16983.6	23872.8	8329.08	11140.5	11601.9	210628	263801	225886	570362	488101	363813	28.5967	0.899974	16	8.25772	3.66639e-07	2.71773e-08
Q9P2J5	LARS1	2	FALSE	8	9	FALSE	FALSE	FALSE	114517	132665	139898	66727.4	139045	156751	FALSE	FALSE	FALSE	1.1853e+06	1.57894e+06	1.63743e+06	1.21203e+06	1.10805e+06	817639	10.0578	0.965411	10	11.7089	3.67924e-07	2.72437e-08
Q9H3K6	BOLA2	3	14	6	5	43858.3	51972.3	60945.6	760901	826903	881769	352657	524257	597099	95505.4	114173	143061	1.76268e+06	2.23495e+06	2.3621e+06	1.51685e+06	1.55164e+06	1.23544e+06	2.68669	0.899877	16	8.25303	3.69383e-07	2.73228e-08
Q96GM8	TOE1	3	8	4	3	200.275	408.298	675.169	2638.53	9885.27	2343.81	4211.75	2767.09	8991.25	33162.4	35356.8	46008.4	313230	413465	408827	176279	183771	144943	54.6377	0.899476	16	8.23373	3.80902e-07	2.81233e-08
Q8WY54	PPM1E	1	3	FALSE	FALSE	585.268	1188.2	1209.81	FALSE	FALSE	FALSE	FALSE	FALSE	FALSE	15084.2	14579.2	21451	FALSE	FALSE	FALSE	FALSE	FALSE	FALSE	17.1337	0.999496	4	62.9535	3.81365e-07	2.81233e-08
Q96EP5	DAZAP1	2	FALSE	1	1	FALSE	FALSE	FALSE	6572	8621.71	7409.38	1947.88	2559.53	4274.33	FALSE	FALSE	FALSE	58538.5	76384.9	81916.8	53752.5	54682.2	43342.6	11.7451	0.965158	10	11.664	3.8141e-07	2.81233e-08
P27348	YWHAQ	1	2	FALSE	FALSE	828.834	1030.75	1167.58	FALSE	FALSE	FALSE	FALSE	FALSE	FALSE	10652.8	10208	14017.9	FALSE	FALSE	FALSE	FALSE	FALSE	FALSE	11.5219	0.999493	4	62.7563	3.86177e-07	2.84448e-08
O14757	CHEK1	3	1	6	2	1451.92	1521.19	1450.11	44399.9	48009.7	53495	39543.9	71546.8	80678.6	17381.5	15811.9	24773.7	753491	1.00163e+06	1.02416e+06	441475	445517	345448	11.8963	0.899236	16	8.22227	3.87923e-07	2.85434e-08
P46459	NSF	3	4	1	1	2381.48	2929.18	3361.85	13276.6	14142.9	14361.9	5402.62	13018.2	15984.5	17427.5	20188.3	26386.8	224657	281936	288566	131443	141936	84006.5	14.3361	0.898862	16	8.20442	3.99123e-07	2.93366e-08
Q9Y5Y0	FLVCR1	1	FALSE	1	FALSE	FALSE	FALSE	FALSE	22566.2	21480.2	19700.8	FALSE	FALSE	FALSE	FALSE	FALSE	FALSE	211373	258444	284104	FALSE	FALSE	FALSE	11.8267	0.999484	4	62.2176	3.99714e-07	2.93492e-08
P68366	TUBA4A	3	12	252	196	3766.3	5151.71	5199.26	64349.6	63542.2	49561.5	17172.3	22982.8	32772.7	178390	176076	272950	751599	927796	827659	485314	497362	348202	16.8823	0.89865	16	8.19437	4.05578e-07	2.97486e-08
Q7Z6Z7	HUWE1	3	2	13	8	2207.84	4947.12	3206.13	89282.1	115644	88793.5	28145.7	36880.6	45668.1	4956.08	6866.07	31232.1	1.05534e+06	1.36617e+06	1.48415e+06	602542	635519	468915	13.6356	0.898502	16	8.18737	4.10139e-07	3.00516e-08
O75251	NDUFS7	2	FALSE	1	1	FALSE	FALSE	FALSE	6973.15	12347.2	12183.9	0	3261.44	5996.2	FALSE	FALSE	FALSE	78620.2	94943	98865.4	124942	119013	79781.9	14.6256	0.974044	9	12.9094	4.12328e-07	3.01804e-08
P48047	ATP5PO	3	4	4	2	3389.75	5722.15	6160.93	28383.3	139682	14111.7	9717.29	19266.8	19063.7	59001.9	61214.1	82358.1	441643	511486	534492	282585	257154	188026	9.84922	0.897982	16	8.16287	4.26535e-07	3.11876e-08
Q9BQE3	TUBA1C	3	410	303	285	114927	130954	150960	126206	193906	96407.3	280585	623446	518897	6.2547e+06	6.07071e+06	8.51058e+06	1.84078e+07	2.42867e+07	2.77689e+07	4.98016e+07	5.40656e+07	3.79822e+07	104.257	0.897786	16	8.15371	4.3284e-07	3.16156e-08
P62306	SNRPF	3	1	6	4	886.578	863.148	743.331	441952	460845	536481	125196	244833	272359	4926.39	5802.68	7491.86	3.60165e+06	4.28981e+06	5.15602e+06	2.01557e+06	2.12532e+06	1.7096e+06	9.07618	0.897536	16	8.14199	4.41045e-07	3.21813e-08
O00233	PSMD9	1	2	FALSE	FALSE	2055.57	2734.57	2807.64	FALSE	FALSE	FALSE	FALSE	FALSE	FALSE	16242.3	15507.8	22102	FALSE	FALSE	FALSE	FALSE	FALSE	FALSE	7.08787	0.999456	4	60.5823	4.44611e-07	3.24077e-08
O95864	FADS2	3	2	1	1	676.176	887.668	962.793	12646.2	15106.9	12634.9	4829.88	6463.2	8457.96	3853.13	4281.97	5171.41	190405	230062	231733	113240	94157.1	74029.2	15.1109	0.897275	16	8.12983	4.49741e-07	3.27476e-08
Q99081	TCF12	2	1	FALSE	1	307.209	275.382	0	FALSE	FALSE	FALSE	5416.7	9785.45	8618.41	3396.9	3598.37	4360.23	FALSE	FALSE	FALSE	51608.5	41081.4	33269.4	5.62693	0.973441	9	12.7559	4.56856e-07	3.32311e-08
Q7L0Y3	TRMT10C	3	3	7	5	2895.96	3443.84	4567.79	49901.9	53127.9	57878.5	15389.5	23836.3	31244.9	41233	54619.3	49790.8	1.01427e+06	1.14963e+06	1.12462e+06	534532	546082	349987	20.0785	0.896879	16	8.11151	4.63174e-07	3.36556e-08
O15020	SPTBN2	1	FALSE	1	FALSE	FALSE	FALSE	FALSE	60904.5	64780.2	64452.4	FALSE	FALSE	FALSE	FALSE	FALSE	FALSE	1267126	1452853	1.59058e+06	FALSE	FALSE	FALSE	22.6708	0.999424	4	58.8984	4.97626e-07	3.61215e-08
Q13015	MLLT11	3	4	8	3	473.097	679.356	758.422	25010.9	22323.3	28498.4	5835.33	11490.1	14241.7	6120.95	7444.68	8400.48	338176	436012	495102	205878	205457	132125	16.7844	0.895825	16	8.06311	5.0072e-07	3.63084e-08
P62249	RPS16	3	14	31	32	20716.3	33976.2	37761.3	411130	360197	352298	591537	810550	850903	337359	375735	324800	5.83472e+06	8.85248e+06	8.60433e+06	1.71399e+07	1.73875e+07	1.66782e+07	21.7739	0.895403	16	8.04394	5.16467e-07	3.74115e-08
Q96MW5	COG8	1	FALSE	1	FALSE	FALSE	FALSE	FALSE	9754.35	10118.7	10691.9	FALSE	FALSE	FALSE	FALSE	FALSE	FALSE	152198	183685	197791	FALSE	FALSE	FALSE	17.4603	0.999407	4	58.0437	5.27559e-07	3.81755e-08
O43175	PHGDH	3	17	16	15	30961.8	36076.7	38636	244051	216477	225949	180915	334533	385590	312576	317125	398140	3.00735e+06	3.33491e+06	3.39952e+06	7.59263e+06	7.46101e+06	4.93589e+06	18.1664	0.894799	16	8.01668	5.39753e-07	3.90175e-08
O15144	ARPC2	1	FALSE	1	FALSE	FALSE	FALSE	FALSE	10043.9	9031.94	8840.19	FALSE	FALSE	FALSE	FALSE	FALSE	FALSE	128395	155389	167396	FALSE	FALSE	FALSE	16.162	0.999398	4	57.6032	5.43868e-07	3.92744e-08
P02545	LMNA	3	8	4	7	43238.9	48046.5	33823.3	143214	128579	113893	126566	247439	421948	51132.8	56885.6	73955.5	982410	959004	992198	562829	628709	474633	3.65928	0.894661	16	8.01046	5.45218e-07	3.93313e-08
P09884	POLA1	2	FALSE	5	3	FALSE	FALSE	FALSE	38042.9	36919.8	42211.9	16159.8	20723.6	26869	FALSE	FALSE	FALSE	871089	1.18372e+06	1.27281e+06	763892	811774	656115	30.7273	0.962362	10	11.1979	5.58392e-07	4.02401e-08
P35670	ATP7B	2	FALSE	2	2	FALSE	FALSE	FALSE	18392.8	16261.2	17293.1	46852.4	58729.6	92311.8	FALSE	FALSE	FALSE	257895	352994	353872	254829	281633	208531	6.84338	0.962196	10	11.1718	5.70673e-07	4.10754e-08
Q68CQ7	GLT8D1	1	FALSE	1	FALSE	FALSE	FALSE	FALSE	3382.24	5450.81	4169.99	FALSE	FALSE	FALSE	FALSE	FALSE	FALSE	33623.4	39253.8	43872.6	FALSE	FALSE	FALSE	8.97865	0.999383	4	56.9017	5.71157e-07	4.10754e-08
Q9NWZ8	GEMIN8	1	FALSE	1	FALSE	FALSE	FALSE	FALSE	14169.3	16883	15177.3	FALSE	FALSE	FALSE	FALSE	FALSE	FALSE	78252.4	92313.2	99543.4	FALSE	FALSE	FALSE	5.84278	0.999378	4	56.6727	5.80438e-07	4.17e-08
Q13868	EXOSC2	2	2	FALSE	1	296.683	248.185	0	FALSE	FALSE	FALSE	2480.47	5123.72	7313.7	1215.39	1382.28	1649.49	FALSE	FALSE	FALSE	30416.7	27194.1	20127.1	5.3021	0.971874	9	12.3805	5.8994e-07	4.23009e-08
P25789	PSMA4	3	11	3	3	83430.3	97644.2	113514	144148	140200	143141	150965	243263	292357	211574	200760	344651	384459	557418	526321	854943	759773	592679	3.14666	0.893569	16	7.96183	5.9001e-07	4.23009e-08
P35232	PHB	3	13	8	7	19625.7	25108	27714.2	223741	218709	226068	79049.1	112078	142262	136840	146214	217084	1.761e+06	2.16009e+06	2.18958e+06	1.14807e+06	896895	699411	8.70772	0.893441	16	7.95617	5.9547e-07	4.26486e-08
P16615	ATP2A2	3	16	20	18	9855.16	13997.4	14848.6	206470	231469	255538	79960.5	136047	181896	198799	198825	280487	5.82291e+06	7.83242e+06	7.52153e+06	3.19978e+06	3.44762e+06	2.27649e+06	27.236	0.893127	16	7.94235	6.0902e-07	4.35745e-08
Q13509	TUBB3	3	54	104	94	4715.95	5664.48	5967.75	49139.4	46616.4	53102.9	16866.5	29138.4	33322.9	80475.9	88470.6	126399	1.19759e+06	1.57458e+06	1.69728e+06	662133	704902	520983	27.206	0.892982	16	7.93598	6.15376e-07	4.39843e-08
Q9UNL2	SSR3	2	8	FALSE	1	7184.91	7958.14	8294.59	FALSE	FALSE	FALSE	15342.8	21963.8	25592.2	90673.9	107310	100412	FALSE	FALSE	FALSE	373473	386673	274439	15.4394	0.961599	10	11.0795	6.16504e-07	4.40199e-08
Q9Y5M8	SRPRB	3	1	2	4	405.274	746.048	618.073	28337.1	31103.4	32979.4	33336.3	53478	69180.6	4805.67	5584.1	6076.44	293909	366251	358882	781673	802580	572387	12.7592	0.892796	16	7.92784	6.23595e-07	4.44809e-08
Q5BJD5	TMEM41B	1	FALSE	1	FALSE	FALSE	FALSE	FALSE	7075.76	6965.71	8890.79	FALSE	FALSE	FALSE	FALSE	FALSE	FALSE	156879	191968	207076	FALSE	FALSE	FALSE	24.2419	0.999346	4	55.2566	6.42194e-07	4.57609e-08
Q99426	TBCB	3	2	2	1	1662.09	2112.46	2238.23	23853.1	26023.3	30683.7	6233.42	12909.2	15559.3	9052.63	11283.8	16283.7	238673	277536	294372	123214	120922	107051	9.88159	0.892195	16	7.90162	6.50867e-07	4.63317e-08
Q86V85	GPR180	2	FALSE	1	1	FALSE	FALSE	FALSE	4617.96	7845.05	6230.62	7420.94	7812.66	11034.4	FALSE	FALSE	FALSE	164085	198381	240343	304573	314200	217897	32.0157	0.960879	10	10.9708	6.7574e-07	4.80534e-08
Q8TBP6	SLC25A40	1	FALSE	1	FALSE	FALSE	FALSE	FALSE	3527.74	2668.25	2196.6	FALSE	FALSE	FALSE	FALSE	FALSE	FALSE	26994.4	32664.1	36443.8	FALSE	FALSE	FALSE	11.4509	0.999328	4	54.5371	6.76722e-07	4.80744e-08
Q9P253	VPS18	1	FALSE	1	FALSE	FALSE	FALSE	FALSE	5303.79	6780.42	3850.88	FALSE	FALSE	FALSE	FALSE	FALSE	FALSE	73400.4	87552.3	94788.1	FALSE	FALSE	FALSE	16.0489	0.999326	4	54.4654	6.80291e-07	4.82789e-08
Q04727	TLE4	1	FALSE	FALSE	3	FALSE	FALSE	FALSE	FALSE	FALSE	FALSE	23396	34764.5	37825.3	FALSE	FALSE	FALSE	FALSE	FALSE	FALSE	679703	630608	560762	19.4932	0.999321	4	54.2519	6.9105e-07	4.89928e-08
Q8NFG4	FLCN	2	FALSE	1	1	FALSE	FALSE	FALSE	3608.11	3150.09	4349.17	3749.15	4001.37	6920.98	FALSE	FALSE	FALSE	60500.9	73921.8	87367.4	99171.5	53860.4	49321	16.4531	0.960611	10	10.9312	6.98836e-07	4.94946e-08
P56556	NDUFA6	2	FALSE	3	2	FALSE	FALSE	FALSE	21779.2	27051.4	27912.4	7853.93	12766.3	14378.2	FALSE	FALSE	FALSE	389223	422198	402758	323702	282441	228425	18.3347	0.960522	10	10.918	7.06715e-07	5.0002e-08
P57088	TMEM33	3	5	6	5	2697.81	2673.31	3212.68	31482.8	35506.9	29609.5	18334.9	30758.4	30550.5	69133.8	74500	87003	798090	902015	1.09742e+06	387411	478736	322375	22.8142	0.890843	16	7.84346	7.15921e-07	5.06022e-08
P35250	RFC2	3	3	3	3	5596.44	6799.32	7473.45	57665.6	61104.6	57113.3	30642.5	41728.4	53071.8	59127.5	58705.8	88038.9	1.36087e+06	1.64339e+06	1.83357e+06	682671	715104	592772	21.9002	0.890564	16	7.8316	7.30013e-07	5.15462e-08
Q96J01	THOC3	3	4	1	4	11585.4	14985.6	17501.5	22542.9	25681.1	22865.8	42148.9	67472.1	78750.9	65160.4	69287.6	101244	194105	279749	280265	558581	534296	412668	8.221	0.890042	16	7.80947	7.57065e-07	5.34025e-08
Q8NBT2	SPC24	3	6	1	2	2352.66	4161.19	4033.76	0	0	1694.04	1791.25	2160.46	3558.51	21723.4	18456.4	30073	42793.6	50506.7	52439	48179.3	42622.4	33443.2	17.2255	0.913603	14	8.40709	7.64874e-07	5.3899e-08
Q15392	DHCR24	2	FALSE	1	1	FALSE	FALSE	FALSE	3514.39	5693.74	6421.59	4461.21	9058.4	9384.8	FALSE	FALSE	FALSE	85943.3	110592	113015	170736	140486	118592	19.1873	0.959865	10	10.8227	7.66638e-07	5.39689e-08
Q9P2I0	CPSF2	2	1	FALSE	1	461.765	592.513	394.63	FALSE	FALSE	FALSE	7047.8	8381.85	9994.14	2395.04	3116.41	3334.41	FALSE	FALSE	FALSE	31715.7	37814.6	26901.3	3.91764	0.959798	10	10.813	7.73014e-07	5.43631e-08
Q9NXH9	TRMT1	1	1	FALSE	FALSE	2266.98	2760.92	2588.02	FALSE	FALSE	FALSE	FALSE	FALSE	FALSE	27256.7	27640.2	39402.9	FALSE	FALSE	FALSE	FALSE	FALSE	FALSE	12.3819	0.99928	4	52.6891	7.7665e-07	5.4564e-08
Q99638	RAD9A	3	2	1	2	197.446	0	188.502	0	0	0	0	0	2625.85	4137.34	4278.34	5039.18	29915.1	40103.8	36327.3	57547.2	56232.9	43970.5	92.1548	0.959687	10	10.7972	7.83595e-07	5.49967e-08
P78318	IGBP1	3	1	2	1	4553.45	4176.25	4053.97	16821.8	22115.3	17586.5	6720.89	9558.68	9970.93	20810	22506.5	30374.6	233948	285651	267294	125383	121967	94622.9	12.5846	0.889311	16	7.77876	7.96365e-07	5.58369e-08
O95409	ZIC2	1	FALSE	2	FALSE	FALSE	FALSE	FALSE	37045.7	39575	39784.7	FALSE	FALSE	FALSE	FALSE	FALSE	FALSE	509649	604044	646453	FALSE	FALSE	FALSE	15.1208	0.999266	4	52.1558	8.08866e-07	5.66566e-08
O95299	NDUFA10	3	3	3	5	3334.11	4624.91	4932.01	12711.2	11242.8	11616.1	48736.9	63090.6	70478.9	32228.8	33832.7	46636.6	247324	320641	318731	676562	700620	525731	12.5768	0.888826	16	7.75851	8.23451e-07	5.75777e-08
Q9UHQ7	TCEAL9	2	FALSE	3	3	FALSE	FALSE	FALSE	22058.8	20419.9	23960.9	19354.2	35498.9	32883.5	FALSE	FALSE	FALSE	731821	836372	995912	619744	548947	492112	27.4031	0.959277	10	10.7393	8.23661e-07	5.75777e-08
P17812	CTPS1	3	11	28	22	13589.9	19205.6	17555.2	151853	162817	172463	57025.3	92542.6	103132	208872	241543	307284	3.69331e+06	4.77816e+06	5.23492e+06	2.0715e+06	2.10127e+06	1.43643e+06	25.4033	0.888207	16	7.73288	8.59114e-07	5.9996e-08
Q14677	CLINT1	2	FALSE	4	4	FALSE	FALSE	FALSE	66264.5	63494.9	77802.2	37162.1	59764.4	66287.8	FALSE	FALSE	FALSE	494076	600962	616626	888766	831394	692920	11.1246	0.958742	10	10.6649	8.78432e-07	6.1284e-08
Q9BV44	THUMPD3	3	1	2	2	702.426	1068.42	1221.71	21719.8	23214.3	24503.9	7437.2	9590.61	13151.6	9971.94	12228.6	16395.5	355758	431507	449456	196376	179344	128228	17.3401	0.887723	16	7.71301	8.87883e-07	6.18816e-08
P06400	RB1	3	2	3	2	9301.86	12360	12945.1	25192.9	27766.9	25644.2	9653.07	18659.7	17515.1	32653.5	33173.8	52588	637254	732018	732823	308274	314719	242284	19.4027	0.887628	16	7.7091	8.93656e-07	6.2222e-08
Q9Y266	NUDC	3	1	3	4	414.351	332.187	403.817	72487.4	62900.2	72005.1	12464.3	22469.6	30931.5	845.75	1040.86	1544.02	728322	866726	975996	356857	352169	347629	13.2326	0.887448	16	7.70173	9.04656e-07	6.29253e-08
Q01968	OCRL	2	FALSE	1	2	FALSE	FALSE	FALSE	17532.6	16931.5	15454.9	15798.8	16463.6	23018.8	FALSE	FALSE	FALSE	356005	488081	569776	322244	349460	273335	22.423	0.958436	10	10.623	9.11015e-07	6.33047e-08
P51991	HNRNPA3	3	1	7	9	8614.62	9015.82	5497.96	158087	76869.8	124218	66763.2	119094	200734	10770.5	11931.1	22403.4	435274	301331	359249	309270	291847	337225	2.70428	0.887128	16	7.68871	9.24437e-07	6.41736e-08
P26640	VARS1	3	1	3	7	1864.11	2597.55	2533.27	15357.2	14631.4	11013	27107.3	30572.7	49626.2	10979.6	11052.2	19724.8	201722	261444	285066	588795	596543	518348	16.0569	0.887032	16	7.6848	9.30463e-07	6.45279e-08
Q96JP5	ZFP91	2	FALSE	1	1	FALSE	FALSE	FALSE	3205.06	1929.31	0	2095.47	2206.73	0	FALSE	FALSE	FALSE	21921.4	27549.4	22689.7	22534.1	25080.6	18025.8	14.6029	0.97829	8	13.3516	9.46879e-07	6.56013e-08
P38606	ATP6V1A	3	7	11	13	1125.61	1339.98	1317.32	43794.6	48014.5	38325.4	101141	106168	258446	13198	15004.8	18275.8	618578	807462	822439	1.89929e+06	1.67448e+06	1.33352e+06	12.0103	0.886555	16	7.66546	9.60881e-07	6.65056e-08
Q8NEY8	PPHLN1	2	FALSE	1	2	FALSE	FALSE	FALSE	10109.9	9814.06	9769.2	9622.1	13753.5	19192.2	FALSE	FALSE	FALSE	102972	126236	139957	197528	178772	133807	12.168	0.957918	10	10.5532	9.68303e-07	6.69531e-08
O60879	DIAPH2	1	FALSE	2	FALSE	FALSE	FALSE	FALSE	10602.6	7647.49	7535.16	FALSE	FALSE	FALSE	FALSE	FALSE	FALSE	105212	130004	146198	FALSE	FALSE	FALSE	14.792	0.999193	4	49.7505	9.76769e-07	6.74718e-08
P39023	RPL3	3	2	15	17	6884.22	11749.3	13158.6	298234	274124	301483	420458	623546	781564	65866.5	66042.3	148796	1.72658e+06	2.1517e+06	2.25505e+06	4.89449e+06	4.4144e+06	3.58154e+06	7.06812	0.885996	16	7.64295	9.97602e-07	6.88429e-08
Q9HCG7	GBA2	2	FALSE	1	1	FALSE	FALSE	FALSE	23917.3	26702.1	31061.7	22889.8	33510.2	36868.4	FALSE	FALSE	FALSE	49212.1	63881	72146.6	75572.4	70498.3	61367.7	2.24452	0.9575	10	10.4977	1.01662e-06	7.00859e-08
O43852	CALU	2	5	2	FALSE	3870.46	4403.62	4533.97	13393.3	12510.6	14078.6	FALSE	FALSE	FALSE	46079.7	45279	75774	190823	200799	191039	FALSE	FALSE	FALSE	14.2032	0.957472	10	10.494	1.02001e-06	7.02503e-08
P37108	SRP14	3	1	4	1	0	187.23	0	62657.7	55421.7	66196.2	17711.4	31639.1	34594.9	261.002	305.481	374.869	353003	411820	459169	206289	199859	201702	6.82835	0.909809	14	8.20232	1.02273e-06	7.03691e-08
P25786	PSMA1	2	12	FALSE	2	12774.7	12926.8	14225.4	FALSE	FALSE	FALSE	137538	126833	106449	30510.4	28375.8	44677.4	FALSE	FALSE	FALSE	408886	386847	353209	3.04934	0.957366	10	10.4801	1.03251e-06	7.0972e-08
P23528	CFL1	3	4	6	3	8278.85	11158.5	11335	130938	111160	117805	39605.6	58982.3	67275.4	82735.8	78245.8	131522	1.43632e+06	1.95927e+06	1.96738e+06	761665	825784	638546	14.1616	0.885341	16	7.61678	1.04216e-06	7.15647e-08
Q13247	SRSF6	3	1	1	3	3251.55	4167.34	3514.74	50149.4	40830.8	48660.9	83923.8	125037	154724	8904.17	11178.5	27154.8	211947	258317	241387	485423	400417	369806	3.91735	0.884737	16	7.59284	1.08473e-06	7.44153e-08
P12235	SLC25A4	1	3	FALSE	FALSE	1099.74	1571.51	2085.11	FALSE	FALSE	FALSE	FALSE	FALSE	FALSE	49363.4	45879.7	71460.1	FALSE	FALSE	FALSE	FALSE	FALSE	FALSE	35.0485	0.999149	4	48.4407	1.08662e-06	7.44716e-08
A0AVF1	TTC26	2	1	1	FALSE	886.762	1009.64	1147.38	3642.35	3940.8	3660.03	FALSE	FALSE	FALSE	14717.6	17079.7	21112.9	47329.9	58880.7	58246.4	FALSE	FALSE	FALSE	15.2144	0.956865	10	10.4149	1.09373e-06	7.48857e-08
Q99536	VAT1	1	FALSE	1	FALSE	FALSE	FALSE	FALSE	9964.22	14799.8	9221.93	FALSE	FALSE	FALSE	FALSE	FALSE	FALSE	95174.5	113387	129001	FALSE	FALSE	FALSE	9.9324	0.999142	4	48.2419	1.10461e-06	7.55568e-08
Q3SXM5	HSDL1	3	2	1	3	477.595	966.37	917.275	4874.44	5278.25	0	34190.7	52449.4	64040.8	10814.1	11652.9	16104.5	186713	236031	252707	551012	466608	344223	12.7202	0.896235	15	7.82523	1.12909e-06	7.71554e-08
A0FGR8	ESYT2	3	3	5	8	666.618	931.297	1005.21	36417.9	51301.4	40170.3	61841	96316.4	128206	7329.89	9004.61	10966.4	586630	726462	742574	1.67528e+06	1.72018e+06	1.21794e+06	16.064	0.88379	16	7.55562	1.15459e-06	7.8821e-08
Q9UJZ1	STOML2	3	6	2	3	5443.2	6763.93	6218.19	79117.4	82367.3	96246.8	27950.5	48201.7	63816.6	35027	32489.1	52186.7	226123	281940	276349	172047	161008	112434	3.24326	0.883457	16	7.54264	1.18003e-06	8.04796e-08
Q9Y3L5	RAP2C	2	1	2	FALSE	362.596	582.214	423.801	63829.4	78825.9	62267.5	FALSE	FALSE	FALSE	1906.68	2412.66	3018.93	214262	312233	273256	FALSE	FALSE	FALSE	3.91237	0.955695	10	10.2669	1.24795e-06	8.50286e-08
Q53EL6	PDCD4	2	1	1	FALSE	0	0	0	3570.2	3607.11	3846.27	FALSE	FALSE	FALSE	310.669	518.288	890.722	19507.4	27629.2	27119.9	FALSE	FALSE	FALSE	6.89215	0.985295	7	15.2572	1.25144e-06	8.51836e-08
Q96P70	IPO9	3	2	2	1	760.703	1124	1300.76	2266.4	3301.95	2659.14	0	1603.41	0	6776.54	7199.32	10382.7	76368.4	104847	106884	45347.3	48546.3	39146.2	34.2259	0.90703	14	8.06003	1.25519e-06	8.5356e-08
Q9NW64	RBM22	2	2	FALSE	1	3434.45	3571.16	3588.27	FALSE	FALSE	FALSE	8835.51	12438.7	28034.5	20101.8	17466.8	32019.3	FALSE	FALSE	FALSE	91096	81315.2	67918.8	5.1737	0.955558	10	10.25	1.26703e-06	8.60026e-08
Q53S58	TMEM177	3	4	1	2	3977.37	27726.2	4797.63	5699.25	6132.44	6924.87	12112.9	18206.7	19357.9	53540.8	64459.5	71370	142167	169023	181964	388645	353742	241674	15.8821	0.882362	16	7.50033	1.26716e-06	8.60026e-08
P62424	RPL7A	2	FALSE	4	4	FALSE	FALSE	FALSE	144792	126695	147772	54486	84670	95718.3	FALSE	FALSE	FALSE	427853	570451	590029	471288	422254	311529	4.27039	0.955462	10	10.2382	1.28057e-06	8.68288e-08
P26639	TARS1	3	3	3	4	3020.7	4543.36	3734.11	31430.7	38333.7	35263.2	24665.3	41784.1	58434.6	23998.8	22003.9	43517.7	411125	522534	564850	1.28324e+06	1.20233e+06	1.04922e+06	21.238	0.882044	16	7.48817	1.29343e-06	8.7616e-08
Q9Y3U8	RPL36	2	1	1	FALSE	2699.15	2727	3402.02	33148	28397.1	31319.3	FALSE	FALSE	FALSE	6450.7	6160.35	10161.2	101902	100756	105499	FALSE	FALSE	FALSE	3.25421	0.95535	10	10.2244	1.29648e-06	8.77373e-08
Q92974	ARHGEF2	3	1	10	8	1211.42	1669.46	1537.47	149722	155172	148957	32872.3	49580.8	54175.6	6936.84	8476.23	10694.3	1.45123e+06	1.75763e+06	1.85172e+06	719512	728592	580471	11.9605	0.881763	16	7.47742	1.31713e-06	8.90488e-08
P46776	RPL27A	3	2	2	3	19160.9	20164.4	29511	68625.7	70651	61527.6	99809.9	148806	162116	11174.2	9405.4	9115.55	467088	585206	555642	1.2499e+06	571700	501371	5.82123	0.88125	16	7.45795	1.36121e-06	9.18638e-08
Q9UBB4	ATXN10	3	4	3	2	8193.5	9530.99	10745	10841.9	11930.6	13456.2	3855.17	6582.58	8951.91	71579.2	58535.7	104616	252463	333188	358651	199161	148017	105604	19.4061	0.881241	16	7.45759	1.36204e-06	9.18638e-08
Q8IVT5	KSR1	2	FALSE	3	3	FALSE	FALSE	FALSE	13631.6	16097.4	14540.1	14150.1	16914.3	49447.1	FALSE	FALSE	FALSE	396674	536139	567719	338181	380288	269086	19.9397	0.954896	10	10.1692	1.36271e-06	9.18638e-08
Q92581	SLC9A6	1	FALSE	1	FALSE	FALSE	FALSE	FALSE	3016.35	4102.26	1821.9	FALSE	FALSE	FALSE	FALSE	FALSE	FALSE	92653.7	104794	114861	FALSE	FALSE	FALSE	34.9318	0.999042	4	45.6636	1.37558e-06	9.26422e-08
O76031	CLPX	3	9	17	12	7611.76	9174.96	9443.6	200740	303307	206669	52811.5	95027.9	109034	104340	124000	151815	4.10923e+06	5.06405e+06	5.30154e+06	2.18966e+06	2.0444e+06	1.40977e+06	20.6263	0.88101	16	7.44885	1.38234e-06	9.30083e-08
O94905	ERLIN2	3	8	17	14	4632.45	6485.82	6767.34	293834	304330	331434	100258	144148	188332	84389.9	78147.5	117673	5.45968e+06	7.35282e+06	8.29535e+06	2.94493e+06	3.06653e+06	2.23459e+06	21.4706	0.880789	16	7.44052	1.40198e-06	9.42394e-08
Q9UKV8	AGO2	1	2	FALSE	FALSE	1226.66	1385.61	1541.29	FALSE	FALSE	FALSE	FALSE	FALSE	FALSE	7338.06	7274.52	10293.6	FALSE	FALSE	FALSE	FALSE	FALSE	FALSE	5.99633	0.999022	4	45.1992	1.43289e-06	9.62246e-08
P19388	POLR2E	1	FALSE	FALSE	1	FALSE	FALSE	FALSE	FALSE	FALSE	FALSE	18730.9	19605.7	23459.5	FALSE	FALSE	FALSE	FALSE	FALSE	FALSE	435925	418214	360141	19.6498	0.99902	4	45.145	1.43977e-06	9.65934e-08
Q9BQI3	EIF2AK1	1	FALSE	FALSE	1	FALSE	FALSE	FALSE	FALSE	FALSE	FALSE	6548.92	9991.32	9662	FALSE	FALSE	FALSE	FALSE	FALSE	FALSE	142194	130878	116314	14.8608	0.999018	4	45.1056	1.4448e-06	9.6794e-08
Q9H7E9	C8orf33	1	FALSE	FALSE	1	FALSE	FALSE	FALSE	FALSE	FALSE	FALSE	16220.6	32146.6	33472.6	FALSE	FALSE	FALSE	FALSE	FALSE	FALSE	362477	329245	307428	12.2086	0.999018	4	45.0999	1.44552e-06	9.6794e-08
Q16540	MRPL23	3	1	6	3	23395.8	17093.1	28277.6	122810	128154	129386	11840.8	21189.1	25933	1641.46	1623.4	2223.47	812271	950648	1.06439e+06	423441	417874	326646	7.87427	0.8801	16	7.41466	1.46484e-06	9.79938e-08
P08865	RPSA	3	4	9	3	2654.95	5517.3	4139.56	92919.5	128889	93471	15415.1	25611.4	33064.8	27872.2	33018.4	43158.6	816372	982876	1.05275e+06	466201	376200	316387	10.244	0.879965	16	7.40964	1.47738e-06	9.87382e-08
Q8N442	GUF1	3	2	3	2	0	249.023	498.099	12013.6	12599.4	13284.2	17003.6	25754.3	31074.4	3208.59	2835.39	4438.55	113156	133045	138644	282524	306657	213279	10.6492	0.892188	15	7.65042	1.4863e-06	9.92397e-08
Q8N726	CDKN2A	1	FALSE	FALSE	1	FALSE	FALSE	FALSE	FALSE	FALSE	FALSE	1741.52	3311.63	4431.17	FALSE	FALSE	FALSE	FALSE	FALSE	FALSE	144572	137871	118382	42.2618	0.998987	4	44.4068	1.53776e-06	1.02487e-07
P07910	HNRNPC	3	2	4	4	420.597	740.721	308.372	162372	88564.4	138624	115596	167181	308845	741.955	836.054	711.761	501020	391927	464827	382909	386625	420637	2.59526	0.87933	16	7.38604	1.53787e-06	1.02487e-07
O75691	UTP20	1	FALSE	1	FALSE	FALSE	FALSE	FALSE	6067.19	4912.38	7621.56	FALSE	FALSE	FALSE	FALSE	FALSE	FALSE	76805.9	91924.1	97826.8	FALSE	FALSE	FALSE	14.3301	0.99898	4	44.2478	1.55994e-06	1.03859e-07
O75663	TIPRL	3	3	5	5	7953.86	7874.9	8715.01	23753.2	25607.6	21061.2	10745.2	12727.3	20290.6	22405.3	22778.7	32525.2	259025	321993	318762	132954	127019	109971	9.71271	0.878866	16	7.3689	1.58341e-06	1.05322e-07
Q9UBX3	SLC25A10	3	11	19	14	4750.08	6700.36	7376.28	130165	196845	109349	154456	216454	208626	139576	200983	172730	7.55958e+06	1.00443e+07	1.19108e+07	4.65819e+06	3.72002e+06	2.87499e+06	39.896	0.878525	16	7.35635	1.61763e-06	1.07496e-07
Q96HC4	PDLIM5	1	1	FALSE	FALSE	2272.57	2506.45	2992.97	FALSE	FALSE	FALSE	FALSE	FALSE	FALSE	13341.6	13428.7	18512.1	FALSE	FALSE	FALSE	FALSE	FALSE	FALSE	5.82636	0.998948	4	43.5693	1.65922e-06	1.10155e-07
P62269	RPS18	3	7	8	5	4837.83	8431.57	9846.57	634019	744798	772630	55188.2	85193.5	82410.7	100943	80369.3	56199.2	923353	1.28915e+06	1.23357e+06	1.29075e+06	1.08626e+06	1.14403e+06	3.00524	0.877866	16	7.33224	1.68561e-06	1.118e-07
Q9H9E3	COG4	2	FALSE	1	1	FALSE	FALSE	FALSE	9606.92	0	2048.74	1625.88	2334.08	20018.1	FALSE	FALSE	FALSE	49906.4	68227.5	67888.6	52654.8	68881.7	45189.7	9.8993	0.964353	9	10.9328	1.69523e-06	1.12332e-07
Q9BXK1	KLF16	2	FALSE	1	1	FALSE	FALSE	FALSE	13959.6	13673.2	12168.8	4401.54	6629.38	11005.1	FALSE	FALSE	FALSE	106485	140121	156612	98176.2	94591.6	72183.1	10.8052	0.952723	10	9.91563	1.71781e-06	1.13721e-07
P49842	STK19	1	FALSE	1	FALSE	FALSE	FALSE	FALSE	3017.36	3681.03	2429.94	FALSE	FALSE	FALSE	FALSE	FALSE	FALSE	71299.2	90159.9	97224.1	FALSE	FALSE	FALSE	28.3385	0.998919	4	42.979	1.75211e-06	1.15882e-07
Q4VC05	BCL7A	1	FALSE	1	FALSE	FALSE	FALSE	FALSE	11204.2	8504.53	9576.47	FALSE	FALSE	FALSE	FALSE	FALSE	FALSE	136739	146987	175018	FALSE	FALSE	FALSE	15.6647	0.998917	4	42.9342	1.75941e-06	1.16255e-07
Q6ZXV5	TMTC3	1	1	FALSE	FALSE	971.351	1191.26	1177.66	FALSE	FALSE	FALSE	FALSE	FALSE	FALSE	6162.95	5730.38	8420.91	FALSE	FALSE	FALSE	FALSE	FALSE	FALSE	6.08163	0.99891	4	42.8079	1.78023e-06	1.1752e-07
Q9NWW5	CLN6	1	FALSE	3	FALSE	FALSE	FALSE	FALSE	55374.5	54764	57907.8	FALSE	FALSE	FALSE	FALSE	FALSE	FALSE	435370	504883	534545	FALSE	FALSE	FALSE	8.77614	0.998909	4	42.7751	1.78569e-06	1.17769e-07
P52948	NUP98	3	3	5	5	7901.45	10106.8	10322.5	108555	106700	109647	25024.9	50051.4	54647.3	23573.6	29197.3	39928.2	1.3499e+06	1.63039e+06	1.80796e+06	656019	678066	510204	13.9252	0.876517	16	7.2835	1.83228e-06	1.20728e-07
O75821	EIF3G	3	10	2	6	55978.4	56734.6	69479	23781.1	22714.6	26005.3	19854.6	46382.4	44691.5	66131.2	75566.5	103046	185763	216992	334484	591660	536506	456251	7.01928	0.876279	16	7.27499	1.85925e-06	1.22389e-07
Q7L3T8	PARS2	3	3	1	1	1623.69	2398.93	2179.83	19274.5	29252.4	19393.3	2693.8	8383.7	11897.7	23469.3	23536.8	29713.6	219382	261962	259946	103191	112617	88574.8	11.5594	0.87616	16	7.27074	1.87287e-06	1.2317e-07
Q96HS1	PGAM5	3	8	20	11	13064.7	14033.2	15215.6	283738	280055	312179	105201	166763	179458	175508	194582	255774	6.1384e+06	8.10764e+06	8.37347e+06	3.03937e+06	3.20484e+06	2.35249e+06	23.2474	0.876042	16	7.2665	1.88654e-06	1.23953e-07
P30260	CDC27	2	FALSE	3	2	FALSE	FALSE	FALSE	29873.8	28594.7	30839.4	12940	18836.8	23110.1	FALSE	FALSE	FALSE	464756	618246	659775	386398	417374	308581	19.8005	0.951757	10	9.80837	1.89745e-06	1.24552e-07
Q9UBI9	HECA	1	FALSE	1	FALSE	FALSE	FALSE	FALSE	20905.9	20292.5	16385.4	FALSE	FALSE	FALSE	FALSE	FALSE	FALSE	144676	164259	176295	FALSE	FALSE	FALSE	8.42651	0.998873	4	42.0838	1.90571e-06	1.24978e-07
Q13829	TNFAIP1	1	1	FALSE	FALSE	951.764	1005.22	994.467	FALSE	FALSE	FALSE	FALSE	FALSE	FALSE	13161.3	13692.9	19368.2	FALSE	FALSE	FALSE	FALSE	FALSE	FALSE	15.6609	0.998858	4	41.8191	1.95434e-06	1.28047e-07
P30876	POLR2B	3	1	10	6	2039.84	2516.98	2072.96	124754	119898	121296	84261.8	141855	179757	11954.9	14240.3	17026.8	1.54504e+06	2.10596e+06	2.18066e+06	834579	861798	599476	10.4961	0.875412	16	7.24412	1.96053e-06	1.28332e-07
Q9UNS1	TIMELESS	2	FALSE	1	1	FALSE	FALSE	FALSE	3526.74	5376.62	5362.25	3404.11	4050.51	6351.48	FALSE	FALSE	FALSE	126591	148204	168870	100530	94800.9	79746.5	25.6038	0.951389	10	9.7683	1.96974e-06	1.28815e-07
Q5VIR6	VPS53	1	FALSE	1	FALSE	FALSE	FALSE	FALSE	3862.73	5977.55	4724.19	FALSE	FALSE	FALSE	FALSE	FALSE	FALSE	98560.2	125381	139420	FALSE	FALSE	FALSE	24.9485	0.998844	4	41.5517	2.00502e-06	1.30999e-07
Q9UL15	BAG5	1	FALSE	1	FALSE	FALSE	FALSE	FALSE	4505.15	3347.27	4236.49	FALSE	FALSE	FALSE	FALSE	FALSE	FALSE	56090.1	69915.7	80190	FALSE	FALSE	FALSE	17.0566	0.998842	4	41.5189	2.01136e-06	1.31291e-07
Q96EI5	TCEAL4	1	1	FALSE	FALSE	974.779	1164.22	1133.66	FALSE	FALSE	FALSE	FALSE	FALSE	FALSE	8850.18	8691.78	12872.9	FALSE	FALSE	FALSE	FALSE	FALSE	FALSE	9.29364	0.998817	4	41.0834	2.09785e-06	1.36734e-07
Q9HB71	CACYBP	3	1	3	2	1259.17	2170.64	2216.39	11770	15488.6	11009.5	13386.8	22177.2	28513.3	8485.43	6874.68	18237.4	75107.1	92560.4	104722	224470	218750	185672	8.65697	0.874289	16	7.20461	2.09866e-06	1.36734e-07
O15118	NPC1	1	1	FALSE	FALSE	483.813	655.899	721.404	FALSE	FALSE	FALSE	FALSE	FALSE	FALSE	18459.6	16239.2	23879.3	FALSE	FALSE	FALSE	FALSE	FALSE	FALSE	31.4747	0.998814	4	41.0238	2.11003e-06	1.37347e-07
Q92545	TMEM131	1	FALSE	1	FALSE	FALSE	FALSE	FALSE	10141.5	7574.67	8473.94	FALSE	FALSE	FALSE	FALSE	FALSE	FALSE	60215.6	68944.8	73692	FALSE	FALSE	FALSE	7.74538	0.998811	4	40.9786	2.11934e-06	1.37821e-07
Q9UBB9	TFIP11	3	1	6	6	583.816	729.524	953.399	61945.4	69034.1	74215.9	65977	122720	150577	2082.3	1758.31	2399.49	203214	254559	253894	497325	472139	362399	3.74911	0.874112	16	7.19841	2.12125e-06	1.37821e-07
Q8N122	RPTOR	3	1	5	6	214.073	267.384	393.388	38336.9	41174.9	55992.6	40516	48439.1	65828.6	3465.56	4390.99	4978.48	443406	579946	627745	1.39626e+06	1.5013e+06	1.05258e+06	19.2816	0.87397	16	7.19347	2.1394e-06	1.38872e-07
Q08554	DSC1	2	1	1	FALSE	897.235	913.849	735.086	41712.9	54174.3	33999.9	FALSE	FALSE	FALSE	1941.93	2373.47	2973.22	126654	144567	154520	FALSE	FALSE	FALSE	3.26979	0.950323	10	9.65471	2.19147e-06	1.4204e-07
Q14204	DYNC1H1	2	FALSE	11	6	FALSE	FALSE	FALSE	64807.7	66428.7	71782.6	36232.6	66232.6	91851.3	FALSE	FALSE	FALSE	773007	1.0482e+06	1.04079e+06	666570	680977	508733	11.8748	0.950319	10	9.65432	2.19227e-06	1.4204e-07
Q5T9A4	ATAD3B	2	FALSE	25	16	FALSE	FALSE	FALSE	50756.9	57644.5	53271.5	17955.1	35316	38086.2	FALSE	FALSE	FALSE	856741	1.06404e+06	1.00922e+06	740410	700016	460187	19.091	0.950208	10	9.64268	2.21651e-06	1.43478e-07
O95292	VAPB	1	FALSE	1	FALSE	FALSE	FALSE	FALSE	8543.37	8329.95	10309.5	FALSE	FALSE	FALSE	FALSE	FALSE	FALSE	169063	215831	239715	FALSE	FALSE	FALSE	22.9781	0.998759	4	40.1138	2.30769e-06	1.49242e-07
P40429	RPL13A	2	FALSE	2	3	FALSE	FALSE	FALSE	80391.3	61324.9	73407.1	71596.8	115339	138432	FALSE	FALSE	FALSE	387301	498606	539636	781218	648187	530518	6.26368	0.949208	10	9.5397	2.44401e-06	1.57912e-07
Q9NUL7	DDX28	2	2	1	FALSE	2459.73	2637.4	2770.51	1903.08	2765.86	2472.27	FALSE	FALSE	FALSE	12288	12947.6	15332.9	31982.8	36239.6	39789.7	FALSE	FALSE	FALSE	9.89954	0.949048	10	9.52351	2.48203e-06	1.6022e-07
Q9NWZ5	UCKL1	3	2	7	6	2426.12	2616.32	2629.16	62726	56382.1	56180.7	10923	21839.3	21297.7	35395.3	43134.2	56023.5	1.05175e+06	1.34887e+06	1.42549e+06	498086	538279	383835	22.7021	0.871352	16	7.10353	2.50035e-06	1.61254e-07
Q7Z7A3	CTU1	3	2	1	1	1662.65	1864.36	2153.28	5117.83	4250.88	3727.93	13067.6	36354.9	13810.2	14458.6	17815.6	20349.3	83215.6	101169	113245	51829	50195.2	38735.4	5.98725	0.871262	16	7.10048	2.51368e-06	1.61964e-07
Q9Y6K0	CEPT1	2	FALSE	6	3	FALSE	FALSE	FALSE	24977	33262.1	21634.3	4080.59	11763.5	8638.24	FALSE	FALSE	FALSE	278086	379649	403169	221355	269470	194674	16.7351	0.948801	10	9.49866	2.54167e-06	1.63618e-07
Q9Y2X0	MED16	3	1	1	1	1061.24	1457.07	1629.89	6877.59	4549.62	9073.77	2856.91	6673.13	9914.08	9125.1	10529.9	14894.6	70597.6	60104.2	56241.9	153815	150516	100153	14.1966	0.870922	16	7.08899	2.56443e-06	1.64931e-07
Q12899	TRIM26	2	FALSE	1	1	FALSE	FALSE	FALSE	2217.22	7427.77	1797.23	0	0	1845.2	FALSE	FALSE	FALSE	23275.4	28941.1	33138.2	26728	25994	17109.2	11.6792	0.971974	8	11.6942	2.60928e-06	1.67661e-07
Q5VV42	CDKAL1	2	FALSE	5	3	FALSE	FALSE	FALSE	21346.2	27720.1	18489.1	10389.4	16660.1	17709.8	FALSE	FALSE	FALSE	399552	512904	537065	319995	347619	241009	20.9959	0.948516	10	9.47014	2.61203e-06	1.67684e-07
Q9UBI1	COMMD3	1	1	FALSE	FALSE	462.732	966.795	855.856	FALSE	FALSE	FALSE	FALSE	FALSE	FALSE	7918.62	7306.67	11054.4	FALSE	FALSE	FALSE	FALSE	FALSE	FALSE	11.499	0.998677	4	38.8401	2.6249e-06	1.68356e-07
O95630	STAMBP	2	1	FALSE	1	379.484	326.928	287.916	FALSE	FALSE	FALSE	0	2936.57	0	4799.17	5260.15	7050.25	FALSE	FALSE	FALSE	61501.2	43225.8	34876.8	39.8671	0.971871	8	11.6718	2.64754e-06	1.69652e-07
Q9H583	HEATR1	2	FALSE	2	3	FALSE	FALSE	FALSE	17002.1	18101.2	20865.4	10616.5	23215.3	28090.8	FALSE	FALSE	FALSE	217939	295527	287511	405484	444617	317150	16.6953	0.948315	10	9.45017	2.66256e-06	1.70459e-07
Q13155	AIMP2	3	1	4	5	378.418	378.208	394.339	102177	94550.2	99361.3	48368	78020.8	81001	907.984	961.031	1450.48	629217	858326	847033	364557	326058	257242	6.51122	0.870172	16	7.06384	2.67937e-06	1.71378e-07
Q8IY67	RAVER1	2	FALSE	1	1	FALSE	FALSE	FALSE	12330.3	9723.26	13097	7654.4	10503.5	14236.5	FALSE	FALSE	FALSE	39314.4	51216.1	55083.5	67270.4	74689.5	62858.9	5.18814	0.948186	10	9.43744	2.69533e-06	1.72242e-07
P62070	RRAS2	2	FALSE	1	1	FALSE	FALSE	FALSE	15220.5	16044.8	10664.7	6363.34	10810.2	9744.75	FALSE	FALSE	FALSE	125177	165206	163923	99254.2	104732	86860.3	10.8231	0.947892	10	9.40862	2.77116e-06	1.76846e-07
Q6PGP7	TTC37	2	FALSE	6	5	FALSE	FALSE	FALSE	9284.89	9845.89	11407.5	10738.7	18883.5	20724	FALSE	FALSE	FALSE	300161	385055	405517	599406	602906	429653	33.6615	0.947887	10	9.40814	2.77244e-06	1.76846e-07
Q9UDR5	AASS	2	FALSE	5	3	FALSE	FALSE	FALSE	77477.2	126988	61261.6	17472.7	27378	31933.1	FALSE	FALSE	FALSE	593251	781889	780046	477425	549487	396543	10.4483	0.947776	10	9.39725	2.80171e-06	1.7855e-07
Q86TP1	PRUNE1	1	1	FALSE	FALSE	705.023	973.735	772.81	FALSE	FALSE	FALSE	FALSE	FALSE	FALSE	11915.4	10629.8	15127.2	FALSE	FALSE	FALSE	FALSE	FALSE	FALSE	15.3667	0.998632	4	38.2	2.80489e-06	1.78591e-07
P60660	MYL6	3	12	4	3	72152.3	88179.4	109128	54701.8	56117.2	63046.2	37616.9	25202.7	34430	143406	128453	220129	424952	533016	524556	294593	269236	212338	5.08843	0.86928	16	7.03416	2.82195e-06	1.79513e-07
Q9Y672	ALG6	1	1	FALSE	FALSE	901.282	1252.77	1390.54	FALSE	FALSE	FALSE	FALSE	FALSE	FALSE	14742.3	14762.5	19477.5	FALSE	FALSE	FALSE	FALSE	FALSE	FALSE	13.8189	0.998623	4	38.0661	2.84449e-06	1.80783e-07
Q96BN8	OTULIN	3	5	2	2	4677.57	4804.7	5777.33	17130	44383.1	24438.4	8265.42	13099.2	15999.6	47926.8	39219.4	67869.3	101389	122413	138459	265183	282714	229447	9.34237	0.868829	16	7.01925	2.89654e-06	1.83916e-07
Q9UNZ2	NSFL1C	1	FALSE	FALSE	1	FALSE	FALSE	FALSE	FALSE	FALSE	FALSE	5220.7	5861.5	10451.5	FALSE	FALSE	FALSE	FALSE	FALSE	FALSE	140348	131904	114286	17.9504	0.998609	4	37.8853	2.89905e-06	1.83916e-07
P22626	HNRNPA2B1	3	2	10	13	13704.7	14349.8	6529.15	802547	347199	475333	446893	729226	1.35987e+06	15458.7	18289.5	29639.9	2.41002e+06	1.63093e+06	2.01025e+06	1.71186e+06	1.64972e+06	2.35508e+06	2.81988	0.868425	16	7.00596	2.96473e-06	1.87912e-07
Q9Y673	ALG5	3	3	3	1	776.451	605.513	866.69	20057.8	34085.4	18260.6	7986.91	8718.06	12089.6	18600.4	19670	26395.8	634264	778947	899403	289506	327141	217485	31.044	0.868403	16	7.00525	2.96843e-06	1.87977e-07
P50990	CCT8	3	18	4	5	102543	94372.1	121076	23134.3	17928.3	25738	33452.7	56794.4	71266.9	157953	189260	260885	381629	483561	512156	1.14443e+06	949985	823488	8.97546	0.868241	16	6.99993	2.99626e-06	1.89568e-07
Q5T0F9	CC2D1B	1	FALSE	1	FALSE	FALSE	FALSE	FALSE	8630.25	10637.5	10918	FALSE	FALSE	FALSE	FALSE	FALSE	FALSE	138638	176658	189525	FALSE	FALSE	FALSE	16.7238	0.99858	4	37.4907	3.02275e-06	1.91071e-07
Q12904	AIMP1	2	FALSE	4	6	FALSE	FALSE	FALSE	181269	159406	191699	187867	292771	324236	FALSE	FALSE	FALSE	586364	762803	798813	1.0112e+06	1.01325e+06	764944	3.69219	0.946928	10	9.31561	3.03217e-06	1.91493e-07
Q15654	TRIP6	1	FALSE	3	FALSE	FALSE	FALSE	FALSE	12701	12679.5	10701.1	FALSE	FALSE	FALSE	FALSE	FALSE	FALSE	65710.6	80834.2	85669.8	FALSE	FALSE	FALSE	6.43582	0.998545	4	37.0355	3.17373e-06	2.00253e-07
Q96SZ6	CDK5RAP1	2	FALSE	2	2	FALSE	FALSE	FALSE	19873.3	21159.8	15267.3	12123.8	20087.6	21009.6	FALSE	FALSE	FALSE	232956	304470	318448	442774	485423	355686	19.5373	0.946399	10	9.26555	3.18362e-06	2.00696e-07
P61421	ATP6V0D1	2	3	1	FALSE	3434.71	4320.13	4569.75	7381.69	8289.35	4963.81	FALSE	FALSE	FALSE	25367.2	26741.3	34558.7	71432.8	94217.7	82621.6	FALSE	FALSE	FALSE	10.1622	0.946329	10	9.25897	3.20415e-06	2.01808e-07
Q9Y6D0	SELENOK	2	2	1	FALSE	3448.05	4194.3	4602.3	9922.95	8308.44	9188.81	FALSE	FALSE	FALSE	32035.4	38442.9	45346.3	93617.1	99263	117857	FALSE	FALSE	FALSE	10.7542	0.946286	10	9.25494	3.2168e-06	2.02422e-07
Q9UFG5	C19orf25	3	1	4	3	3256.3	4033.89	3407.65	45666.6	47352.8	46405.3	2702.99	8914.96	10632.5	10765.4	15289.2	11895.7	199356	208805	243945	103600	95697.7	78597.1	5.61544	0.866949	16	6.95791	3.22572e-06	2.02802e-07
Q86T24	ZBTB33	1	FALSE	1	FALSE	FALSE	FALSE	FALSE	4324.51	4965.6	4389.59	FALSE	FALSE	FALSE	FALSE	FALSE	FALSE	111844	143830	154020	FALSE	FALSE	FALSE	29.9491	0.99853	4	36.8434	3.24028e-06	2.03534e-07
O43709	BUD23	1	FALSE	1	FALSE	FALSE	FALSE	FALSE	15463.7	19539.7	17090.2	FALSE	FALSE	FALSE	FALSE	FALSE	FALSE	109782	134445	153695	FALSE	FALSE	FALSE	7.6386	0.998521	4	36.7274	3.2813e-06	2.05926e-07
Q9H270	VPS11	1	FALSE	2	FALSE	FALSE	FALSE	FALSE	15745.5	15604.8	19839.2	FALSE	FALSE	FALSE	FALSE	FALSE	FALSE	257975	330610	356144	FALSE	FALSE	FALSE	18.4555	0.998513	4	36.6329	3.31521e-06	2.07867e-07
Q9Y5A7	NUB1	3	3	1	1	212.413	473.947	383.906	3910.67	3707.43	3665.36	0	3014.93	4338.81	1817.41	2364.5	2039.85	80338.1	95447.6	99357.8	40994.3	36791.3	28297	19.66	0.879336	15	7.15169	3.3278e-06	2.0847e-07
Q96EY1	DNAJA3	3	4	3	1	2538.05	3289.68	3914.01	42890.9	38603.2	41926	9795.74	12935.2	15240.6	16115.4	16908.9	24122	260824	314049	362607	132462	136122	98621.4	7.95772	0.866246	16	6.93526	3.35696e-06	2.10108e-07
Q9BQ90	KLHDC3	1	FALSE	FALSE	1	FALSE	FALSE	FALSE	FALSE	FALSE	FALSE	3324.14	6127.79	6713.63	FALSE	FALSE	FALSE	FALSE	FALSE	FALSE	103647	93269.6	83426.2	17.3419	0.998497	4	36.4361	3.38725e-06	2.11815e-07
O95155	UBE4B	2	3	1	FALSE	0	732.977	550.427	0	0	0	FALSE	FALSE	FALSE	4804.15	4942.76	6885.93	28400.1	36843.8	38527.8	FALSE	FALSE	FALSE	93.8166	0.988846	6	16.2629	3.43984e-06	2.14912e-07
Q8TDX7	NEK7	2	FALSE	2	3	FALSE	FALSE	FALSE	14398.9	17300.3	12503.9	11531.8	16315.5	22820.6	FALSE	FALSE	FALSE	129217	182201	214708	279901	292800	207853	13.7732	0.9453	10	9.16397	3.51696e-06	2.19534e-07
P30153	PPP2R1A	3	3	1	3	2239.53	3524.71	4768.53	5955.22	5647.35	7763.56	14882.4	26483	30789.3	24300.3	32998.6	43489.8	106154	132265	145481	351998	300311	201772	13.1183	0.865199	16	6.90187	3.56069e-06	2.22065e-07
P62913	RPL11	3	4	12	17	5366.13	8684.12	9531.64	140396	143482	138729	176512	206573	249898	132773	113365	169860	2.14249e+06	2.97459e+06	2.95853e+06	7.96916e+06	6.91133e+06	5.634e+06	26.8781	0.86508	16	6.89809	3.58458e-06	2.23254e-07
Q14203	DCTN1	2	FALSE	10	9	FALSE	FALSE	FALSE	135872	226241	134424	68896.4	95740.2	106907	FALSE	FALSE	FALSE	1.95681e+06	2.48257e+06	2.51815e+06	1.61053e+06	1.60883e+06	1.12163e+06	14.7101	0.945083	10	9.14421	3.58614e-06	2.23254e-07
P61006	RAB8A	2	5	FALSE	2	7897.6	14476.8	13258.5	FALSE	FALSE	FALSE	26719.2	26494.4	25845.5	80773	83985.5	150659	FALSE	FALSE	FALSE	300760	304801	284744	10.5127	0.945056	10	9.14181	3.59461e-06	2.23583e-07
Q6P2E9	EDC4	2	FALSE	2	2	FALSE	FALSE	FALSE	6095.07	7284.86	6644.04	7173.94	14249.3	12559.8	FALSE	FALSE	FALSE	44698.2	60909.8	60784.1	34312.6	43240.4	40466.3	5.26619	0.944653	10	9.10554	3.72578e-06	2.31536e-07
P78316	NOP14	3	4	1	3	7144.55	9923.03	9015.45	13717.3	8314.48	9290.82	30131.1	42426.5	50623.4	25292.4	30281.1	33159.8	100619	109149	123220	270409	261078	212677	6.4561	0.864295	16	6.87331	3.74518e-06	2.32535e-07
Q9P086	MED11	2	FALSE	2	2	FALSE	FALSE	FALSE	4312.67	12279	0	0	4400.79	3144.47	FALSE	FALSE	FALSE	35666.4	39690.2	36486.9	36488	35980.1	26723.1	8.74323	0.969142	8	11.1201	3.82203e-06	2.37096e-07
Q16718	NDUFA5	2	2	1	FALSE	0	0	440.918	0	0	0	FALSE	FALSE	FALSE	1219.42	1061.43	1193.66	9449.36	11194.1	14187.9	FALSE	FALSE	FALSE	86.8775	0.994743	5	21.7204	3.83838e-06	2.379e-07
P07814	EPRS1	3	5	20	9	2612.55	4199.95	4391.33	1.00202e+06	953693	996578	328954	540477	602273	8359.32	13320	18160	4.74233e+06	6.11924e+06	6.44024e+06	2.52082e+06	2.59763e+06	1.90898e+06	5.49447	0.863753	16	6.85633	3.85958e-06	2.39002e-07
P18085	ARF4	2	2	FALSE	1	1915.11	2321.32	2420.37	FALSE	FALSE	FALSE	5412.75	5232.64	5178.86	26979.2	33002.5	24102.2	FALSE	FALSE	FALSE	272710	147769	143080	28.8084	0.944127	10	9.05868	3.90302e-06	2.41478e-07
Q15418	RPS6KA1	3	3	2	1	4294.86	4629.88	4665.41	8009.44	11215.9	5015.79	4199.48	3913.64	7510.69	49180.3	48131.5	69932	283431	334417	264816	127124	146970	106550	26.7618	0.86338	16	6.84469	3.94007e-06	2.43555e-07
Q02543	RPL18A	3	3	6	5	5822.06	9182.51	8351.11	187590	164942	186477	36453.9	57445.7	64185.6	35770.3	35744	87000.5	960586	1.15575e+06	1.21802e+06	473914	462479	384099	6.68105	0.863362	16	6.84414	3.94393e-06	2.43579e-07
Q96S44	TP53RK	2	FALSE	1	1	FALSE	FALSE	FALSE	3155.04	7734.38	8863.65	2005.82	2468.12	3185.06	FALSE	FALSE	FALSE	113986	140425	152532	91307.5	83686	69401.2	23.761	0.943987	10	9.04642	3.95093e-06	2.43795e-07
Q9UHR5	SAP30BP	3	1	1	2	2764.58	3513.35	2922.31	35334.6	30419.5	33546.6	42074.8	71408.8	78386.4	3495.25	4217.87	4713.8	87864.1	107880	107072	164770	175352	155832	2.70065	0.863308	16	6.84247	3.95566e-06	2.43872e-07
Q969Q0	RPL36AL	2	FALSE	2	3	FALSE	FALSE	FALSE	198941	194400	203286	233421	303743	279220	FALSE	FALSE	FALSE	349760	472507	541148	494675	488008	427813	1.96312	0.943948	10	9.04294	3.96463e-06	2.4421e-07
P35916	FLT4	3	1	1	1	0	203.733	303.043	9116.5	7400.39	7196.96	2734.96	2383.84	5480.25	1894.47	2228.12	2749.98	94717.2	125707	171278	59339.6	55369.5	42526.5	15.9625	0.876225	15	7.04211	3.99007e-06	2.45561e-07
Q9Y3D6	FIS1	1	FALSE	FALSE	1	FALSE	FALSE	FALSE	FALSE	FALSE	FALSE	5121.22	8779.11	12338.6	FALSE	FALSE	FALSE	FALSE	FALSE	FALSE	116067	111486	97008.3	12.3695	0.998363	4	34.9099	4.01779e-06	2.4705e-07
Q92616	GCN1	3	3	13	7	1440.91	2250.94	2442.61	57555.4	54795.2	49329.8	53153.7	35278.7	58514.6	9495.51	11481.1	13380.5	1.59303e+06	1.95861e+06	1.98149e+06	710253	707359	508754	23.808	0.862738	16	6.82476	4.08205e-06	2.50781e-07
Q9Y232	CDYL	2	FALSE	1	1	FALSE	FALSE	FALSE	11528.3	7205.41	7387.75	1927.55	5572.83	8437.99	FALSE	FALSE	FALSE	82925	100697	119192	65853.8	71451.4	52040	11.7014	0.943552	10	9.00829	4.10395e-06	2.51905e-07
Q14165	MLEC	2	FALSE	1	2	FALSE	FALSE	FALSE	182435	45645.7	22603.4	72842.8	93154.4	104671	FALSE	FALSE	FALSE	318704	398038	419384	521908	553042	410646	5.02869	0.943435	10	8.99811	4.14586e-06	2.54255e-07
Q93008	USP9X	2	FALSE	7	8	FALSE	FALSE	FALSE	50363.2	50167.8	43217.5	90495.9	108017	115787	FALSE	FALSE	FALSE	712632	923098	899629	1.43881e+06	1.31098e+06	906164	13.5167	0.943219	10	8.97946	4.22391e-06	2.58814e-07
Q9NZN3	EHD3	1	2	FALSE	FALSE	465.574	560.333	951.302	FALSE	FALSE	FALSE	FALSE	FALSE	FALSE	6890.06	7128.11	9635.53	FALSE	FALSE	FALSE	FALSE	FALSE	FALSE	11.9632	0.998306	4	34.3207	4.30003e-06	2.63248e-07
Q96RY7	IFT140	1	FALSE	1	FALSE	FALSE	FALSE	FALSE	7733.83	8587.1	7641.49	FALSE	FALSE	FALSE	FALSE	FALSE	FALSE	120294	154108	162996	FALSE	FALSE	FALSE	18.2535	0.998306	4	34.3125	4.30414e-06	2.63269e-07
P17152	TMEM11	2	1	2	FALSE	2298.83	2605.64	3159.52	31388.2	26120.7	24973.9	FALSE	FALSE	FALSE	16391.2	21145.4	27041	86005.1	80217.8	86878.3	FALSE	FALSE	FALSE	3.50845	0.942913	10	8.95312	4.33689e-06	2.65041e-07
O75122	CLASP2	3	4	5	3	11141.4	10853.8	12341	79158.9	112000	81353	17758.8	31720.5	35906.2	41818.6	46685.3	55646	490548	598979	632641	259123	248912	176954	6.50455	0.8616	16	6.78977	4.34433e-06	2.65264e-07
Q86V48	LUZP1	2	FALSE	5	3	FALSE	FALSE	FALSE	32105.2	30514.6	25758.3	20414.1	36774.4	94264.2	FALSE	FALSE	FALSE	274922	336333	366087	241816	259291	163980	6.84829	0.942631	10	8.92908	4.44285e-06	2.71043e-07
Q9H0W5	CCDC8	2	FALSE	1	1	FALSE	FALSE	FALSE	0	0	2038.01	0	0	2641.25	FALSE	FALSE	FALSE	27534.8	33791.7	38636.3	41784.8	41477.9	30082.2	45.5857	0.987827	6	15.5547	4.4689e-06	2.72355e-07
Q8NFH4	NUP37	1	FALSE	FALSE	1	FALSE	FALSE	FALSE	FALSE	FALSE	FALSE	4881.85	5230.63	7764.66	FALSE	FALSE	FALSE	FALSE	FALSE	FALSE	111140	107623	90796.5	17.3159	0.998273	4	33.9847	4.47213e-06	2.72355e-07
Q9NZ01	TECR	3	6	9	5	1678	2605.72	2664.13	54726.9	47222.5	52170.6	10543.4	21382	26566.2	30005.5	39241.3	43865.2	1.925e+06	2.46571e+06	2.50402e+06	811106	902622	649576	42.6815	0.860989	16	6.77113	4.49119e-06	2.73277e-07
Q9Y5Z9	UBIAD1	2	FALSE	1	1	FALSE	FALSE	FALSE	11103.6	13383	15077.3	10022.6	12876.1	14589.8	FALSE	FALSE	FALSE	143566	191566	200801	116013	130157	89690.4	11.3143	0.942416	10	8.9109	4.52486e-06	2.75087e-07
Q9P270	SLAIN2	2	7	3	FALSE	12127.7	10956.6	12266.1	76002.3	75381.7	72528.1	FALSE	FALSE	FALSE	32805.3	37463.2	48941.9	149230	211043	222227	FALSE	FALSE	FALSE	2.70656	0.942253	10	8.89715	4.58799e-06	2.78683e-07
Q9UKA4	AKAP11	2	FALSE	1	1	FALSE	FALSE	FALSE	10730.5	11965.8	9021.6	7344.14	9487.09	10890.2	FALSE	FALSE	FALSE	96736.7	145237	144870	84989	93480.2	69155.6	10.6742	0.942179	10	8.89088	4.61712e-06	2.80209e-07
Q9UJT0	TUBE1	1	1	FALSE	FALSE	661.35	916.806	970.77	FALSE	FALSE	FALSE	FALSE	FALSE	FALSE	9662.38	8876.36	13913.3	FALSE	FALSE	FALSE	FALSE	FALSE	FALSE	12.7317	0.998237	4	33.6379	4.65889e-06	2.82499e-07
P51812	RPS6KA3	2	FALSE	4	4	FALSE	FALSE	FALSE	45511.9	41305.7	41538.1	23214.2	35104.1	41341.6	FALSE	FALSE	FALSE	602991	769947	812124	515558	475504	340252	15.4216	0.941938	10	8.87068	4.71223e-06	2.85486e-07
Q6PKG0	LARP1	3	2	2	4	1361.2	2319.6	2026.27	55081.1	57583.8	56052.3	41439.1	82827.7	95944.1	5650.93	6256.43	9973.94	174776	226621	230880	535504	511182	379338	5.27115	0.859987	16	6.74081	4.74117e-06	2.86804e-07
P98175	RBM10	3	24	4	3	114648	142862	158220	49754.1	51991.9	53706.8	78109.8	112640	128626	95010.5	105053	127497	187032	232761	229177	386670	371545	284805	2.26773	0.859983	16	6.74069	4.74219e-06	2.86804e-07
P59998	ARPC4	2	2	FALSE	1	3697.29	6094.96	6012.89	FALSE	FALSE	FALSE	6395.26	12319.7	11409.1	19475.8	21561.9	50375.9	FALSE	FALSE	FALSE	92516.1	99146.1	80271.6	7.91102	0.941829	10	8.86161	4.75565e-06	2.8737e-07
Q13162	PRDX4	3	5	10	6	8577.13	12252.6	11763.8	55265.1	44148.5	50278.5	14219.9	24651.1	24419.2	30474.4	41973.3	62705.4	537220	678573	766197	259093	267023	197348	11.5671	0.859808	16	6.73544	4.78696e-06	2.88984e-07
Q9BTW9	TBCD	1	FALSE	4	FALSE	FALSE	FALSE	FALSE	6320.66	8040.94	7812.42	FALSE	FALSE	FALSE	FALSE	FALSE	FALSE	188760	225957	234749	FALSE	FALSE	FALSE	29.2895	0.998212	4	33.4035	4.79062e-06	2.88984e-07
Q9NR50	EIF2B3	1	FALSE	2	FALSE	FALSE	FALSE	FALSE	25635	31013.3	25242.2	FALSE	FALSE	FALSE	FALSE	FALSE	FALSE	98035.6	112936	129753	FALSE	FALSE	FALSE	4.16073	0.998211	4	33.3907	4.79795e-06	2.89176e-07
Q5K4L6	SLC27A3	1	1	FALSE	FALSE	875.335	888.107	929.776	FALSE	FALSE	FALSE	FALSE	FALSE	FALSE	9638.78	10300.9	14196.2	FALSE	FALSE	FALSE	FALSE	FALSE	FALSE	12.6747	0.998201	4	33.3019	4.8492e-06	2.92014e-07
Q04323	UBXN1	3	3	5	6	5055.81	5987.45	7070.59	39864.6	29480.9	39436.4	82531.3	136591	167295	25958.3	30180.4	37773.2	255043	301746	328282	728158	719066	527299	5.75382	0.859551	16	6.72771	4.85361e-06	2.92029e-07
Q12981	BNIP1	1	FALSE	1	FALSE	FALSE	FALSE	FALSE	4916.9	4637.22	6032.1	FALSE	FALSE	FALSE	FALSE	FALSE	FALSE	56429	67461.5	69972	FALSE	FALSE	FALSE	12.4381	0.998192	4	33.217	4.89879e-06	2.94494e-07
Q6Y1H2	HACD2	2	FALSE	1	1	FALSE	FALSE	FALSE	16112.8	17724.9	15988.4	17106.2	21796.9	22750	FALSE	FALSE	FALSE	322953	357990	398889	238649	243411	170363	15.5388	0.941369	10	8.82351	4.94284e-06	2.96886e-07
O43826	SLC37A4	2	2	FALSE	1	756.876	690.528	764.707	FALSE	FALSE	FALSE	112142	86223.4	91416.6	14679.7	13051.8	17857.4	FALSE	FALSE	FALSE	284102	286734	299781	3.13776	0.941312	10	8.81888	4.96613e-06	2.9803e-07
O75964	ATP5MG	3	1	2	3	673.546	854.157	878.851	8152.94	7613.01	6365.4	10734	49454.1	31392.1	9476.88	10938.2	12190.4	149540	154257	175679	472229	289069	195873	12.6531	0.858781	16	6.70474	5.05758e-06	3.03257e-07
P68431	H3C1	2	2	1	FALSE	27855.2	39551.5	15920.3	121835	55174.4	91833.2	FALSE	FALSE	FALSE	35325.1	41196.2	38855.9	392686	275303	354570	FALSE	FALSE	FALSE	3.23122	0.940877	10	8.78326	5.14932e-06	3.08494e-07
Q4KMP7	TBC1D10B	1	FALSE	2	FALSE	FALSE	FALSE	FALSE	12545.4	9441.75	11249.8	FALSE	FALSE	FALSE	FALSE	FALSE	FALSE	87196.1	110551	117216	FALSE	FALSE	FALSE	9.47627	0.998131	4	32.6685	5.23513e-06	3.13367e-07
Q9NWT6	HIF1AN	1	FALSE	FALSE	1	FALSE	FALSE	FALSE	FALSE	FALSE	FALSE	3911.96	4474.93	5209.62	FALSE	FALSE	FALSE	FALSE	FALSE	FALSE	105224	98953.9	83575.2	21.1637	0.998118	4	32.5508	5.31104e-06	3.17639e-07
Q9NWY4	HPF1	1	FALSE	FALSE	1	FALSE	FALSE	FALSE	FALSE	FALSE	FALSE	19575.1	24401.3	15491.6	FALSE	FALSE	FALSE	FALSE	FALSE	FALSE	475980	493462	431706	23.5614	0.998112	4	32.4978	5.34566e-06	3.19436e-07
P53671	LIMK2	1	1	FALSE	FALSE	1085.49	1441.54	1436.86	FALSE	FALSE	FALSE	FALSE	FALSE	FALSE	10945.2	11517.7	16199.3	FALSE	FALSE	FALSE	FALSE	FALSE	FALSE	9.75361	0.998081	4	32.2341	5.52212e-06	3.29699e-07
P54198	HIRA	1	FALSE	1	FALSE	FALSE	FALSE	FALSE	2623.15	2463.36	2172.4	FALSE	FALSE	FALSE	FALSE	FALSE	FALSE	28970.8	37482.9	41643.7	FALSE	FALSE	FALSE	14.8917	0.998075	4	32.1892	5.55293e-06	3.31256e-07
Q7Z739	YTHDF3	2	FALSE	5	7	FALSE	FALSE	FALSE	20488.7	16918.5	23198.5	24095.4	33457.4	36959.5	FALSE	FALSE	FALSE	135815	153915	189721	255474	260530	213279	7.79236	0.939535	10	8.67583	5.74784e-06	3.42591e-07
O95248	SBF1	3	1	2	2	268.489	482.317	454.472	25303.1	25570.3	23472.8	5495.99	9857.01	16631.4	1522.83	1870.39	2846.59	225282	270124	288585	91717.5	100818	86029	9.93897	0.856323	16	6.63249	5.75947e-06	3.42992e-07
Q9NYR9	NKIRAS2	2	FALSE	1	1	FALSE	FALSE	FALSE	3977.59	5623.48	6001.53	2964	4025.73	5103.79	FALSE	FALSE	FALSE	93589.2	124580	150131	77784.3	82581.9	61797.1	21.3194	0.939303	10	8.65766	5.85633e-06	3.48464e-07
Q7L576	CYFIP1	2	FALSE	3	1	FALSE	FALSE	FALSE	32485.5	32007.3	28985.2	9994.56	18470.6	24480.5	FALSE	FALSE	FALSE	466503	610410	666051	353099	370681	312393	18.9801	0.939135	10	8.64453	5.93614e-06	3.52913e-07
Q9H223	EHD4	3	3	2	3	1950.68	1960.55	2982.5	40538	43303.1	30815.3	11514.5	24524.8	30416.8	24472.1	27835.3	31042.2	614724	770984	795541	271981	274652	205100	16.0438	0.855679	16	6.61385	5.95646e-06	3.5382e-07
Q8IY26	PLPP6	3	1	2	1	1025.5	1005.01	1034.79	14389.2	13158.7	12678	5286.4	4508.79	6161.17	14164.7	14415.3	21284.3	414237	494753	559975	155820	200604	137887	33.9784	0.855589	16	6.61126	5.98443e-06	3.5518e-07
O96006	ZBED1	1	FALSE	1	FALSE	FALSE	FALSE	FALSE	16270	12303	14556.2	FALSE	FALSE	FALSE	FALSE	FALSE	FALSE	104822	131055	136650	FALSE	FALSE	FALSE	8.63744	0.998	4	31.5763	5.99529e-06	3.55523e-07
P49755	TMED10	3	2	2	5	6683.02	14012.2	7159.22	17151.5	17355.5	19113.8	38192.3	60125.9	51082.2	37171	38545.6	61452.9	403312	496405	510619	1.38256e+06	1.3214e+06	1.02255e+06	22.8435	0.855472	16	6.60789	6.02103e-06	3.56747e-07
Q7Z6Z6	PNPLA5	1	1	FALSE	FALSE	765.12	752.805	681.684	FALSE	FALSE	FALSE	FALSE	FALSE	FALSE	11047.2	11865.2	15735.2	FALSE	FALSE	FALSE	FALSE	FALSE	FALSE	17.5702	0.997988	4	31.4769	6.07112e-06	3.59411e-07
P04637	TP53	1	FALSE	2	FALSE	FALSE	FALSE	FALSE	37256.6	33367.7	35589.6	FALSE	FALSE	FALSE	FALSE	FALSE	FALSE	250200	320501	342999	FALSE	FALSE	FALSE	8.60246	0.997982	4	31.4317	6.10598e-06	3.61169e-07
P63104	YWHAZ	3	3	7	6	4670.94	8619.88	8248.81	51357	47213.4	54872.4	14849.1	28233.7	31296.4	25129.5	22797.1	67645.6	362644	427962	478208	174731	169062	133682	7.46652	0.855031	16	6.59521	6.16056e-06	3.64089e-07
Q13322	GRB10	1	1	FALSE	FALSE	465.505	470.715	442.885	FALSE	FALSE	FALSE	FALSE	FALSE	FALSE	2866.8	3024.17	4215.11	FALSE	FALSE	FALSE	FALSE	FALSE	FALSE	7.32799	0.997972	4	31.3538	6.16664e-06	3.64141e-07
P62304	SNRPE	3	2	4	2	9015.33	10199.9	13330.7	104838	91084	99719.9	59913.3	102656	131408	16418.7	17879.1	32797.1	332040	366079	391957	182295	198209	168288	2.74198	0.854784	16	6.58815	6.23983e-06	3.68012e-07
Q9UBB6	NCDN	3	2	1	3	510.475	208.385	302.633	4591.15	5927.63	5564.69	6477.76	9953.79	13836.7	5459.99	4729.95	5657.94	128949	149848	163164	427448	439736	283524	33.9541	0.854776	16	6.58789	6.24271e-06	3.68012e-07
O60830	TIMM17B	2	FALSE	4	3	FALSE	FALSE	FALSE	18595.2	26520.9	24501.7	8875.26	12664.3	17364.5	FALSE	FALSE	FALSE	340356	391113	404545	291388	233394	164615	16.8207	0.938438	10	8.59063	6.27637e-06	3.69685e-07
O60669	SLC16A7	1	FALSE	1	FALSE	FALSE	FALSE	FALSE	4547.47	5146.21	3306.66	FALSE	FALSE	FALSE	FALSE	FALSE	FALSE	121067	131104	144371	FALSE	FALSE	FALSE	30.5024	0.997939	4	31.1034	6.36698e-06	3.74706e-07
Q96B70	LENG9	1	1	FALSE	FALSE	684.3	1338.41	1009.86	FALSE	FALSE	FALSE	FALSE	FALSE	FALSE	6035.24	5856.08	8112.19	FALSE	FALSE	FALSE	FALSE	FALSE	FALSE	6.59621	0.997938	4	31.0925	6.37585e-06	3.74913e-07
Q8NC51	SERBP1	3	4	1	3	10137.7	13709.6	13691.8	62273.9	60631.8	66831	73232.6	119595	133020	25798	20257.2	36333.4	147826	189692	175914	335956	318199	234281	2.68341	0.854301	16	6.57434	6.39783e-06	3.7589e-07
Q92538	GBF1	1	FALSE	3	FALSE	FALSE	FALSE	FALSE	11102.3	6542.57	7908.26	FALSE	FALSE	FALSE	FALSE	FALSE	FALSE	138857	166612	172179	FALSE	FALSE	FALSE	18.6924	0.997925	4	30.9948	6.45636e-06	3.79011e-07
O43347	MSI1	1	2	FALSE	FALSE	552.26	373.231	355.366	FALSE	FALSE	FALSE	FALSE	FALSE	FALSE	8407.21	9016.38	11966.2	FALSE	FALSE	FALSE	FALSE	FALSE	FALSE	22.9454	0.997921	4	30.9696	6.4773e-06	3.79921e-07
P31260	HOXA10	1	FALSE	1	FALSE	FALSE	FALSE	FALSE	13332.4	10613.6	11332.2	FALSE	FALSE	FALSE	FALSE	FALSE	FALSE	136291	163455	168299	FALSE	FALSE	FALSE	13.2673	0.99792	4	30.9615	6.48413e-06	3.80003e-07
Q9Y3Y2	CHTOP	2	2	FALSE	1	999.865	1497.95	1887.14	FALSE	FALSE	FALSE	11556	25143.2	20776.6	4528.6	5368.35	6501.22	FALSE	FALSE	FALSE	58678.1	52123.5	50299.1	2.86933	0.937422	10	8.51356	6.80027e-06	3.98197e-07
Q13395	TARBP1	1	FALSE	1	FALSE	FALSE	FALSE	FALSE	5017.87	4556	7346.24	FALSE	FALSE	FALSE	FALSE	FALSE	FALSE	117468	154226	164822	FALSE	FALSE	FALSE	25.7986	0.997857	4	30.5038	6.88069e-06	4.02569e-07
Q5JTW2	CEP78	1	FALSE	1	FALSE	FALSE	FALSE	FALSE	5871.09	7519.87	9404.05	FALSE	FALSE	FALSE	FALSE	FALSE	FALSE	103851	133875	152156	FALSE	FALSE	FALSE	17.1038	0.997852	4	30.4665	6.91428e-06	4.04196e-07
Q8IWA4	MFN1	3	2	7	2	922.839	1385.43	1204.1	4768.36	5739.27	14999.9	6430.39	9567.32	11653.4	28217.8	25127.8	34838.7	316517	394988	429672	142162	135998	108742	28.5201	0.852743	16	6.53028	6.93024e-06	4.04791e-07
Q9HB40	SCPEP1	1	4	FALSE	FALSE	3694.65	3990.7	4590.7	FALSE	FALSE	FALSE	FALSE	FALSE	FALSE	61746.1	58285.5	77189.2	FALSE	FALSE	FALSE	FALSE	FALSE	FALSE	16.0655	0.997845	4	30.4152	6.96088e-06	4.06242e-07
O43324	EEF1E1	1	FALSE	1	FALSE	FALSE	FALSE	FALSE	34618.2	32671.9	29881.6	FALSE	FALSE	FALSE	FALSE	FALSE	FALSE	127172	157877	171670	FALSE	FALSE	FALSE	4.70012	0.997835	4	30.3424	7.02772e-06	4.09801e-07
Q6PEY2	TUBA3E	1	FALSE	211	FALSE	FALSE	FALSE	FALSE	22721.2	16142.8	13286.1	FALSE	FALSE	FALSE	FALSE	FALSE	FALSE	184334	237456	253902	FALSE	FALSE	FALSE	12.9567	0.997829	4	30.3058	7.06163e-06	4.11436e-07
Q5QP82	DCAF10	3	7	3	1	2213.06	2522.8	3424.53	18640.8	19050.5	14616.5	3960.98	6481.38	8386.12	49307.9	60826.2	79871.1	417581	532881	512414	176786	184881	165166	27.4881	0.852276	16	6.51721	7.09693e-06	4.13148e-07
Q8IXZ2	ZC3H3	1	FALSE	FALSE	1	FALSE	FALSE	FALSE	FALSE	FALSE	FALSE	15745.8	21949.5	23217.9	FALSE	FALSE	FALSE	FALSE	FALSE	FALSE	461853	442544	446386	22.1755	0.99782	4	30.2422	7.12098e-06	4.14204e-07
Q14258	TRIM25	1	FALSE	FALSE	1	FALSE	FALSE	FALSE	FALSE	FALSE	FALSE	6319.23	8211.75	10008.2	FALSE	FALSE	FALSE	FALSE	FALSE	FALSE	171076	169109	140132	19.5735	0.997813	4	30.1917	7.16858e-06	4.16626e-07
P41214	EIF2D	1	FALSE	1	FALSE	FALSE	FALSE	FALSE	19519.7	12116	16351.5	FALSE	FALSE	FALSE	FALSE	FALSE	FALSE	236479	309152	330706	FALSE	FALSE	FALSE	18.2619	0.997812	4	30.1811	7.17857e-06	4.1686e-07
O96015	DNAL4	1	1	FALSE	FALSE	1371.47	2069.38	1850.68	FALSE	FALSE	FALSE	FALSE	FALSE	FALSE	16243.5	16503.1	21190	FALSE	FALSE	FALSE	FALSE	FALSE	FALSE	10.193	0.997804	4	30.1275	7.22964e-06	4.19478e-07
Q96GA3	LTV1	3	2	2	2	4138.75	4132.7	5592.61	17392.7	15965.2	16611.4	38562.4	70281.9	86598.4	11840	14356.5	19806.9	115187	139355	149152	334619	329535	267222	5.32665	0.851519	16	6.49614	7.37447e-06	4.27527e-07
Q2M389	WASHC4	1	FALSE	1	FALSE	FALSE	FALSE	FALSE	2374.93	3989.92	4609.29	FALSE	FALSE	FALSE	FALSE	FALSE	FALSE	36686	46584.5	49093.3	FALSE	FALSE	FALSE	12.0614	0.997777	4	29.945	7.40684e-06	4.29048e-07
P0DMV8	HSPA1A	3	129	96	98	173070	195985	210017	2.91405e+06	3.1071e+06	3.40328e+06	954394	1.43696e+06	1.74872e+06	4.17115e+06	4.74838e+06	6.90678e+06	9.37452e+07	1.15603e+08	1.25061e+08	4.09053e+07	3.83273e+07	3.04629e+07	32.5187	0.851214	16	6.48768	7.4891e-06	4.33454e-07
O75190	DNAJB6	3	654	144	217	6643.38	8648.11	9917.86	279633	277415	286107	66274	101214	131191	150184	151625	214064	5.55717e+06	6.92416e+06	7.70877e+06	2.38422e+06	2.34249e+06	1.88659e+06	23.409	0.851136	16	6.48553	7.5186e-06	4.34802e-07
P61981	YWHAG	3	5	7	6	5420.41	8770.37	7473.46	11414.4	10919	10210.7	24437.1	41135	52654.5	37840.3	34523.1	72681.8	104379	140127	145614	335109	325274	270884	8.50425	0.850919	16	6.47952	7.60142e-06	4.39228e-07
P07900	HSP90AA1	3	17	33	38	14061.1	26185.3	28044.2	1.10186e+06	1.31164e+06	1.35052e+06	123983	196656	236319	72783.7	78569.5	194129	4.4842e+06	5.70121e+06	6.43339e+06	2.30507e+06	2.21348e+06	2.12392e+06	5.37828	0.850759	16	6.47513	7.66258e-06	4.42397e-07
Q96LB3	IFT74	1	1	FALSE	FALSE	1017.6	1133.09	1299.09	FALSE	FALSE	FALSE	FALSE	FALSE	FALSE	3334.69	3293.65	4360.72	FALSE	FALSE	FALSE	FALSE	FALSE	FALSE	3.18544	0.997728	4	29.6191	7.737e-06	4.46325e-07
Q9UGI8	TES	1	FALSE	1	FALSE	FALSE	FALSE	FALSE	10160.1	12453.7	15157.9	FALSE	FALSE	FALSE	FALSE	FALSE	FALSE	80236.7	101419	107969	FALSE	FALSE	FALSE	7.66776	0.997705	4	29.4702	7.89395e-06	4.55004e-07
Q8TAM2	TTC8	2	FALSE	1	1	FALSE	FALSE	FALSE	9113.62	17925.3	12893.4	5539.65	7127.05	13884.3	FALSE	FALSE	FALSE	45696	59175.7	59185.4	92781.9	74718.1	54326	5.80421	0.935464	10	8.37016	7.90613e-06	4.55331e-07
O43920	NDUFS5	1	FALSE	FALSE	1	FALSE	FALSE	FALSE	FALSE	FALSE	FALSE	5668.04	6734.71	5354.63	FALSE	FALSE	FALSE	FALSE	FALSE	FALSE	79386.3	79854.3	77351.8	13.3236	0.997702	4	29.4482	7.91746e-06	4.55609e-07
Q9ULD4	BRPF3	1	FALSE	1	FALSE	FALSE	FALSE	FALSE	26387.1	37910.6	23776.7	FALSE	FALSE	FALSE	FALSE	FALSE	FALSE	281456	362497	403371	FALSE	FALSE	FALSE	11.8913	0.997694	4	29.4004	7.96881e-06	4.58187e-07
P29083	GTF2E1	1	FALSE	FALSE	1	FALSE	FALSE	FALSE	FALSE	FALSE	FALSE	2113.38	3123.88	4056.13	FALSE	FALSE	FALSE	FALSE	FALSE	FALSE	55061.1	57369.5	49696.9	17.4455	0.997685	4	29.3438	8.03027e-06	4.61098e-07
P60468	SEC61B	2	FALSE	1	1	FALSE	FALSE	FALSE	4421.84	3891.22	6422.43	6046.63	11679.8	12937.8	FALSE	FALSE	FALSE	69063.6	87960.4	86180.7	131835	136327	79910.3	13.0238	0.935254	10	8.35516	8.03262e-06	4.61098e-07
Q08AD1	CAMSAP2	1	FALSE	1	FALSE	FALSE	FALSE	FALSE	8591.62	9167.31	7773.58	FALSE	FALSE	FALSE	FALSE	FALSE	FALSE	67357.8	83487.9	85497.7	FALSE	FALSE	FALSE	9.25656	0.997683	4	29.3268	8.04889e-06	4.61653e-07
Q13823	GNL2	1	FALSE	2	FALSE	FALSE	FALSE	FALSE	40497.3	33422.6	41517.2	FALSE	FALSE	FALSE	FALSE	FALSE	FALSE	182851	228703	253732	FALSE	FALSE	FALSE	5.76319	0.997669	4	29.2426	8.14157e-06	4.66219e-07
P35251	RFC1	2	FALSE	3	3	FALSE	FALSE	FALSE	92369.5	93844.4	97127.5	31544.6	41446.6	52816.4	FALSE	FALSE	FALSE	475542	622533	664949	421339	396336	290992	7.01869	0.935075	10	8.34242	8.14181e-06	4.66219e-07
Q03701	CEBPZ	3	1	5	5	175.067	325.925	259.753	42524.6	30154.8	28318.7	31295.7	46772.9	63311.9	1218.12	1778.62	2380.35	219183	270020	287854	771592	745954	513694	11.5723	0.848867	16	6.42342	8.42249e-06	4.81897e-07
Q01167	FOXK2	2	FALSE	4	2	FALSE	FALSE	FALSE	47454.9	50614.6	55234.8	20849.7	28729.7	33614.5	FALSE	FALSE	FALSE	252319	328289	356303	522085	528037	430558	10.2224	0.93461	10	8.3096	8.43067e-06	4.81971e-07
O00422	SAP18	1	FALSE	FALSE	2	FALSE	FALSE	FALSE	FALSE	FALSE	FALSE	12902	20222	30608.7	FALSE	FALSE	FALSE	FALSE	FALSE	FALSE	225492	209944	209312	10.1164	0.997626	4	28.9736	8.44691e-06	4.82505e-07
Q9H1A4	ANAPC1	1	FALSE	1	FALSE	FALSE	FALSE	FALSE	17670.5	11342.8	12664.4	FALSE	FALSE	FALSE	FALSE	FALSE	FALSE	212885	263195	269253	FALSE	FALSE	FALSE	17.8833	0.997609	4	28.8718	8.56627e-06	4.88923e-07
Q9Y6J9	TAF6L	2	FALSE	1	2	FALSE	FALSE	FALSE	2451.62	2435.21	2707.79	6504.42	14704.3	15894.8	FALSE	FALSE	FALSE	65407.9	88671.3	98275.8	138212	147797	110283	14.5117	0.934347	10	8.2911	8.5983e-06	4.90352e-07
P25686	DNAJB2	3	172	37	55	1335.49	1708.79	1332.86	113860	128940	104886	14516.8	34920.8	115834	12135	14009	17634	160548	223511	228137	415195	426773	431283	3.72916	0.848384	16	6.41039	8.62619e-06	4.91542e-07
Q96MH7	C5orf34	1	FALSE	1	FALSE	FALSE	FALSE	FALSE	3676.87	3373.18	3487.1	FALSE	FALSE	FALSE	FALSE	FALSE	FALSE	27723.2	34624.7	35403.8	FALSE	FALSE	FALSE	9.27686	0.997584	4	28.7191	8.74912e-06	4.98141e-07
P86790	CCZ1B	1	2	FALSE	FALSE	713.431	659.448	910.549	FALSE	FALSE	FALSE	FALSE	FALSE	FALSE	5941.88	5459.91	8521.3	FALSE	FALSE	FALSE	FALSE	FALSE	FALSE	8.72508	0.997583	4	28.7123	8.75741e-06	4.98208e-07
Q6UXV4	APOOL	3	14	4	3	6530.98	10749.5	10881.5	131812	142663	146616	34981.2	52709.6	73891.5	71840.5	72764.7	88872.4	847777	1.12241e+06	1.19919e+06	434079	414543	301574	7.4538	0.848032	16	6.40089	8.77774e-06	4.98693e-07
P15104	GLUL	1	2	FALSE	FALSE	986.407	1534.18	802.902	FALSE	FALSE	FALSE	FALSE	FALSE	FALSE	9566.25	10132	13879.3	FALSE	FALSE	FALSE	FALSE	FALSE	FALSE	10.1031	0.99758	4	28.6936	8.78019e-06	4.98693e-07
Q9P246	STIM2	1	FALSE	FALSE	1	FALSE	FALSE	FALSE	FALSE	FALSE	FALSE	4765.78	6365.36	6603.61	FALSE	FALSE	FALSE	FALSE	FALSE	FALSE	100291	99731	82326.5	15.9207	0.997578	4	28.6817	8.79473e-06	4.99114e-07
Q9H6R4	NOL6	3	1	2	1	727.342	1228.84	1103.24	12499.9	26471.5	8047.93	10963.3	18794.3	31736.2	4702.75	5071.12	6287.49	44321.2	60708.4	56773.9	139686	132886	101689	4.94859	0.84764	16	6.39038	8.94883e-06	5.07447e-07
Q9Y4C2	TCAF1	3	1	2	3	1244.62	2133.2	2233.3	4195.92	4272.57	4320.02	32467.8	56610.2	61287.7	16977.7	14602.3	21855.1	93049.5	124153	125814	304545	296576	242261	7.3465	0.847329	16	6.38208	9.0864e-06	5.14597e-07
Q9BYT3	STK33	1	FALSE	1	FALSE	FALSE	FALSE	FALSE	8481.36	13778.6	7901.41	FALSE	FALSE	FALSE	FALSE	FALSE	FALSE	108533	135318	139663	FALSE	FALSE	FALSE	12.7154	0.997537	4	28.4452	9.08963e-06	5.14597e-07
P36578	RPL4	3	4	5	4	8676.5	16066.5	13569.8	104119	114620	121353	185929	283144	313092	34295.2	47731	134900	383482	484255	524422	1.12494e+06	1.04458e+06	874469	4.0093	0.847295	16	6.38117	9.10158e-06	5.14857e-07
Q96ST3	SIN3A	1	FALSE	FALSE	1	FALSE	FALSE	FALSE	FALSE	FALSE	FALSE	2044.47	4857.59	4069.6	FALSE	FALSE	FALSE	FALSE	FALSE	FALSE	43382.1	44633	39603	11.6316	0.997534	4	28.4278	9.11179e-06	5.15019e-07
O00116	AGPS	3	6	4	5	2216.22	2347.34	3021.76	1830.66	8663.91	2968.31	25004.6	26768.5	47489.4	27931.1	32629.2	42427.4	126011	160349	173256	417505	452456	318182	14.5519	0.8472	16	6.37863	9.14418e-06	5.16432e-07
P24941	CDK2	3	17	7	6	8687.25	11694.3	12105.5	84845.1	78230.2	95820.4	15297	20263.2	27629.4	115748	137137	162019	1.15106e+06	1.37964e+06	1.47573e+06	529715	465614	370479	16.3215	0.846512	16	6.36033	9.45725e-06	5.33682e-07
P33176	KIF5B	2	7	FALSE	2	12322	14712.4	18044.9	FALSE	FALSE	FALSE	7713.16	11585.4	15032.2	23005.2	26684.2	43363.2	FALSE	FALSE	FALSE	79321.5	84281.3	59923.4	3.98664	0.932995	10	8.19806	9.49846e-06	5.35576e-07
Q9H6F2	TMEM38A	1	FALSE	1	FALSE	FALSE	FALSE	FALSE	10363.5	9956.26	8597.93	FALSE	FALSE	FALSE	FALSE	FALSE	FALSE	207371	257418	261793	FALSE	FALSE	FALSE	25.1259	0.997462	4	28.0165	9.65646e-06	5.44046e-07
P33897	ABCD1	3	5	4	6	3417.1	6126.03	5069.82	20573.9	53830.2	24468.9	19992.5	32105.9	28799.1	15296	14635.9	25375	168740	207876	225363	656703	468472	365318	11.0492	0.845896	16	6.34404	9.74532e-06	5.48612e-07
Q32NC0	C18orf21	1	FALSE	1	FALSE	FALSE	FALSE	FALSE	8114.4	7020.78	7350.77	FALSE	FALSE	FALSE	FALSE	FALSE	FALSE	74290.6	94230.6	96431.1	FALSE	FALSE	FALSE	11.783	0.997449	4	27.9456	9.75436e-06	5.48679e-07
P54652	HSPA2	1	76	FALSE	FALSE	1912.22	2870.53	2682.48	FALSE	FALSE	FALSE	FALSE	FALSE	FALSE	14016.8	12814.4	19366.7	FALSE	FALSE	FALSE	FALSE	FALSE	FALSE	6.18842	0.997446	4	27.9306	9.77526e-06	5.49413e-07
Q9NR12	PDLIM7	2	FALSE	2	1	FALSE	FALSE	FALSE	21195.3	22115	19382.7	12617.4	17690.4	37881.7	FALSE	FALSE	FALSE	246019	342380	378402	215494	204799	156134	11.7909	0.932458	10	8.16183	9.87621e-06	5.54641e-07
Q13185	CBX3	1	FALSE	1	FALSE	FALSE	FALSE	FALSE	10928.9	8559.18	11160.6	FALSE	FALSE	FALSE	FALSE	FALSE	FALSE	67245.7	75414	78821.6	FALSE	FALSE	FALSE	7.22644	0.997419	4	27.7837	9.9828e-06	5.60178e-07
Q8TER5	ARHGEF40	1	FALSE	1	FALSE	FALSE	FALSE	FALSE	13982.7	15488	13742.4	FALSE	FALSE	FALSE	FALSE	FALSE	FALSE	164749	200092	203226	FALSE	FALSE	FALSE	13.1457	0.997397	4	27.6667	1.0152e-05	5.69215e-07
Q8WXG6	MADD	1	FALSE	FALSE	3	FALSE	FALSE	FALSE	FALSE	FALSE	FALSE	19126.6	28243.3	43043.9	FALSE	FALSE	FALSE	FALSE	FALSE	FALSE	454099	459403	384689	14.3583	0.997389	4	27.6197	1.02208e-05	5.72617e-07
O00232	PSMD12	3	3	2	2	4235.39	5722.7	6117.76	7200.03	6807.93	8757.68	13285.5	21893.1	27428.1	10730.3	9721.14	18589.4	37201.6	45565.3	42134	106134	90226.5	79354.8	4.3338	0.844818	16	6.31575	1.02674e-05	5.74767e-07
Q13435	SF3B2	3	1	2	4	5724.78	7565.54	7487.94	109052	87255.7	92119.9	83075	125364	155045	10547.3	13176.8	25752.2	170990	187420	205267	301470	315453	256139	2.20936	0.844367	16	6.30402	1.04925e-05	5.86896e-07
Q969E2	SCAMP4	3	2	1	1	2317.25	3494.66	4327.77	11181.9	10502.9	8117.38	41817.7	76437	82645.9	41946.4	52129.7	62892.2	95189.3	103753	127227	219888	213060	165556	4.49107	0.844201	16	6.29968	1.05769e-05	5.91145e-07
Q8IY17	PNPLA6	3	3	8	4	311.471	301.664	529.259	22211.8	27010	24829.9	1693.22	8120.15	10086.5	5785.06	6718.71	8750.38	518659	668424	666143	202163	229164	152092	25.8471	0.844115	16	6.29746	1.06205e-05	5.93107e-07
O95816	BAG2	3	14	26	16	8104.69	8333.51	12163.3	89860.2	158879	139453	57168	70277.6	78893.9	110103	159773	158401	3.79195e+06	5.2146e+06	5.54246e+06	1.75969e+06	1.60922e+06	1.20563e+06	31.3766	0.843969	16	6.29366	1.06953e-05	5.96809e-07
Q5RI15	COX20	1	FALSE	1	FALSE	FALSE	FALSE	FALSE	3665.82	4273.01	5750.53	FALSE	FALSE	FALSE	FALSE	FALSE	FALSE	114102	118407	136056	FALSE	FALSE	FALSE	26.9236	0.99732	4	27.2615	1.07663e-05	6.00293e-07
Q9H0U9	TSPYL1	3	2	4	2	233.706	370.865	611.603	17781.1	30226.9	26032.1	1936.73	5198.64	6211.71	6310.64	7361.86	9018.57	568061	707712	792239	238117	212989	186245	30.7895	0.843522	16	6.2821	1.09266e-05	6.08744e-07
Q9BVS4	RIOK2	2	FALSE	7	4	FALSE	FALSE	FALSE	44569.1	46993.5	39113.3	17731.9	26406.6	36381.5	FALSE	FALSE	FALSE	962125	1.32137e+06	1.37343e+06	708133	759766	611653	27.1619	0.930679	10	8.04475	1.12131e-05	6.24211e-07
Q9UII4	HERC5	1	FALSE	FALSE	1	FALSE	FALSE	FALSE	FALSE	FALSE	FALSE	8789.41	12216.4	20987.9	FALSE	FALSE	FALSE	FALSE	FALSE	FALSE	137181	136887	120148	9.38751	0.997259	4	26.9554	1.12615e-05	6.26406e-07
P23919	DTYMK	2	2	1	FALSE	1165.5	1844.21	1619.78	0	0	0	FALSE	FALSE	FALSE	15314.7	17880.2	23089	62082.3	79390.6	83513.7	FALSE	FALSE	FALSE	60.7563	0.972187	7	10.9824	1.14979e-05	6.39045e-07
Q9BUR4	WRAP53	1	FALSE	1	FALSE	FALSE	FALSE	FALSE	5617.26	3938.42	3701.1	FALSE	FALSE	FALSE	FALSE	FALSE	FALSE	31444.8	40530	44204.2	FALSE	FALSE	FALSE	8.76375	0.997229	4	26.8097	1.15071e-05	6.39049e-07
Q9BUB7	TMEM70	1	2	FALSE	FALSE	1220.1	1520.57	1476.01	FALSE	FALSE	FALSE	FALSE	FALSE	FALSE	20696.5	22848.1	30970.4	FALSE	FALSE	FALSE	FALSE	FALSE	FALSE	17.6715	0.997193	4	26.6386	1.18043e-05	6.55034e-07
P62258	YWHAE	3	6	6	12	8075.29	14276.3	12194.4	56824.2	50606.9	56824	90346.1	181691	186885	50086.6	45958.6	118778	591198	759167	770032	2.09122e+06	2.08774e+06	1.71495e+06	12.5115	0.841838	16	6.23894	1.18372e-05	6.56339e-07
Q8IZT6	ASPM	1	FALSE	1	FALSE	FALSE	FALSE	FALSE	3924.39	7095.15	4494.08	FALSE	FALSE	FALSE	FALSE	FALSE	FALSE	56436.3	70168.4	83576.5	FALSE	FALSE	FALSE	13.5482	0.997177	4	26.5614	1.19414e-05	6.61596e-07
P21397	MAOA	3	2	1	2	0	255.706	224.884	8167.18	8788.41	10542.1	14733.7	21778.8	29539	1344.88	1398.39	1698.68	80958.9	106595	121488	289349	294555	213079	11.8097	0.85539	15	6.39578	1.20304e-05	6.65998e-07
O43390	HNRNPR	3	1	2	1	4166.14	5234.77	3343.34	40059.2	30614.5	45208.5	36074.1	54396	93839.4	6339.01	8998.72	16993.3	153806	163646	165300	93757.3	86348.7	90273.6	2.50998	0.84121	16	6.22302	1.21926e-05	6.74445e-07
P12956	XRCC6	3	2	1	2	1940.9	3379.33	2876.03	12917	12802.6	25429.5	17430.1	22950.9	32089.2	15039.2	12305.3	30129	128995	157568	184667	506988	427212	394160	14.0883	0.841177	16	6.22219	1.22115e-05	6.74958e-07
Q8WUY9	DEPDC1B	1	FALSE	FALSE	1	FALSE	FALSE	FALSE	FALSE	FALSE	FALSE	9903.4	12892.2	12695.5	FALSE	FALSE	FALSE	FALSE	FALSE	FALSE	89498.4	89859.1	75111.5	7.16993	0.997124	4	26.3159	1.2391e-05	6.84339e-07
P16989	YBX3	2	FALSE	1	1	FALSE	FALSE	FALSE	14836.8	9827.35	11315.1	6607.07	9608.99	15286.7	FALSE	FALSE	FALSE	51030.1	59202.9	68427.5	37032.7	40713.6	37825.3	4.36016	0.929233	10	7.95273	1.24018e-05	6.84391e-07
Q5JTV8	TOR1AIP1	3	2	7	5	2321.15	3554.56	3560.22	55290.4	48988.1	48841.2	9548.05	19963.2	19236.1	16083.4	18117.3	24301.4	670368	855635	867116	260441	291664	207685	15.1981	0.84068	16	6.20964	1.25e-05	6.89269e-07
Q86X51	EZHIP	1	FALSE	0	FALSE	FALSE	FALSE	FALSE	9556.95	14091.2	10826.7	FALSE	FALSE	FALSE	FALSE	FALSE	FALSE	109114	141187	161343	FALSE	FALSE	FALSE	11.9404	0.997079	4	26.1095	1.27855e-05	7.04458e-07
Q6DN90	IQSEC1	3	2	4	3	547.705	1042.53	1074.05	17533.2	9858.86	4046.54	5602.67	7993.26	9030.59	15414.9	21577.1	22984.9	580333	767224	661928	223787	244993	165565	47.6615	0.840127	16	6.19575	1.28275e-05	7.06215e-07
P13051	UNG	1	1	FALSE	FALSE	352.749	599.688	520.999	FALSE	FALSE	FALSE	FALSE	FALSE	FALSE	8701.86	9476.17	12264.3	FALSE	FALSE	FALSE	FALSE	FALSE	FALSE	20.6608	0.997055	4	26.0005	1.30002e-05	7.15162e-07
Q9H4A4	RNPEP	1	FALSE	FALSE	1	FALSE	FALSE	FALSE	FALSE	FALSE	FALSE	5438.44	4798.29	8366.99	FALSE	FALSE	FALSE	FALSE	FALSE	FALSE	134046	140264	130147	21.7407	0.99704	4	25.9347	1.31321e-05	7.21846e-07
Q8TDD1	DDX54	1	FALSE	1	FALSE	FALSE	FALSE	FALSE	14533.6	16769.6	17727.7	FALSE	FALSE	FALSE	FALSE	FALSE	FALSE	80689.4	103031	107452	FALSE	FALSE	FALSE	5.93854	0.997019	4	25.8442	1.33162e-05	7.31391e-07
Q8WW12	PCNP	2	FALSE	1	2	FALSE	FALSE	FALSE	30916.9	25742.3	22168	13388.1	18218.9	22779	FALSE	FALSE	FALSE	183423	196919	231098	354452	335236	319983	12.1693	0.928144	10	7.88521	1.3361e-05	7.33277e-07
P40616	ARL1	3	3	8	5	217.4	311.966	0	92823.7	90892.8	93632.2	33904.8	60416.5	66222.5	12481.8	12560	11575.9	857902	1.05195e+06	1.09728e+06	325894	419989	317809	9.3687	0.853021	15	6.3305	1.34921e-05	7.39892e-07
P22102	GART	3	15	21	15	13343	17875.3	19441.9	203786	221933	218048	57274	101441	104457	166830	174682	257684	3.08738e+06	3.98977e+06	3.93389e+06	1.54218e+06	1.15259e+06	822588	15.7974	0.838991	16	6.1674	1.35243e-05	7.41078e-07
O95721	SNAP29	1	FALSE	FALSE	1	FALSE	FALSE	FALSE	FALSE	FALSE	FALSE	3943.11	3991.63	3691.05	FALSE	FALSE	FALSE	FALSE	FALSE	FALSE	41212.9	38867	32384	9.67365	0.996989	4	25.715	1.35843e-05	7.43784e-07
Q04837	SSBP1	3	15	11	3	11658.3	17411.1	19404	141623	174667	144162	32466.6	54274.7	83345.6	199580	180315	282958	2.49181e+06	2.75489e+06	2.88346e+06	930035	931578	765976	16.8195	0.838819	16	6.16313	1.36325e-05	7.45838e-07
O00425	IGF2BP3	1	FALSE	FALSE	4	FALSE	FALSE	FALSE	FALSE	FALSE	FALSE	26408.7	44592.3	53166.1	FALSE	FALSE	FALSE	FALSE	FALSE	FALSE	268787	265504	240098	6.23667	0.99698	4	25.6771	1.36644e-05	7.46997e-07
Q8N720	ZNF655	1	1	FALSE	FALSE	376.854	681.703	508.471	FALSE	FALSE	FALSE	FALSE	FALSE	FALSE	3665.98	3913.8	5387.37	FALSE	FALSE	FALSE	FALSE	FALSE	FALSE	8.27499	0.996964	4	25.6079	1.38118e-05	7.54468e-07
Q9HD26	GOPC	1	FALSE	1	FALSE	FALSE	FALSE	FALSE	11610.1	12110.7	11630.2	FALSE	FALSE	FALSE	FALSE	FALSE	FALSE	134182	170792	172378	FALSE	FALSE	FALSE	13.5032	0.996911	4	25.3882	1.42936e-05	7.80179e-07
Q96RT1	ERBIN	1	FALSE	2	FALSE	FALSE	FALSE	FALSE	10328.7	13150.5	11950.3	FALSE	FALSE	FALSE	FALSE	FALSE	FALSE	104247	138181	150318	FALSE	FALSE	FALSE	11.0853	0.996908	4	25.3724	1.43292e-05	7.81509e-07
Q9Y230	RUVBL2	3	14	9	3	38516.2	41411.7	44346.5	317166	259855	292292	28618.5	48202.1	65016.3	193288	204449	287979	1.49182e+06	1.90634e+06	1.99165e+06	760898	683420	509398	7.07159	0.837521	16	6.13114	1.4473e-05	7.88739e-07
Q9H4B6	SAV1	1	1	FALSE	FALSE	1162.12	1728.17	2041.07	FALSE	FALSE	FALSE	FALSE	FALSE	FALSE	8552.74	8945.83	11749.2	FALSE	FALSE	FALSE	FALSE	FALSE	FALSE	5.93098	0.996873	4	25.2318	1.46496e-05	7.97745e-07
Q9BRJ7	NUDT16L1	2	FALSE	2	1	FALSE	FALSE	FALSE	39628.6	62461	58652.6	21932	30075.7	23028.7	FALSE	FALSE	FALSE	170116	213959	196400	134977	135742	121784	4.12665	0.926747	10	7.80077	1.46754e-05	7.98527e-07
P19525	EIF2AK2	1	FALSE	FALSE	1	FALSE	FALSE	FALSE	FALSE	FALSE	FALSE	8049.16	11795.6	18700	FALSE	FALSE	FALSE	FALSE	FALSE	FALSE	158894	147500	126020	11.2185	0.996832	4	25.067	1.50365e-05	8.1754e-07
Q15382	RHEB	3	7	8	7	11627.3	15835.5	16411.5	165475	152305	138601	51241.3	69071.8	90085.9	220164	218051	288810	3.92162e+06	4.92831e+06	5.13862e+06	1.50737e+06	1.47967e+06	1.28709e+06	26.7214	0.836658	16	6.11006	1.50561e-05	8.17968e-07
Q92499	DDX1	2	FALSE	6	13	FALSE	FALSE	FALSE	278869	271421	279903	290683	432759	507922	FALSE	FALSE	FALSE	920828	1.19954e+06	1.31082e+06	1.83767e+06	1.77938e+06	1.42831e+06	4.11172	0.926182	10	7.76721	1.52363e-05	8.27113e-07
O15321	TM9SF1	1	3	FALSE	FALSE	1078.78	1287.84	1710.35	FALSE	FALSE	FALSE	FALSE	FALSE	FALSE	22067.3	24345.3	34194	FALSE	FALSE	FALSE	FALSE	FALSE	FALSE	19.7712	0.996792	4	24.9083	1.54215e-05	8.36518e-07
P10321	HLA-C	2	5	3	FALSE	4224.91	5114.89	5632.24	222164	249959	232277	FALSE	FALSE	FALSE	52835.4	58103.9	76051.1	489962	616968	645055	FALSE	FALSE	FALSE	2.69537	0.925797	10	7.74459	1.56274e-05	8.47035e-07
Q9UJX4	ANAPC5	1	FALSE	FALSE	1	FALSE	FALSE	FALSE	FALSE	FALSE	FALSE	3857.72	4559.42	6041.25	FALSE	FALSE	FALSE	FALSE	FALSE	FALSE	33765.5	34075	28811.4	6.68484	0.996717	4	24.623	1.61446e-05	8.74388e-07
Q13490	BIRC2	1	FALSE	1	FALSE	FALSE	FALSE	FALSE	5299.54	4973.89	4827.44	FALSE	FALSE	FALSE	FALSE	FALSE	FALSE	55814.5	66402.8	66826.4	FALSE	FALSE	FALSE	12.5187	0.996713	4	24.6052	1.61912e-05	8.76236e-07
O14678	ABCD4	1	1	FALSE	FALSE	422.864	484.462	563.928	FALSE	FALSE	FALSE	FALSE	FALSE	FALSE	3106.42	3358.84	4666.33	FALSE	FALSE	FALSE	FALSE	FALSE	FALSE	7.56606	0.996709	4	24.5925	1.62243e-05	8.77346e-07
Q5JUR7	TEX30	2	1	FALSE	1	327.818	238.682	356.006	FALSE	FALSE	FALSE	0	0	3649.99	6174.64	6328.66	8499.98	FALSE	FALSE	FALSE	27827.6	24040.1	19300.9	20.1579	0.955224	8	9.13121	1.66586e-05	9.00138e-07
Q9BWD1	ACAT2	1	FALSE	FALSE	1	FALSE	FALSE	FALSE	FALSE	FALSE	FALSE	4223.96	6262.55	6303.97	FALSE	FALSE	FALSE	FALSE	FALSE	FALSE	67091	58307.7	52325.2	10.5848	0.996639	4	24.3331	1.69235e-05	9.13744e-07
Q04726	TLE3	2	FALSE	1	2	FALSE	FALSE	FALSE	1667.96	1404.22	2313.39	5036.68	7850.6	7482.54	FALSE	FALSE	FALSE	38723.7	41214.9	31673.7	63944.1	54722.8	49772.6	10.8735	0.924323	10	7.65953	1.71988e-05	9.27894e-07
O96000	NDUFB10	1	2	FALSE	FALSE	441.452	808.164	800.75	FALSE	FALSE	FALSE	FALSE	FALSE	FALSE	4526.8	3971.14	6071.75	FALSE	FALSE	FALSE	FALSE	FALSE	FALSE	7.1059	0.996601	4	24.1966	1.73064e-05	9.32979e-07
Q9H1I8	ASCC2	1	FALSE	1	FALSE	FALSE	FALSE	FALSE	11371.4	10271.3	8995.47	FALSE	FALSE	FALSE	FALSE	FALSE	FALSE	151751	199164	201895	FALSE	FALSE	FALSE	18.0432	0.996585	4	24.1387	1.74721e-05	9.41185e-07
P63173	RPL38	2	FALSE	9	7	FALSE	FALSE	FALSE	120564	124776	112793	107049	174315	182278	FALSE	FALSE	FALSE	1.70271e+06	2.03222e+06	2.04073e+06	3.87643e+06	2.7873e+06	2.27682e+06	17.9079	0.923867	10	7.63371	1.7709e-05	9.53216e-07
Q9UHB6	LIMA1	3	1	2	1	509.567	829.985	888.613	17386	16191.4	17265.7	4077.8	8826.28	8264.63	4660.73	3876.38	9023.86	224806	282024	289344	87431.6	87341.3	66305.9	14.2082	0.832989	16	6.02208	1.77658e-05	9.55154e-07
Q15393	SF3B3	3	2	9	9	3396.99	3621.31	4399.23	705987	654469	711866	257891	431933	522219	6738.63	7198.79	12955.8	1.31631e+06	1.65667e+06	1.74216e+06	974656	1.00742e+06	756760	2.26983	0.83298	16	6.02188	1.77723e-05	9.55154e-07
Q9NZW5	PALS2	1	1	FALSE	FALSE	463.086	793.464	962.873	FALSE	FALSE	FALSE	FALSE	FALSE	FALSE	5020.69	5264.18	6766.48	FALSE	FALSE	FALSE	FALSE	FALSE	FALSE	7.68278	0.996546	4	23.9993	1.78792e-05	9.60161e-07
P40763	STAT3	3	6	4	1	8685.43	9493.22	11278.5	71777.3	76290.4	69684.1	15758.6	27947.4	34332.7	26210.9	22840.3	35165.5	326244	408520	446464	148883	153173	118827	5.18476	0.832751	16	6.01646	1.7955e-05	9.63493e-07
Q9NYF8	BCLAF1	2	4	FALSE	2	6264.79	7972.8	7116.83	FALSE	FALSE	FALSE	68704.1	124881	143104	12999.7	13007.2	19824.9	FALSE	FALSE	FALSE	445908	321633	259081	2.99531	0.923609	10	7.61919	1.80032e-05	9.65338e-07
Q9GZR7	DDX24	2	FALSE	1	1	FALSE	FALSE	FALSE	11051.1	8668.75	8585.7	3307.76	4754.57	10132.5	FALSE	FALSE	FALSE	78854.4	103927	114126	62164.6	52255	55984	10.0496	0.923448	10	7.61014	1.81892e-05	9.74565e-07
Q92769	HDAC2	1	FALSE	6	FALSE	FALSE	FALSE	FALSE	80625.8	76883.3	80385.2	FALSE	FALSE	FALSE	FALSE	FALSE	FALSE	1.09512e+06	1.48561e+06	1.611e+06	FALSE	FALSE	FALSE	17.6201	0.996506	4	23.8627	1.82896e-05	9.79194e-07
Q9NX14	NDUFB11	1	FALSE	FALSE	1	FALSE	FALSE	FALSE	FALSE	FALSE	FALSE	4269.16	4700.45	8966.64	FALSE	FALSE	FALSE	FALSE	FALSE	FALSE	113541	102129	87058.3	16.878	0.996504	4	23.8554	1.83118e-05	9.79634e-07
Q6P1L5	FAM117B	1	FALSE	1	FALSE	FALSE	FALSE	FALSE	20130.2	35668.9	21554.1	FALSE	FALSE	FALSE	FALSE	FALSE	FALSE	137502	167830	179509	FALSE	FALSE	FALSE	6.26788	0.996472	4	23.7464	1.86484e-05	9.96876e-07
Q9UNM6	PSMD13	1	FALSE	FALSE	1	FALSE	FALSE	FALSE	FALSE	FALSE	FALSE	5267.64	6071.07	8754.79	FALSE	FALSE	FALSE	FALSE	FALSE	FALSE	84811.5	77521.1	65560	11.3416	0.996458	4	23.6976	1.88016e-05	1.0043e-06
Q9UKI8	TLK1	1	FALSE	3	FALSE	FALSE	FALSE	FALSE	8710.96	10540.5	13387.1	FALSE	FALSE	FALSE	FALSE	FALSE	FALSE	315101	389273	388211	FALSE	FALSE	FALSE	33.4752	0.996448	4	23.667	1.88984e-05	1.0087e-06
Q8N556	AFAP1	1	FALSE	1	FALSE	FALSE	FALSE	FALSE	18481.1	13470.6	15406.5	FALSE	FALSE	FALSE	FALSE	FALSE	FALSE	134269	179453	192133	FALSE	FALSE	FALSE	10.6814	0.996442	4	23.6469	1.89626e-05	1.01136e-06
Q9BXS5	AP1M1	1	FALSE	3	FALSE	FALSE	FALSE	FALSE	36780.5	33317.8	37848.9	FALSE	FALSE	FALSE	FALSE	FALSE	FALSE	141105	177607	200084	FALSE	FALSE	FALSE	4.80602	0.996439	4	23.6362	1.89965e-05	1.01239e-06
Q9BV38	WDR18	1	FALSE	FALSE	2	FALSE	FALSE	FALSE	FALSE	FALSE	FALSE	12612.3	16925.6	23852.8	FALSE	FALSE	FALSE	FALSE	FALSE	FALSE	324211	325539	262445	17.0853	0.996431	4	23.609	1.90837e-05	1.01552e-06
Q86VM9	ZC3H18	1	FALSE	FALSE	1	FALSE	FALSE	FALSE	FALSE	FALSE	FALSE	21787.6	38715.4	40919.6	FALSE	FALSE	FALSE	FALSE	FALSE	FALSE	312578	316186	263139	8.79392	0.99643	4	23.6073	1.90893e-05	1.01552e-06
Q9BTX1	NDC1	2	FALSE	2	2	FALSE	FALSE	FALSE	27148	39641	30846.1	14391.7	23423.8	25111.2	FALSE	FALSE	FALSE	586012	729101	747461	434838	417165	283164	19.916	0.922669	10	7.56688	1.91077e-05	1.01552e-06
O00192	ARVCF	2	FALSE	2	2	FALSE	FALSE	FALSE	2655.32	4454.62	0	2618.25	3460.31	5598.37	FALSE	FALSE	FALSE	66104.5	76576.3	87169.5	123969	137879	95374.5	31.2491	0.938414	9	8.14803	1.91132e-05	1.01552e-06
O15027	SEC16A	2	FALSE	5	2	FALSE	FALSE	FALSE	25031.3	24239.5	29757.6	41027.6	48966	65415.6	FALSE	FALSE	FALSE	262589	337877	368682	616094	325214	351785	9.64965	0.922369	10	7.55037	1.94714e-05	1.03376e-06
Q5SVS4	SLC25A30	1	FALSE	1	FALSE	FALSE	FALSE	FALSE	9386.86	10778	9435.15	FALSE	FALSE	FALSE	FALSE	FALSE	FALSE	276191	371774	379556	FALSE	FALSE	FALSE	34.7135	0.996387	4	23.4644	1.95557e-05	1.03745e-06
Q9UNH7	SNX6	1	2	FALSE	FALSE	2002.35	2903.42	2418.1	FALSE	FALSE	FALSE	FALSE	FALSE	FALSE	16156.4	14412.4	22840.6	FALSE	FALSE	FALSE	FALSE	FALSE	FALSE	7.29251	0.996384	4	23.4533	1.95926e-05	1.03862e-06
Q7Z736	PLEKHH3	1	1	FALSE	FALSE	930.698	767.243	1131.86	FALSE	FALSE	FALSE	FALSE	FALSE	FALSE	12885.5	14147.8	17965.1	FALSE	FALSE	FALSE	FALSE	FALSE	FALSE	15.9016	0.996372	4	23.4144	1.97221e-05	1.0447e-06
Q8WZ64	ARAP2	1	FALSE	FALSE	1	FALSE	FALSE	FALSE	FALSE	FALSE	FALSE	2202.26	2182.8	2502.8	FALSE	FALSE	FALSE	FALSE	FALSE	FALSE	23728.5	20022	18806.1	9.08216	0.996355	4	23.3605	1.99039e-05	1.05353e-06
P36551	CPOX	1	6	FALSE	FALSE	537.241	1167.28	740.791	FALSE	FALSE	FALSE	FALSE	FALSE	FALSE	15528	17060.1	21790.7	FALSE	FALSE	FALSE	FALSE	FALSE	FALSE	22.238	0.996351	4	23.3461	1.99525e-05	1.05531e-06
Q14168	MPP2	1	1	FALSE	FALSE	978.352	1496.92	1747.98	FALSE	FALSE	FALSE	FALSE	FALSE	FALSE	6965.18	7011.13	10011.6	FALSE	FALSE	FALSE	FALSE	FALSE	FALSE	5.67997	0.996346	4	23.33	2.00074e-05	1.05741e-06
O14976	GAK	1	FALSE	2	FALSE	FALSE	FALSE	FALSE	11816.1	10045.4	7529.19	FALSE	FALSE	FALSE	FALSE	FALSE	FALSE	140845	186267	189004	FALSE	FALSE	FALSE	17.5605	0.996336	4	23.2987	2.01144e-05	1.06151e-06
P61966	AP1S1	3	1	1	1	313.931	276.142	452.814	5794.1	5612.67	5379.45	0	2540.1	3107.84	2606.92	2144.49	3186.62	57870.1	67505.9	74719.1	24180.9	22833.5	19020.9	11.6739	0.844439	15	6.10566	2.01155e-05	1.06151e-06
Q8WUB8	PHF10	1	FALSE	FALSE	1	FALSE	FALSE	FALSE	FALSE	FALSE	FALSE	1864.27	6022.08	2343.92	FALSE	FALSE	FALSE	FALSE	FALSE	FALSE	44537.9	45359.1	39130.2	12.6123	0.996325	4	23.2647	2.02316e-05	1.06684e-06
Q8TD30	GPT2	1	FALSE	1	FALSE	FALSE	FALSE	FALSE	10361.1	12030	11474.3	FALSE	FALSE	FALSE	FALSE	FALSE	FALSE	125419	161727	161883	FALSE	FALSE	FALSE	13.2592	0.996319	4	23.2465	2.02945e-05	1.06884e-06
Q99661	KIF2C	3	1	1	1	584.793	463.435	426.577	4076.75	3174.45	3660.91	0	0	0	1292.05	1873.77	1891.93	23508.6	28674.4	26876.6	12242.8	12236.3	8305	9.4375	0.874208	13	6.4916	2.03e-05	1.06884e-06
Q8IXY8	PPIL6	1	FALSE	FALSE	2	FALSE	FALSE	FALSE	FALSE	FALSE	FALSE	4509.94	10127.3	12941.7	FALSE	FALSE	FALSE	FALSE	FALSE	FALSE	178697	184196	177793	19.605	0.996291	4	23.1552	2.06147e-05	1.08459e-06
Q9NT22	EMILIN3	2	FALSE	1	1	FALSE	FALSE	FALSE	2557.73	7783.39	1398.5	0	0	0	FALSE	FALSE	FALSE	18343.7	23033.2	22631.1	20879.3	24959.4	16614.7	10.7722	0.967061	7	10.0517	2.06792e-05	1.08716e-06
P14621	ACYP2	1	1	FALSE	FALSE	577.193	776.727	889.172	FALSE	FALSE	FALSE	FALSE	FALSE	FALSE	22102.9	24851.6	34921.5	FALSE	FALSE	FALSE	FALSE	FALSE	FALSE	36.5014	0.996255	4	23.0438	2.10137e-05	1.10392e-06
Q12797	ASPH	2	3	FALSE	3	1030.54	1342.33	1152.34	FALSE	FALSE	FALSE	0	3141.29	1763.3	4136.7	5594.16	7877.91	FALSE	FALSE	FALSE	16009.2	16678.5	13634.3	7.5839	0.93688	9	8.03839	2.13038e-05	1.11832e-06
Q96NU1	SAMD11	2	FALSE	1	1	FALSE	FALSE	FALSE	0	0	0	0	1792.16	0	FALSE	FALSE	FALSE	16409.9	20921.7	20757.8	22411.2	21859.2	22047.3	69.4174	0.989543	5	15.3408	2.13549e-05	1.12016e-06
Q96P48	ARAP1	1	FALSE	FALSE	1	FALSE	FALSE	FALSE	FALSE	FALSE	FALSE	3180.93	4996.36	5209.73	FALSE	FALSE	FALSE	FALSE	FALSE	FALSE	65674.2	59852.5	50160.3	13.1237	0.996211	4	22.908	2.15132e-05	1.12762e-06
Q99459	CDC5L	1	FALSE	1	FALSE	FALSE	FALSE	FALSE	7482.41	7893.71	5209.62	FALSE	FALSE	FALSE	FALSE	FALSE	FALSE	72404.2	76239.4	82780.7	FALSE	FALSE	FALSE	11.242	0.9962	4	22.8771	2.16289e-05	1.13116e-06
O75486	SUPT3H	1	FALSE	1	FALSE	FALSE	FALSE	FALSE	3363.36	3068.1	3503.19	FALSE	FALSE	FALSE	FALSE	FALSE	FALSE	26335.1	33368.7	39774.7	FALSE	FALSE	FALSE	10.0133	0.9962	4	22.8764	2.16317e-05	1.13116e-06
P25325	MPST	2	FALSE	1	2	FALSE	FALSE	FALSE	7242.77	13030.2	12090	8925.52	16997.2	15678.4	FALSE	FALSE	FALSE	152859	192871	193204	103074	117259	83437.9	11.3934	0.920662	10	7.45818	2.16451e-05	1.13116e-06
P29597	TYK2	1	FALSE	3	FALSE	FALSE	FALSE	FALSE	31200.6	35471.4	35830.1	FALSE	FALSE	FALSE	FALSE	FALSE	FALSE	187120	235082	234952	FALSE	FALSE	FALSE	6.41114	0.996199	4	22.8727	2.16453e-05	1.13116e-06
P10155	RO60	1	1	FALSE	FALSE	1477.38	1723.7	1562.08	FALSE	FALSE	FALSE	FALSE	FALSE	FALSE	12030.5	12692.2	15619.7	FALSE	FALSE	FALSE	FALSE	FALSE	FALSE	8.46966	0.996195	4	22.8613	2.16883e-05	1.13256e-06
P42858	HTT	1	FALSE	2	FALSE	FALSE	FALSE	FALSE	14070	23380.1	13447.4	FALSE	FALSE	FALSE	FALSE	FALSE	FALSE	442512	590627	596716	FALSE	FALSE	FALSE	32.0224	0.996191	4	22.8497	2.17321e-05	1.134e-06
Q6DKI1	RPL7L1	2	FALSE	2	1	FALSE	FALSE	FALSE	21478.9	24103.6	22734.7	7274.42	9556.9	18399.6	FALSE	FALSE	FALSE	264974	302799	350815	179027	197187	132253	13.7816	0.920527	10	7.45102	2.18246e-05	1.13798e-06
Q9Y4A5	TRRAP	1	FALSE	3	FALSE	FALSE	FALSE	FALSE	13927.7	15295.1	9871.67	FALSE	FALSE	FALSE	FALSE	FALSE	FALSE	95991.3	124559	126913	FALSE	FALSE	FALSE	8.88778	0.996181	4	22.8191	2.18484e-05	1.13837e-06
Q96PU8	QKI	2	FALSE	1	1	FALSE	FALSE	FALSE	44144	42326.6	49357.7	18507.3	27327.2	36623.2	FALSE	FALSE	FALSE	315932	371985	397861	241363	226667	157266	7.83868	0.920463	10	7.44766	2.19093e-05	1.14069e-06
P05165	PCCA	1	1	FALSE	FALSE	862.743	736.754	1000.9	FALSE	FALSE	FALSE	FALSE	FALSE	FALSE	7737.07	8679.24	11343.5	FALSE	FALSE	FALSE	FALSE	FALSE	FALSE	10.6752	0.996157	4	22.7485	2.21191e-05	1.15076e-06
P82673	MRPS35	3	1	2	1	339.133	407.603	383.149	16595.7	16041.8	17396.5	2525.04	6542.69	7048.43	1570.57	1323.18	2034.03	116859	133283	132878	40470.8	50677.3	31651.3	7.59138	0.82791	16	5.90455	2.21973e-05	1.15397e-06
P48643	CCT5	3	38	18	11	61238	54379.9	70711.6	231362	221002	223126	58937.6	95283.2	115538	133414	150741	199676	1.73321e+06	2.4237e+06	2.34871e+06	756036	771049	580277	8.03904	0.827847	16	5.90314	2.22573e-05	1.15623e-06
P51532	SMARCA4	1	FALSE	2	FALSE	FALSE	FALSE	FALSE	53324.5	63105.7	53750.1	FALSE	FALSE	FALSE	FALSE	FALSE	FALSE	291583	382888	414421	FALSE	FALSE	FALSE	6.39847	0.996126	4	22.6555	2.24819e-05	1.16703e-06
Q16630	CPSF6	2	1	2	FALSE	0	332.113	397.941	31242.6	23877.3	26675	FALSE	FALSE	FALSE	943.592	1037.99	1180.91	66702.6	104850	90429.7	FALSE	FALSE	FALSE	3.2129	0.936081	9	7.98288	2.25168e-05	1.16798e-06
O14983	ATP2A1	2	FALSE	5	4	FALSE	FALSE	FALSE	4873	2908.16	3171.75	3163.35	5815.85	7165.56	FALSE	FALSE	FALSE	89449.7	111490	121784	199412	206272	134346	31.8387	0.919902	10	7.41807	2.26717e-05	1.17514e-06
Q9Y679	AUP1	3	3	2	1	5164.02	6218.21	6980.86	6375.16	10231.7	7571.97	2932.25	2022.52	2690.24	32083.1	33849.9	48403.6	348158	311432	288550	148512	104823	69393.1	27.6009	0.826853	16	5.8807	2.32291e-05	1.20314e-06
Q9H9A5	CNOT10	1	FALSE	1	FALSE	FALSE	FALSE	FALSE	32481	35197.4	27688.8	FALSE	FALSE	FALSE	FALSE	FALSE	FALSE	116160	146964	161059	FALSE	FALSE	FALSE	4.44789	0.996038	4	22.4014	2.35127e-05	1.21635e-06
Q92917	GPKOW	2	FALSE	1	1	FALSE	FALSE	FALSE	9729.33	7953.25	9799.88	4525.79	5602.08	6607.33	FALSE	FALSE	FALSE	152235	187249	208574	105407	107808	81416.5	19.0578	0.919295	10	7.38643	2.35188e-05	1.21635e-06
P49815	TSC2	1	FALSE	3	FALSE	FALSE	FALSE	FALSE	2325.2	5717.22	5313.73	FALSE	FALSE	FALSE	FALSE	FALSE	FALSE	73586.6	89369.6	89127.7	FALSE	FALSE	FALSE	18.874	0.996031	4	22.3823	2.35925e-05	1.21926e-06
Q8IZ13	ZBED8	1	2	FALSE	FALSE	677.678	1186.5	795.29	FALSE	FALSE	FALSE	FALSE	FALSE	FALSE	4372.27	4000.29	5882.1	FALSE	FALSE	FALSE	FALSE	FALSE	FALSE	5.35996	0.996023	4	22.3581	2.36943e-05	1.22304e-06
P42766	RPL35	2	FALSE	6	5	FALSE	FALSE	FALSE	457158	332303	378386	190509	283043	307862	FALSE	FALSE	FALSE	1.37148e+06	1.69015e+06	1.86792e+06	1.82554e+06	972022	849201	4.39978	0.919167	10	7.3798	2.37007e-05	1.22304e-06
Q9NPJ8	NXT2	1	1	FALSE	FALSE	325.912	516.105	738.178	FALSE	FALSE	FALSE	FALSE	FALSE	FALSE	7471.59	8157.59	10296.6	FALSE	FALSE	FALSE	FALSE	FALSE	FALSE	16.4067	0.995997	4	22.2853	2.40034e-05	1.23775e-06
P49591	SARS1	3	3	1	2	2839.98	7077.9	4891.08	0	3578.18	2586.63	2983.48	6884.03	5663.96	42657.6	44793	84510.4	73083.7	88740.5	86563.9	183012	181884	147121	25.5406	0.840178	15	6.00023	2.43162e-05	1.25296e-06
Q8TEX9	IPO4	2	FALSE	2	2	FALSE	FALSE	FALSE	21765.5	20120.1	17640.5	21832.4	22734.4	25850.7	FALSE	FALSE	FALSE	296775	357512	369225	227868	189085	145976	12.2087	0.918483	10	7.34461	2.46916e-05	1.27137e-06
Q9NP73	ALG13	3	3	5	2	657	1263.61	1482.17	27031.4	33247.7	24726.4	5334.05	13597.3	11648.2	21262.9	23641.4	31099.9	691513	997140	1.02716e+06	248910	305059	221911	29.9837	0.825342	16	5.84694	2.4775e-05	1.27472e-06
Q8WVD3	RNF138	1	2	FALSE	FALSE	2007.45	2523.54	2987.28	FALSE	FALSE	FALSE	FALSE	FALSE	FALSE	23051	25455.8	35915.2	FALSE	FALSE	FALSE	FALSE	FALSE	FALSE	11.2289	0.995931	4	22.1031	2.4799e-05	1.27502e-06
P30041	PRDX6	3	8	7	4	19812.6	26078.5	31390.5	656445	689620	716861	212811	348608	355936	66621.9	62365.6	137929	1.56792e+06	2.07696e+06	2.13874e+06	920342	990659	722531	2.84019	0.825102	16	5.8416	2.50289e-05	1.28589e-06
Q8TCS8	PNPT1	1	FALSE	FALSE	2	FALSE	FALSE	FALSE	FALSE	FALSE	FALSE	12882.4	17229.4	20242.1	FALSE	FALSE	FALSE	FALSE	FALSE	FALSE	160655	161034	130624	8.98267	0.995883	4	21.9737	2.53845e-05	1.3032e-06
Q86Z02	HIPK1	1	FALSE	FALSE	1	FALSE	FALSE	FALSE	FALSE	FALSE	FALSE	4607.79	5892.24	6647.59	FALSE	FALSE	FALSE	FALSE	FALSE	FALSE	79235.6	82567.2	66551.7	13.317	0.995881	4	21.9684	2.54085e-05	1.30348e-06
Q8NFP7	NUDT10	2	1	FALSE	1	591.724	572.871	705.502	FALSE	FALSE	FALSE	0	0	1862.06	4988.79	5051.61	6564.01	FALSE	FALSE	FALSE	17809	19219.3	14204	18.1763	0.950017	8	8.6069	2.57023e-05	1.31759e-06
Q6BDS2	UHRF1BP1	1	FALSE	2	FALSE	FALSE	FALSE	FALSE	20001.9	16420.9	17016.3	FALSE	FALSE	FALSE	FALSE	FALSE	FALSE	105457	139940	153538	FALSE	FALSE	FALSE	7.46522	0.995849	4	21.8809	2.58148e-05	1.32238e-06
P62917	RPL8	2	FALSE	3	5	FALSE	FALSE	FALSE	187310	211410	194802	142903	218934	251034	FALSE	FALSE	FALSE	462934	584349	600198	930515	791564	673435	3.35131	0.917671	10	7.30336	2.59106e-05	1.32632e-06
O95163	ELP1	2	FALSE	2	4	FALSE	FALSE	FALSE	16780.7	20364.2	31690	26718.3	47185.9	73568.6	FALSE	FALSE	FALSE	335400	458995	446861	786666	740700	599809	15.5724	0.917617	10	7.30065	2.59929e-05	1.32956e-06
Q99470	SDF2	2	FALSE	1	1	FALSE	FALSE	FALSE	6122.58	7437.89	6173.38	2214.8	4300.97	4881.41	FALSE	FALSE	FALSE	66635.2	82110.1	87574	48496	46730.2	34269.1	11.7508	0.917583	10	7.29897	2.60443e-05	1.33122e-06
Q9NRU3	CNNM1	1	FALSE	0	FALSE	FALSE	FALSE	FALSE	8155.55	9885.36	10463.9	FALSE	FALSE	FALSE	FALSE	FALSE	FALSE	329793	403306	398385	FALSE	FALSE	FALSE	39.6946	0.995824	4	21.8145	2.61283e-05	1.33453e-06
P35813	PPM1A	1	45	FALSE	FALSE	1103.55	1354.3	1266.6	FALSE	FALSE	FALSE	FALSE	FALSE	FALSE	2691.52	2721.35	3416.63	FALSE	FALSE	FALSE	FALSE	FALSE	FALSE	2.37068	0.995811	4	21.7813	2.62868e-05	1.34161e-06
P05496	ATP5MC1	1	FALSE	1	FALSE	FALSE	FALSE	FALSE	44422.7	36846.3	41961.5	FALSE	FALSE	FALSE	FALSE	FALSE	FALSE	583988	766967	763259	FALSE	FALSE	FALSE	17.1566	0.995809	4	21.7775	2.63051e-05	1.34161e-06
Q02878	RPL6	2	FALSE	6	6	FALSE	FALSE	FALSE	303328	262236	290523	121188	203449	226003	FALSE	FALSE	FALSE	925866	1.18289e+06	1.26506e+06	771790	764379	593641	3.91237	0.916855	10	7.26252	2.71822e-05	1.38533e-06
Q8N4V1	MMGT1	2	FALSE	1	1	FALSE	FALSE	FALSE	0	0	1763.12	0	0	2653.72	FALSE	FALSE	FALSE	48336.2	63432.8	66632.5	46991.5	46789	37040	70.0098	0.977612	6	11.3806	2.75841e-05	1.40479e-06
Q9H3G5	CPVL	3	4	2	1	8711.16	10101.9	11876.4	17604.4	17436.9	24163.3	8588.26	14844.4	11997	49054.2	57056.8	66580.5	357224	430543	447810	133491	139982	112197	14.3144	0.822511	16	5.7847	2.79104e-05	1.42037e-06
Q6DD88	ATL3	2	2	2	FALSE	0	0	0	1918.33	0	0	FALSE	FALSE	FALSE	758.812	907.336	788.739	17915	23413.4	20269.5	FALSE	FALSE	FALSE	33.3899	0.988354	5	14.5231	2.79379e-05	1.42074e-06
O95793	STAU1	2	FALSE	3	2	FALSE	FALSE	FALSE	115386	77059.3	85639	30969.2	41294.6	51517.6	FALSE	FALSE	FALSE	140551	171092	190776	216567	208793	155434	2.69546	0.916284	10	7.23428	2.81006e-05	1.42798e-06
F5GYI3	UBAP1L	1	FALSE	1	FALSE	FALSE	FALSE	FALSE	6078.97	7790.46	5153.9	FALSE	FALSE	FALSE	FALSE	FALSE	FALSE	66830.3	87106	86720.8	FALSE	FALSE	FALSE	12.6506	0.995663	4	21.4035	2.81784e-05	1.43089e-06
O95602	POLR1A	2	FALSE	2	1	FALSE	FALSE	FALSE	21656.3	29824.3	57016.7	8954.02	13248	16536.4	FALSE	FALSE	FALSE	92674.3	108389	124907	80678.9	88584.5	67833.1	3.82426	0.916087	10	7.2246	2.84233e-05	1.44228e-06
Q969S3	ZNF622	2	FALSE	1	1	FALSE	FALSE	FALSE	5470.52	3690.08	4564.24	7897	10366.7	13716.6	FALSE	FALSE	FALSE	49886.1	59755.2	61082.4	105346	101044	78840.6	9.976	0.915996	10	7.22013	2.85737e-05	1.44886e-06
Q15084	PDIA6	3	8	2	2	12286.6	16299.7	16436.2	39738.6	37801	42242	12391.9	21403	24325.8	48966.1	56419.6	81801.1	281043	370115	370770	126734	145125	85204.3	7.0256	0.821778	16	5.76882	2.87747e-05	1.458e-06
Q9BSV6	TSEN34	2	FALSE	1	1	FALSE	FALSE	FALSE	4160.86	6492.77	7325.51	8626.76	9320.26	10878.5	FALSE	FALSE	FALSE	93456.3	123910	145606	225377	233716	183777	21.4902	0.91572	10	7.20667	2.90315e-05	1.46994e-06
P57772	EEFSEC	1	FALSE	FALSE	1	FALSE	FALSE	FALSE	FALSE	FALSE	FALSE	6207.73	11988.6	12946.5	FALSE	FALSE	FALSE	FALSE	FALSE	FALSE	169916	175866	140551	15.6162	0.99555	4	21.1292	2.96596e-05	1.50066e-06
Q9BQ70	TCF25	1	FALSE	1	FALSE	FALSE	FALSE	FALSE	8748.53	8915.6	7810.04	FALSE	FALSE	FALSE	FALSE	FALSE	FALSE	48941.8	65215.3	71981.4	FALSE	FALSE	FALSE	7.30695	0.995522	4	21.0628	3.00324e-05	1.51843e-06
P60842	EIF4A1	3	33	52	54	25566.5	31533	33654.1	965131	854778	1.18697e+06	460443	736594	1.02256e+06	491452	523838	724653	3.05136e+07	4.30723e+07	5.25969e+07	1.27363e+07	1.20693e+07	1.00277e+07	30.6091	0.820711	16	5.74584	3.00744e-05	1.51945e-06
Q9Y3D8	AK6	1	1	FALSE	FALSE	1635.94	2020.28	2214.8	FALSE	FALSE	FALSE	FALSE	FALSE	FALSE	17480.9	19835.5	26796.7	FALSE	FALSE	FALSE	FALSE	FALSE	FALSE	10.9203	0.995501	4	21.0121	3.03211e-05	1.53065e-06
A8MPS7	YDJC	1	1	FALSE	FALSE	397.64	985.812	1274.4	FALSE	FALSE	FALSE	FALSE	FALSE	FALSE	8109.32	8939.6	12107.2	FALSE	FALSE	FALSE	FALSE	FALSE	FALSE	10.9698	0.995499	4	21.0088	3.03399e-05	1.53065e-06
Q96NB2	SFXN2	1	3	FALSE	FALSE	1956.53	2320.96	2685.3	FALSE	FALSE	FALSE	FALSE	FALSE	FALSE	33719.8	29717.8	39838	FALSE	FALSE	FALSE	FALSE	FALSE	FALSE	14.8325	0.995493	4	20.9949	3.04198e-05	1.53358e-06
P42025	ACTR1B	1	FALSE	FALSE	4	FALSE	FALSE	FALSE	FALSE	FALSE	FALSE	36404.8	56379.2	63652.1	FALSE	FALSE	FALSE	FALSE	FALSE	FALSE	697102	713423	569358	12.6562	0.995489	4	20.9848	3.04781e-05	1.53524e-06
Q9UBH6	XPR1	1	FALSE	1	FALSE	FALSE	FALSE	FALSE	12463.8	15802.1	12078.3	FALSE	FALSE	FALSE	FALSE	FALSE	FALSE	87199	109863	108672	FALSE	FALSE	FALSE	7.57814	0.995487	4	20.9804	3.05035e-05	1.53524e-06
O14828	SCAMP3	3	6	3	6	5159.22	9438.67	11875.5	2075.51	11827.9	7027.85	61797	55913.1	69441.4	61762.5	67904.8	75660.3	268283	308037	293334	949939	942569	720410	15.7229	0.820356	16	5.73822	3.05186e-05	1.53524e-06
Q9UJF2	RASAL2	2	FALSE	1	1	FALSE	FALSE	FALSE	2584.52	4438.28	0	1823.94	3687.85	3360.42	FALSE	FALSE	FALSE	26192.8	38423.4	30503.6	52710.7	53561.1	40103.6	15.1931	0.931401	9	7.67652	3.07342e-05	1.54498e-06
Q5TB30	DEPDC1	1	FALSE	FALSE	1	FALSE	FALSE	FALSE	FALSE	FALSE	FALSE	3557.54	4360.42	4619.62	FALSE	FALSE	FALSE	FALSE	FALSE	FALSE	58457	59042.5	46689.5	13.0957	0.995397	4	20.7724	3.17339e-05	1.59409e-06
Q99460	PSMD1	3	1	2	1	9291.07	10483.2	12626.3	19441.3	18757.5	22173.9	6505.79	8216.26	14371.4	10514.8	12803.1	21630.1	163847	230079	244296	71140.2	69620.6	56497	7.22452	0.819078	16	5.71103	3.21601e-05	1.6143e-06
Q5T1R4	HIVEP3	1	FALSE	1	FALSE	FALSE	FALSE	FALSE	6610.78	4568.87	4728.44	FALSE	FALSE	FALSE	FALSE	FALSE	FALSE	89701.4	124788	136364	FALSE	FALSE	FALSE	22.055	0.995364	4	20.6991	3.21824e-05	1.6143e-06
Q13596	SNX1	1	2	FALSE	FALSE	1803.84	2472.09	2361.69	FALSE	FALSE	FALSE	FALSE	FALSE	FALSE	13567.7	14878.6	20942.9	FALSE	FALSE	FALSE	FALSE	FALSE	FALSE	7.4408	0.995346	4	20.6586	3.24335e-05	1.62573e-06
Q9Y661	HS3ST4	1	FALSE	0	FALSE	FALSE	FALSE	FALSE	6429.57	7221.82	9247.23	FALSE	FALSE	FALSE	FALSE	FALSE	FALSE	68112	85762.4	104556	FALSE	FALSE	FALSE	11.2858	0.995335	4	20.6336	3.25898e-05	1.63239e-06
P10301	RRAS	1	2	FALSE	FALSE	557.204	736.033	825.168	FALSE	FALSE	FALSE	FALSE	FALSE	FALSE	4875.95	5073.29	6178.48	FALSE	FALSE	FALSE	FALSE	FALSE	FALSE	7.61314	0.995326	4	20.6138	3.2714e-05	1.6358e-06
Q8ND24	RNF214	1	FALSE	FALSE	1	FALSE	FALSE	FALSE	FALSE	FALSE	FALSE	6779.53	8954.74	9669.29	FALSE	FALSE	FALSE	FALSE	FALSE	FALSE	106204	110584	88222.8	12.0066	0.995326	4	20.6121	3.2725e-05	1.6358e-06
Q96D46	NMD3	1	FALSE	FALSE	1	FALSE	FALSE	FALSE	FALSE	FALSE	FALSE	4043.38	3672.08	3359.68	FALSE	FALSE	FALSE	FALSE	FALSE	FALSE	66556.6	68782.6	54214.3	17.1152	0.995325	4	20.6116	3.2728e-05	1.6358e-06
Q9BUN8	DERL1	2	FALSE	10	9	FALSE	FALSE	FALSE	76927	103973	83075.5	13177.2	36029.5	49380.6	FALSE	FALSE	FALSE	1.10488e+06	1.41718e+06	1.50395e+06	776915	774062	578192	16.9769	0.913454	10	7.09829	3.30211e-05	1.64922e-06
Q6ZRI6	C15orf39	1	FALSE	FALSE	1	FALSE	FALSE	FALSE	FALSE	FALSE	FALSE	3240.61	4292.04	7617.03	FALSE	FALSE	FALSE	FALSE	FALSE	FALSE	60875.6	64598	53709.6	11.8275	0.995303	4	20.5618	3.30436e-05	1.64922e-06
O75844	ZMPSTE24	2	1	2	FALSE	0	193.427	0	0	0	0	FALSE	FALSE	FALSE	1138.98	1036.17	1690.47	18312.2	31255.9	33286.9	FALSE	FALSE	FALSE	448.338	0.987534	5	14.0285	3.31042e-05	1.65107e-06
Q9BT92	TCHP	2	FALSE	1	2	FALSE	FALSE	FALSE	4648.11	3638.34	5071.6	6302.08	11162.9	16007.6	FALSE	FALSE	FALSE	93675.3	109448	123796	223686	190947	158964	19.2292	0.91323	10	7.08778	3.34384e-05	1.66655e-06
Q96CU9	FOXRED1	1	2	FALSE	FALSE	4376.41	4111.23	5036.59	FALSE	FALSE	FALSE	FALSE	FALSE	FALSE	81643.4	90732.8	112616	FALSE	FALSE	FALSE	FALSE	FALSE	FALSE	21.0727	0.995238	4	20.4203	3.39619e-05	1.69144e-06
Q8WVJ2	NUDCD2	1	FALSE	FALSE	1	FALSE	FALSE	FALSE	FALSE	FALSE	FALSE	11949.1	22209.4	26286.2	FALSE	FALSE	FALSE	FALSE	FALSE	FALSE	224346	233919	189909	10.7234	0.995204	4	20.3465	3.44531e-05	1.71468e-06
Q9P209	CEP72	1	FALSE	FALSE	1	FALSE	FALSE	FALSE	FALSE	FALSE	FALSE	2891.39	3804.41	5242.97	FALSE	FALSE	FALSE	FALSE	FALSE	FALSE	153177	156467	121700	36.1297	0.995192	4	20.321	3.46254e-05	1.72203e-06
P00966	ASS1	3	1	2	2	561.119	813.484	685.639	23654.5	18434	19981.4	2662.26	4609.51	4620.91	6845.86	7037.37	8791.68	280273	333239	330245	89530	95955.3	75214.8	16.1416	0.8172	16	5.67152	3.47103e-05	1.72502e-06
O75175	CNOT3	3	1	1	2	2000.39	2291.35	2717.43	4928.15	5700.17	5081.55	19878.3	26913.2	35593.8	12027.3	13603.9	15221.2	107964	130292	129430	434324	402913	333900	15.0296	0.816989	16	5.66711	3.5007e-05	1.73853e-06
Q9NP64	ZCCHC17	1	FALSE	1	FALSE	FALSE	FALSE	FALSE	39128.1	42295	38487.5	FALSE	FALSE	FALSE	FALSE	FALSE	FALSE	122451	151135	149913	FALSE	FALSE	FALSE	3.53179	0.995152	4	20.2377	3.51941e-05	1.74659e-06
Q9NRK6	ABCB10	3	5	2	4	1826.53	2014.98	1889.78	11076.8	10380.4	13523.7	49503.5	71559.1	76512.4	17584	20463.2	24727.3	144675	184583	201641	618588	525360	477624	9.29653	0.816742	16	5.66196	3.53575e-05	1.75299e-06
P21796	VDAC1	3	5	14	11	4651.23	6787.17	6830.21	207440	202825	204226	32267.6	46968.8	59441.7	51514.7	48076	80809.6	3.01248e+06	3.92392e+06	4.24522e+06	1.15907e+06	1.06675e+06	771928	18.6143	0.816731	16	5.66173	3.53733e-05	1.75299e-06
O43292	GPAA1	1	2	FALSE	FALSE	1163.25	1464.05	1775.46	FALSE	FALSE	FALSE	FALSE	FALSE	FALSE	17092.8	19670.9	26144.9	FALSE	FALSE	FALSE	FALSE	FALSE	FALSE	14.2884	0.995134	4	20.1986	3.54653e-05	1.75597e-06
Q06587	RING1	3	1	4	2	450.296	456.756	770.779	23914.1	28130.5	29461.6	5473.45	8128.85	9225.73	3588.6	4270.89	4620.06	269857	375128	390380	109600	106113	72238.2	12.6004	0.816654	16	5.66013	3.54834e-05	1.75597e-06
Q6ZVH7	ESPNL	1	1	FALSE	FALSE	830.812	1269.01	1334.41	FALSE	FALSE	FALSE	FALSE	FALSE	FALSE	11162.7	12411.7	15393.6	FALSE	FALSE	FALSE	FALSE	FALSE	FALSE	11.3469	0.995124	4	20.1791	3.56017e-05	1.75973e-06
Q15750	TAB1	3	22	3	4	73353.9	75376.6	94681.6	156309	143531	148690	113103	199434	256984	92235.5	96944.4	128011	210945	301853	286118	276782	279396	224846	1.50391	0.816566	16	5.65829	3.56098e-05	1.75973e-06
Q9H3U5	MFSD1	1	1	FALSE	FALSE	291.083	307.902	271.632	FALSE	FALSE	FALSE	FALSE	FALSE	FALSE	2643.79	2192.42	3650.12	FALSE	FALSE	FALSE	FALSE	FALSE	FALSE	9.74749	0.995122	4	20.1739	3.56376e-05	1.75986e-06
Q96LA8	PRMT6	1	FALSE	FALSE	1	FALSE	FALSE	FALSE	FALSE	FALSE	FALSE	6714.46	7831.25	15357	FALSE	FALSE	FALSE	FALSE	FALSE	FALSE	148822	149556	119157	13.9631	0.99511	4	20.1496	3.58089e-05	1.76707e-06
Q16625	OCLN	1	2	FALSE	FALSE	639.43	1480.7	1251.73	FALSE	FALSE	FALSE	FALSE	FALSE	FALSE	10782.2	8903.2	13261.7	FALSE	FALSE	FALSE	FALSE	FALSE	FALSE	9.77122	0.995089	4	20.1063	3.61152e-05	1.78003e-06
Q7Z4H3	HDDC2	3	7	6	5	3051.55	4545.27	5692.23	10595.9	17906.3	7269.27	24455.4	23622.2	25906.2	50927.3	36098.6	49103.7	156168	197681	196276	633700	620350	470116	19.5899	0.81621	16	5.65091	3.61224e-05	1.78003e-06
P55789	GFER	1	1	FALSE	FALSE	560.991	864.239	1046.85	FALSE	FALSE	FALSE	FALSE	FALSE	FALSE	7012.13	7746.21	9626.48	FALSE	FALSE	FALSE	FALSE	FALSE	FALSE	9.86407	0.995078	4	20.0832	3.62808e-05	1.78658e-06
O95870	ABHD16A	1	FALSE	1	FALSE	FALSE	FALSE	FALSE	8969.7	10001.9	12635.1	FALSE	FALSE	FALSE	FALSE	FALSE	FALSE	139396	172707	216839	FALSE	FALSE	FALSE	16.7351	0.995074	4	20.076	3.63325e-05	1.78787e-06
Q9Y6D5	ARFGEF2	1	FALSE	1	FALSE	FALSE	FALSE	FALSE	3364.36	3972.48	4080.9	FALSE	FALSE	FALSE	FALSE	FALSE	FALSE	54721.7	64550.5	63578.5	FALSE	FALSE	FALSE	16.0146	0.995062	4	20.0513	3.65104e-05	1.79536e-06
O75152	ZC3H11A	3	1	2	4	1240.17	1276.3	1480.23	15949	17400.8	18001.2	44675.8	42751	71544.4	4962.2	5414.74	8160.08	113912	143158	152872	457703	439109	331557	7.73076	0.81589	16	5.64427	3.65898e-05	1.79762e-06
O95168	NDUFB4	1	2	FALSE	FALSE	708.816	1187.42	1017.17	FALSE	FALSE	FALSE	FALSE	FALSE	FALSE	11558.7	11178.6	18212.8	FALSE	FALSE	FALSE	FALSE	FALSE	FALSE	14.0558	0.995056	4	20.0378	3.66078e-05	1.79762e-06
Q8TCG1	CIP2A	3	1	1	1	1086.1	1753.84	2149.62	140788	16188.8	16628.6	8348.04	11781.6	17955.5	6154.81	5813.99	10735.2	238131	306170	315966	113575	116513	84454.6	5.52663	0.815858	16	5.64361	3.66368e-05	1.79778e-06
Q96AY4	TTC28	1	FALSE	1	FALSE	FALSE	FALSE	FALSE	5355.39	7581.09	6558.51	FALSE	FALSE	FALSE	FALSE	FALSE	FALSE	99559.6	135085	156968	FALSE	FALSE	FALSE	20.0879	0.995032	4	19.9888	3.69651e-05	1.81262e-06
P51114	FXR1	3	4	1	4	2317.22	3154.03	3526.27	4322.25	5572.26	7411.64	4771.59	7460.69	8510.65	18100.8	17329.9	24870.1	21866.9	25223.6	23846.5	44890.1	35964.7	28126.3	5.10598	0.815609	16	5.63846	3.70041e-05	1.81327e-06
Q9NVS2	MRPS18A	1	FALSE	FALSE	1	FALSE	FALSE	FALSE	FALSE	FALSE	FALSE	5164.3	6396.39	8531.58	FALSE	FALSE	FALSE	FALSE	FALSE	FALSE	82517	84746.7	67206.6	11.6697	0.995024	4	19.9731	3.70805e-05	1.81574e-06
P43243	MATR3	3	2	9	13	3514.99	4805.21	4062.8	142542	113930	133030	277609	491319	754732	11942.5	18628.3	20952.2	999437	1.05577e+06	1.2181e+06	3.44252e+06	3.3393e+06	2.86248e+06	6.73531	0.815131	16	5.6286	3.77181e-05	1.84567e-06
O60832	DKC1	1	FALSE	1	FALSE	FALSE	FALSE	FALSE	63823.2	70893.2	58756.3	FALSE	FALSE	FALSE	FALSE	FALSE	FALSE	175486	216977	220923	FALSE	FALSE	FALSE	3.1704	0.994972	4	19.8696	3.78528e-05	1.85096e-06
Q9Y2Z4	YARS2	1	5	FALSE	FALSE	9414.1	11808.6	12636.5	FALSE	FALSE	FALSE	FALSE	FALSE	FALSE	89817.8	89046.9	140824	FALSE	FALSE	FALSE	FALSE	FALSE	FALSE	9.44171	0.994962	4	19.8493	3.80068e-05	1.8572e-06
Q5JVF3	PCID2	3	8	5	2	3942.47	10294.2	5016.53	85020	55888.3	47743.2	51230.8	72695.1	93365.6	131336	123923	196729	1.29451e+06	1.5956e+06	1.61855e+06	428589	474129	403757	14.7394	0.814878	16	5.62342	3.80993e-05	1.86042e-06
P06753	TPM3	2	2	1	FALSE	3597.16	6546.48	4804.82	37749.2	68885.3	44363.5	FALSE	FALSE	FALSE	7568.68	9324.89	22693.7	105487	154868	127082	FALSE	FALSE	FALSE	2.57326	0.91051	10	6.96341	3.88354e-05	1.89504e-06
P51957	NEK4	2	FALSE	1	1	FALSE	FALSE	FALSE	2597.27	4315.55	5319.44	1588.97	3090.85	2560.52	FALSE	FALSE	FALSE	78408.4	101655	96816.7	48476.5	57411.5	39983	21.71	0.91021	10	6.95005	3.94689e-05	1.92461e-06
Q13905	RAPGEF1	1	FALSE	FALSE	1	FALSE	FALSE	FALSE	FALSE	FALSE	FALSE	9310.54	12159.2	13414.3	FALSE	FALSE	FALSE	FALSE	FALSE	FALSE	72153.1	72222	58817.3	5.82481	0.99485	4	19.6311	3.97095e-05	1.935e-06
Q9NYZ3	GTSE1	1	FALSE	FALSE	1	FALSE	FALSE	FALSE	FALSE	FALSE	FALSE	10593	14447.2	19866.7	FALSE	FALSE	FALSE	FALSE	FALSE	FALSE	106206	113505	99214.4	7.10191	0.994844	4	19.618	3.98153e-05	1.9388e-06
Q15042	RAB3GAP1	1	FALSE	FALSE	2	FALSE	FALSE	FALSE	FALSE	FALSE	FALSE	14371.3	19094	22175.2	FALSE	FALSE	FALSE	FALSE	FALSE	FALSE	230588	220598	175904	11.2704	0.994836	4	19.604	3.99279e-05	1.94293e-06
Q12816	TRO	1	FALSE	1	FALSE	FALSE	FALSE	FALSE	14745.9	16873.7	17084.9	FALSE	FALSE	FALSE	FALSE	FALSE	FALSE	44010.4	55466.4	57880.7	FALSE	FALSE	FALSE	3.23085	0.994833	4	19.5982	3.99751e-05	1.94388e-06
Q9UBU8	MORF4L1	1	1	FALSE	FALSE	2288.12	3021.53	2674.47	FALSE	FALSE	FALSE	FALSE	FALSE	FALSE	8222.79	7712.67	11215.8	FALSE	FALSE	FALSE	FALSE	FALSE	FALSE	3.40066	0.994789	4	19.5133	4.06686e-05	1.97622e-06
Q9NZJ0	DTL	1	2	FALSE	FALSE	1914.64	2126.21	1808.94	FALSE	FALSE	FALSE	FALSE	FALSE	FALSE	16223	18674.8	23796.7	FALSE	FALSE	FALSE	FALSE	FALSE	FALSE	10.0336	0.99478	4	19.4979	4.07962e-05	1.97918e-06
Q9NVN8	GNL3L	1	FALSE	1	FALSE	FALSE	FALSE	FALSE	7760.21	6879.04	7186.79	FALSE	FALSE	FALSE	FALSE	FALSE	FALSE	90417.1	122166	120899	FALSE	FALSE	FALSE	15.2791	0.99478	4	19.4966	4.0807e-05	1.97918e-06
Q9H9C1	VIPAS39	1	1	FALSE	FALSE	305.565	282.959	227.605	FALSE	FALSE	FALSE	FALSE	FALSE	FALSE	2090.89	1835.31	2427.44	FALSE	FALSE	FALSE	FALSE	FALSE	FALSE	7.78511	0.994779	4	19.4957	4.08143e-05	1.97918e-06
P24390	KDELR1	1	3	FALSE	FALSE	332.476	806.025	869.895	FALSE	FALSE	FALSE	FALSE	FALSE	FALSE	5687.39	5173.97	8389.55	FALSE	FALSE	FALSE	FALSE	FALSE	FALSE	9.58522	0.994776	4	19.4892	4.08691e-05	1.98046e-06
P25490	YY1	1	2	FALSE	FALSE	9438.1	9323.4	9850.82	FALSE	FALSE	FALSE	FALSE	FALSE	FALSE	37914.5	42634.9	56045.8	FALSE	FALSE	FALSE	FALSE	FALSE	FALSE	4.774	0.994762	4	19.4638	4.10809e-05	1.98936e-06
Q9NYP3	DONSON	1	FALSE	FALSE	1	FALSE	FALSE	FALSE	FALSE	FALSE	FALSE	3101.21	3786.86	5852.45	FALSE	FALSE	FALSE	FALSE	FALSE	FALSE	57864.1	53849.6	43639.3	12.1936	0.994755	4	19.4505	4.11917e-05	1.99334e-06
O95831	AIFM1	3	22	19	21	25361.4	30388.8	33043.6	375669	479860	561699	172302	215937	251217	350942	373033	527553	1.23754e+07	1.59914e+07	1.75412e+07	4.22216e+06	4.60366e+06	3.05311e+06	27.5176	0.812822	16	5.5815	4.13323e-05	1.99781e-06
P14625	HSP90B1	3	15	2	3	57430.8	79780.1	74920	15676.7	16794	20446.5	16748.4	26481.1	37381.6	152823	169985	263465	167715	247213	264248	428927	406445	313042	6.98336	0.812803	16	5.58112	4.1363e-05	1.99781e-06
Q9UIV1	CNOT7	1	FALSE	1	FALSE	FALSE	FALSE	FALSE	6286.31	6037.76	6827.22	FALSE	FALSE	FALSE	FALSE	FALSE	FALSE	39661.1	50950.2	60728.1	FALSE	FALSE	FALSE	7.90231	0.994744	4	19.4294	4.13698e-05	1.99781e-06
Q13283	G3BP1	2	FALSE	5	7	FALSE	FALSE	FALSE	103761	90871	98509.5	90465.5	142329	165931	FALSE	FALSE	FALSE	652574	742542	868334	1.44137e+06	1.3268e+06	1.20003e+06	9.007	0.909305	10	6.91004	4.14341e-05	1.99954e-06
Q9UBK9	UXT	1	FALSE	FALSE	1	FALSE	FALSE	FALSE	FALSE	FALSE	FALSE	16543.3	22720.5	27758.7	FALSE	FALSE	FALSE	FALSE	FALSE	FALSE	724553	785268	624394	31.8432	0.994729	4	19.4028	4.15949e-05	2.00591e-06
Q58EX7	PLEKHG4	2	FALSE	4	2	FALSE	FALSE	FALSE	2770.42	11466.1	3167.42	3112.89	6516.67	6802.78	FALSE	FALSE	FALSE	140661	192079	206979	97330	108105	74083.3	24.2118	0.909126	10	6.90218	4.18329e-05	2.016e-06
Q96CW5	TUBGCP3	1	FALSE	FALSE	1	FALSE	FALSE	FALSE	FALSE	FALSE	FALSE	9519.96	12276.8	13161.5	FALSE	FALSE	FALSE	FALSE	FALSE	FALSE	127382	137356	111126	10.7518	0.994699	4	19.3466	4.20761e-05	2.02466e-06
Q9NTJ5	SACM1L	1	1	FALSE	FALSE	443.726	416.444	498.502	FALSE	FALSE	FALSE	FALSE	FALSE	FALSE	4155.28	4587.02	6705.5	FALSE	FALSE	FALSE	FALSE	FALSE	FALSE	11.3698	0.994699	4	19.3462	4.208e-05	2.02466e-06
Q4G0N4	NADK2	1	3	FALSE	FALSE	2820.08	3509.29	3430.26	FALSE	FALSE	FALSE	FALSE	FALSE	FALSE	19230	21958.1	29049.2	FALSE	FALSE	FALSE	FALSE	FALSE	FALSE	7.19672	0.994697	4	19.3434	4.21038e-05	2.02466e-06
Q8NCA5	FAM98A	1	FALSE	FALSE	1	FALSE	FALSE	FALSE	FALSE	FALSE	FALSE	3001.87	3441.84	3968.98	FALSE	FALSE	FALSE	FALSE	FALSE	FALSE	22388.2	18565.3	18329.7	5.69335	0.994695	4	19.3395	4.21371e-05	2.02466e-06
O14524	NEMP1	1	1	FALSE	FALSE	1396.17	1389.8	1757.47	FALSE	FALSE	FALSE	FALSE	FALSE	FALSE	12031.4	13527.6	16636.9	FALSE	FALSE	FALSE	FALSE	FALSE	FALSE	9.28722	0.994694	4	19.3372	4.21571e-05	2.02466e-06
Q969X5	ERGIC1	1	1	FALSE	FALSE	779.579	870.344	1139.08	FALSE	FALSE	FALSE	FALSE	FALSE	FALSE	7544.23	7884.2	12048.2	FALSE	FALSE	FALSE	FALSE	FALSE	FALSE	9.85181	0.994679	4	19.3099	4.23944e-05	2.03466e-06
O94782	USP1	1	FALSE	1	FALSE	FALSE	FALSE	FALSE	1936.96	4349.2	3505.57	FALSE	FALSE	FALSE	FALSE	FALSE	FALSE	29985.7	33063.4	42963.7	FALSE	FALSE	FALSE	10.8268	0.994674	4	19.3013	4.24693e-05	2.03685e-06
Q9UJW0	DCTN4	1	FALSE	FALSE	1	FALSE	FALSE	FALSE	FALSE	FALSE	FALSE	2454.87	4232.18	4347.39	FALSE	FALSE	FALSE	FALSE	FALSE	FALSE	59992.1	48246	48640.7	14.2172	0.99465	4	19.2577	4.28515e-05	2.05378e-06
O14818	PSMA7	3	4	1	1	16625.6	18583.9	19160.7	30722.3	38679.4	30744	19199.2	33049.1	33158.6	43609.6	36479.5	67493.8	159718	193508	196787	79144	79472.7	59191.8	3.81541	0.811815	16	5.56119	4.29993e-05	2.05945e-06
Q96DM3	RMC1	1	1	FALSE	FALSE	568.022	721.746	859.061	FALSE	FALSE	FALSE	FALSE	FALSE	FALSE	2678.71	2882.59	3568.95	FALSE	FALSE	FALSE	FALSE	FALSE	FALSE	4.24894	0.994631	4	19.2232	4.31574e-05	2.06561e-06
O43502	RAD51C	1	3	FALSE	FALSE	455.126	419.219	443.044	FALSE	FALSE	FALSE	FALSE	FALSE	FALSE	6325.87	7247.46	9050.91	FALSE	FALSE	FALSE	FALSE	FALSE	FALSE	17.1735	0.994628	4	19.2171	4.32111e-05	2.06562e-06
Q14254	FLOT2	1	4	FALSE	FALSE	2588.72	3969.27	4505.98	FALSE	FALSE	FALSE	FALSE	FALSE	FALSE	38322.3	30847.9	50831.6	FALSE	FALSE	FALSE	FALSE	FALSE	FALSE	10.8462	0.994627	4	19.2151	4.32294e-05	2.06562e-06
P10515	DLAT	3	1	1	1	2383.78	3149.61	3280.65	9641.61	10291.3	11179.2	2295.28	2945.28	3694.5	12935.5	14719.8	22371	83586.8	106505	102005	37811.9	32390.3	23634.8	8.92241	0.811669	16	5.55825	4.32462e-05	2.06562e-06
Q13416	ORC2	2	FALSE	1	1	FALSE	FALSE	FALSE	10896.1	12299.9	11575.7	9172.79	17614.4	16243.5	FALSE	FALSE	FALSE	89581.8	122200	110906	208205	197869	146971	11.2559	0.90847	10	6.87365	4.3314e-05	2.06646e-06
Q9BST9	RTKN	2	3	FALSE	1	0	0	0	FALSE	FALSE	FALSE	2029.47	2672.05	2639.17	1291.66	700.806	1240.7	FALSE	FALSE	FALSE	11291.1	11285.2	7342.24	4.51615	0.959221	7	8.97859	4.33229e-05	2.06646e-06
Q9BWH2	FUNDC2	1	FALSE	FALSE	1	FALSE	FALSE	FALSE	FALSE	FALSE	FALSE	9951.67	8386.59	15984.2	FALSE	FALSE	FALSE	FALSE	FALSE	FALSE	85881.2	82331.5	68580.5	6.89907	0.994619	4	19.2013	4.33528e-05	2.06648e-06
Q96P11	NSUN5	2	FALSE	2	2	FALSE	FALSE	FALSE	9117.5	11620.2	10858	5841.45	8130.1	8382.48	FALSE	FALSE	FALSE	166431	237041	261412	133157	123170	90555.2	18.7539	0.908357	10	6.86875	4.35742e-05	2.07562e-06
Q16850	CYP51A1	1	FALSE	FALSE	2	FALSE	FALSE	FALSE	FALSE	FALSE	FALSE	9964.32	16527.6	16735.6	FALSE	FALSE	FALSE	FALSE	FALSE	FALSE	225850	224866	175626	14.4894	0.994595	4	19.1586	4.37372e-05	2.08143e-06
Q4V339	CBWD6	1	FALSE	2	FALSE	FALSE	FALSE	FALSE	10554.4	10139.6	10067	FALSE	FALSE	FALSE	FALSE	FALSE	FALSE	187304	246969	239856	FALSE	FALSE	FALSE	21.9151	0.994593	4	19.1545	4.37739e-05	2.08143e-06
Q8N5S9	CAMKK1	1	FALSE	FALSE	2	FALSE	FALSE	FALSE	FALSE	FALSE	FALSE	21737.9	29956.3	39945.5	FALSE	FALSE	FALSE	FALSE	FALSE	FALSE	222195	208616	174418	6.60444	0.994591	4	19.1514	4.38022e-05	2.08143e-06
O43491	EPB41L2	2	3	FALSE	3	3500.14	5144.8	4435.08	FALSE	FALSE	FALSE	62528	92045	107874	9103.43	10796.3	18387.8	FALSE	FALSE	FALSE	212230	228572	186406	2.41536	0.908253	10	6.86423	4.38151e-05	2.08143e-06
P30050	RPL12	3	1	1	1	2502.96	5044.91	5233.6	73859	68728	76556.8	103595	147960	176009	15598.3	16129	50750.5	141544	203706	201488	394402	387313	343306	2.66	0.811192	16	5.54869	4.40596e-05	2.09162e-06
Q9UKF6	CPSF3	3	2	2	3	1315.45	1675.27	1660.29	8611.2	7846.77	9185.43	43449.8	60202.5	115323	9648.78	10996.3	13659.1	83722.8	108278	110446	242756	251441	233142	4.26883	0.810765	16	5.54016	4.47984e-05	2.12525e-06
Q8N1S5	SLC39A11	2	1	FALSE	1	0	0	0	FALSE	FALSE	FALSE	0	0	1909.32	4584.13	4711.37	6219.69	FALSE	FALSE	FALSE	39386.8	47203.5	35923.5	72.2923	0.985883	5	13.1661	4.51375e-05	2.13989e-06
Q9BVC6	TMEM109	1	FALSE	FALSE	1	FALSE	FALSE	FALSE	FALSE	FALSE	FALSE	5650.61	9725.94	9598.28	FALSE	FALSE	FALSE	FALSE	FALSE	FALSE	100611	109267	101138	12.4532	0.994503	4	18.9958	4.52421e-05	2.14339e-06
A2RTX5	TARS3	1	FALSE	FALSE	1	FALSE	FALSE	FALSE	FALSE	FALSE	FALSE	5834.41	9558.84	11072.2	FALSE	FALSE	FALSE	FALSE	FALSE	FALSE	80913.2	87499.4	72791.5	9.11394	0.994501	4	18.9925	4.52729e-05	2.1434e-06
P48735	IDH2	3	5	5	3	4309.35	5954.77	5659.37	53502.4	51740.7	57793.6	13051.4	10021.3	22551.5	51904.5	54268.7	74157.3	658912	792980	817318	229093	234868	164407	13.7049	0.810416	16	5.53321	4.54101e-05	2.14739e-06
Q13011	ECH1	2	2	FALSE	1	0	0	0	FALSE	FALSE	FALSE	0	3038.19	0	1105.33	1204.81	1849.92	FALSE	FALSE	FALSE	13297.5	12839.3	12870.1	14.2081	0.985848	5	13.1494	4.54186e-05	2.14739e-06
Q9H2M9	RAB3GAP2	1	FALSE	FALSE	1	FALSE	FALSE	FALSE	FALSE	FALSE	FALSE	6783.35	15000.3	10229.1	FALSE	FALSE	FALSE	FALSE	FALSE	FALSE	100655	95944.1	78532.1	8.59441	0.994489	4	18.9718	4.54688e-05	2.14832e-06
Q8TAF3	WDR48	1	FALSE	FALSE	1	FALSE	FALSE	FALSE	FALSE	FALSE	FALSE	2225.75	4574.03	6925.62	FALSE	FALSE	FALSE	FALSE	FALSE	FALSE	75112	74317.9	58509	15.1499	0.994486	4	18.966	4.55242e-05	2.14948e-06
Q8WVB6	CHTF18	2	FALSE	3	2	FALSE	FALSE	FALSE	4546.04	2716.35	4326.83	5433.24	7164.91	10571.9	FALSE	FALSE	FALSE	79334.3	92225.3	82368.5	151043	166910	129135	20.1678	0.907347	10	6.8254	4.59495e-05	2.1681e-06
O95881	TXNDC12	3	78	29	23	86033.7	109730	106752	1.5453e+06	1.55912e+06	1.57399e+06	531049	767890	927821	230128	248764	291456	2.90354e+06	3.51277e+06	3.63214e+06	2.13435e+06	1.79034e+06	1.343e+06	2.23185	0.809772	16	5.52045	4.65564e-05	2.19526e-06
Q9HC35	EML4	1	FALSE	FALSE	1	FALSE	FALSE	FALSE	FALSE	FALSE	FALSE	2974.4	4135.35	6106.94	FALSE	FALSE	FALSE	FALSE	FALSE	FALSE	39614.6	33610.4	35770.7	8.24683	0.994407	4	18.8305	4.68359e-05	2.20695e-06
P16520	GNB3	1	FALSE	FALSE	1	FALSE	FALSE	FALSE	FALSE	FALSE	FALSE	5423.12	6542.94	6625.81	FALSE	FALSE	FALSE	FALSE	FALSE	FALSE	40211.2	36984.5	30764.7	5.80686	0.994401	4	18.8211	4.69288e-05	2.20984e-06
Q5H9T9	FSCB	1	1	FALSE	FALSE	2488.36	2501.76	2800.08	FALSE	FALSE	FALSE	FALSE	FALSE	FALSE	10801.3	11925.5	14217.8	FALSE	FALSE	FALSE	FALSE	FALSE	FALSE	4.74245	0.994391	4	18.8036	4.71024e-05	2.21652e-06
P31040	SDHA	3	8	3	4	2532.24	4330.64	4878.67	9720.97	16137.5	19074.9	16948.2	25939.4	31148.5	30628.1	38150.1	58631	145437	193197	246272	688297	725341	518170	20.2288	0.80935	16	5.5121	4.73217e-05	2.22534e-06
O95905	ECD	2	FALSE	1	1	FALSE	FALSE	FALSE	0	0	0	0	0	0	FALSE	FALSE	FALSE	16118.5	23130.9	24751.3	23338.9	21112	16654.7	#DIV/0!	0.994354	4	18.7409	4.77304e-05	2.24305e-06
Q9UNI6	DUSP12	1	1	FALSE	FALSE	1748.03	2189.13	1730.35	FALSE	FALSE	FALSE	FALSE	FALSE	FALSE	16435.6	17120.6	20546.5	FALSE	FALSE	FALSE	FALSE	FALSE	FALSE	9.54611	0.994327	4	18.6958	4.81879e-05	2.26304e-06
Q8N6S5	ARL6IP6	1	1	FALSE	FALSE	219.971	567.799	465.752	FALSE	FALSE	FALSE	FALSE	FALSE	FALSE	7373.54	8095.42	9866.9	FALSE	FALSE	FALSE	FALSE	FALSE	FALSE	20.2117	0.994303	4	18.6562	4.85943e-05	2.27993e-06
Q96KB5	PBK	1	1	FALSE	FALSE	2170.54	2108.95	2188.86	FALSE	FALSE	FALSE	FALSE	FALSE	FALSE	5993.5	6691.48	8431.33	FALSE	FALSE	FALSE	FALSE	FALSE	FALSE	3.26456	0.994302	4	18.6544	4.86127e-05	2.27993e-06
P68104	EEF1A1	3	13	51	43	788.189	1475.99	1476.45	1.73221e+06	1.73278e+06	1.76255e+06	380457	632317	747455	16230.5	22541.6	23648.4	5.08292e+07	6.3544e+07	6.32339e+07	1.70065e+07	1.58825e+07	1.09041e+07	31.6759	0.808629	16	5.49789	4.86549e-05	2.28038e-06
Q14103	HNRNPD	1	FALSE	2	FALSE	FALSE	FALSE	FALSE	31587.6	21415.6	23920.9	FALSE	FALSE	FALSE	FALSE	FALSE	FALSE	136586	137662	154061	FALSE	FALSE	FALSE	5.56795	0.994285	4	18.6264	4.8903e-05	2.29047e-06
Q96A33	CCDC47	1	1	FALSE	FALSE	1192.62	1601.96	1460.57	FALSE	FALSE	FALSE	FALSE	FALSE	FALSE	9861.03	8404.47	13957.8	FALSE	FALSE	FALSE	FALSE	FALSE	FALSE	7.57279	0.994281	4	18.6204	4.89654e-05	2.29186e-06
Q04917	YWHAH	3	2	7	7	882.51	1488.24	1635.43	7650.94	8354.15	8734.27	7623.24	13496.4	17463.6	4318.59	5692.1	12473.2	76298	112463	122718	432253	304716	306006	20.451	0.80841	16	5.4936	4.90655e-05	2.2941e-06
A8MWD9	SNRPGP15	3	3	3	2	5258.28	7236.77	9540.3	111752	104497	133809	36217.9	71632.1	87361.9	12418	11818.4	19429.4	341951	426584	489832	172794	177624	124758	3.13272	0.808403	16	5.49346	4.90788e-05	2.2941e-06
P34896	SHMT1	1	FALSE	FALSE	1	FALSE	FALSE	FALSE	FALSE	FALSE	FALSE	0	2954.45	5315.79	FALSE	FALSE	FALSE	FALSE	FALSE	FALSE	76731.3	73922	69543.7	26.6252	0.998812	3	35.4966	4.91667e-05	2.29667e-06
Q9ULT8	HECTD1	1	FALSE	FALSE	1	FALSE	FALSE	FALSE	FALSE	FALSE	FALSE	17259.5	19583.9	34335	FALSE	FALSE	FALSE	FALSE	FALSE	FALSE	163256	151791	131323	6.27113	0.994267	4	18.597	4.92102e-05	2.29717e-06
Q9UEW8	STK39	2	FALSE	2	1	FALSE	FALSE	FALSE	24550.3	23437.3	22040.1	26329.4	21364	21509.8	FALSE	FALSE	FALSE	440921	542776	613667	283172	309419	220900	17.3155	0.905679	10	6.75532	5.00915e-05	2.33675e-06
P11586	MTHFD1	3	8	11	6	9955.28	13657	15129.5	145319	151334	147813	23756.2	32972.5	36217.7	89627.2	94742.6	136173	1.77638e+06	2.19416e+06	2.24484e+06	640157	589288	418638	14.2045	0.807728	16	5.48026	5.03637e-05	2.34789e-06
Q99615	DNAJC7	3	6	14	7	3544.1	4527.03	4692.67	190635	196627	197600	48789.2	63404	87071.8	45327.5	44042	62001.4	3.55728e+06	4.11532e+06	4.45585e+06	1.09167e+06	1.08188e+06	872086	19.2316	0.807642	16	5.47858	5.05301e-05	2.35407e-06
O94910	ADGRL1	1	2	FALSE	FALSE	869.039	997.219	1149.89	FALSE	FALSE	FALSE	FALSE	FALSE	FALSE	9718.05	11362.6	14680.7	FALSE	FALSE	FALSE	FALSE	FALSE	FALSE	11.8566	0.994175	4	18.4492	5.079e-05	2.36461e-06
Q9BXW9	FANCD2	1	FALSE	FALSE	2	FALSE	FALSE	FALSE	FALSE	FALSE	FALSE	16444.8	24596.2	21960.7	FALSE	FALSE	FALSE	FALSE	FALSE	FALSE	511491	549329	428512	23.6396	0.994162	4	18.4278	5.10247e-05	2.37395e-06
Q01650	SLC7A5	3	3	2	1	933.849	1410.96	1653.23	18462.3	22384.9	17277.3	0	2555.03	2404.3	28440.3	31844.8	45940.3	291547	353427	388209	103080	121490	81316.1	21.5453	0.821968	15	5.58961	5.16428e-05	2.40112e-06
Q9NZN8	CNOT2	1	FALSE	FALSE	1	FALSE	FALSE	FALSE	FALSE	FALSE	FALSE	4419.26	7039.23	7330.89	FALSE	FALSE	FALSE	FALSE	FALSE	FALSE	96341.9	99599.5	77177.3	14.5358	0.994084	4	18.3052	5.23911e-05	2.43429e-06
Q9NR77	PXMP2	1	1	FALSE	FALSE	799.597	948.297	961.899	FALSE	FALSE	FALSE	FALSE	FALSE	FALSE	8731.85	9671.03	14292	FALSE	FALSE	FALSE	FALSE	FALSE	FALSE	12.0655	0.994078	4	18.2955	5.25012e-05	2.43779e-06
Q8NCW6	GALNT11	1	FALSE	1	FALSE	FALSE	FALSE	FALSE	10097.9	9825.51	3397.56	FALSE	FALSE	FALSE	FALSE	FALSE	FALSE	87544.5	115315	113286	FALSE	FALSE	FALSE	13.5563	0.994066	4	18.2772	5.27099e-05	2.44586e-06
Q9C0J8	WDR33	1	FALSE	1	FALSE	FALSE	FALSE	FALSE	29235.5	34064.4	30657.1	FALSE	FALSE	FALSE	FALSE	FALSE	FALSE	101881	133310	141853	FALSE	FALSE	FALSE	4.01293	0.994059	4	18.2656	5.28434e-05	2.45042e-06
Q14137	BOP1	3	1	2	3	851.397	1462.21	1116.45	8690.36	6040.8	9655.8	11726.6	20320.4	41103.1	6717.66	8677.79	10671.8	42572.8	47292.2	51543.7	151125	135306	118868	5.67289	0.80623	16	5.45117	5.33194e-05	2.47086e-06
O43181	NDUFS4	1	2	FALSE	FALSE	5107.87	7394.36	7617.51	FALSE	FALSE	FALSE	FALSE	FALSE	FALSE	27759.9	24822.3	38210.1	FALSE	FALSE	FALSE	FALSE	FALSE	FALSE	4.5126	0.994005	4	18.1834	5.37957e-05	2.49128e-06
Q9H1Z4	WDR13	1	5	FALSE	FALSE	4724.26	4791.26	5510.93	FALSE	FALSE	FALSE	FALSE	FALSE	FALSE	18355.3	20778.7	25469.9	FALSE	FALSE	FALSE	FALSE	FALSE	FALSE	4.29934	0.993951	4	18.1007	5.47753e-05	2.53497e-06
Q9BPX3	NCAPG	3	1	2	2	2266.05	3529.81	3381.19	0	1616.98	1310.74	8799.1	11925	11915.9	19169.4	23703.3	34207	66214.4	79974.5	79128.4	238988	244473	189704	21.8028	0.820395	15	5.55682	5.48981e-05	2.53897e-06
Q9HAB3	SLC52A2	1	1	FALSE	FALSE	704.851	530.876	702.023	FALSE	FALSE	FALSE	FALSE	FALSE	FALSE	15923.2	18422.8	22817.9	FALSE	FALSE	FALSE	FALSE	FALSE	FALSE	29.5001	0.99394	4	18.084	5.49753e-05	2.54086e-06
Q9UM13	ANAPC10	1	FALSE	FALSE	1	FALSE	FALSE	FALSE	FALSE	FALSE	FALSE	11270.6	19686.5	20505.2	FALSE	FALSE	FALSE	FALSE	FALSE	FALSE	210767	201748	159342	11.1122	0.993928	4	18.0655	5.51996e-05	2.54955e-06
Q8N5N7	MRPL50	1	FALSE	FALSE	1	FALSE	FALSE	FALSE	FALSE	FALSE	FALSE	5019.87	8121.72	8316.53	FALSE	FALSE	FALSE	FALSE	FALSE	FALSE	78182.9	69727.7	58058.3	9.59864	0.993913	4	18.0443	5.54563e-05	2.55971e-06
Q9Y5B6	PAXBP1	3	2	1	1	7710.13	7746.13	9000.13	46572.9	40808.6	50838	28772.4	66606.9	83648	8315.92	8172.39	12186.1	70697.1	94388.3	93594.2	103394	110928	85235.5	1.71761	0.805069	16	5.42883	5.57107e-05	2.56976e-06
P08621	SNRNP70	1	FALSE	FALSE	1	FALSE	FALSE	FALSE	FALSE	FALSE	FALSE	10301.8	11665.4	16048.5	FALSE	FALSE	FALSE	FALSE	FALSE	FALSE	66423.2	68077.2	56351.8	5.02035	0.993892	4	18.0122	5.58481e-05	2.5744e-06
Q6ICG6	KIAA0930	1	1	FALSE	FALSE	443.035	547.519	636.786	FALSE	FALSE	FALSE	FALSE	FALSE	FALSE	2672.53	2764.9	4137.15	FALSE	FALSE	FALSE	FALSE	FALSE	FALSE	5.88358	0.993885	4	18.0026	5.5967e-05	2.57818e-06
Q7L2E3	DHX30	2	FALSE	7	4	FALSE	FALSE	FALSE	147303	158083	165885	32844.3	50990.8	63494.2	FALSE	FALSE	FALSE	1.21056e+06	1.61821e+06	1.63342e+06	800035	890895	661991	11.017	0.903442	10	6.66404	5.61021e-05	2.58271e-06
P61619	SEC61A1	3	6	13	6	1355.01	2063.9	2178.23	136087	132439	151831	55752.9	86105.6	99802.4	19591.8	18798.3	31187.4	2.72788e+06	3.38479e+06	3.47705e+06	816267	899564	660940	18.0285	0.80484	16	5.42443	5.61943e-05	2.58525e-06
Q16864	ATP6V1F	1	1	FALSE	FALSE	3012.77	3424.77	4454.06	FALSE	FALSE	FALSE	FALSE	FALSE	FALSE	24096.2	27090.3	32889.1	FALSE	FALSE	FALSE	FALSE	FALSE	FALSE	7.71931	0.99385	4	17.9508	5.66091e-05	2.60262e-06
Q8TD19	NEK9	1	FALSE	FALSE	2	FALSE	FALSE	FALSE	FALSE	FALSE	FALSE	14995.5	23586.1	29069.2	FALSE	FALSE	FALSE	FALSE	FALSE	FALSE	328229	325503	252360	13.3937	0.993844	4	17.941	5.67315e-05	2.60654e-06
O43818	RRP9	2	2	FALSE	2	0	0	0	FALSE	FALSE	FALSE	3792.58	3205.76	4962.81	774.271	915.026	1222.67	FALSE	FALSE	FALSE	13896.6	12968	12788.1	3.55858	0.955773	7	8.59803	5.73629e-05	2.63382e-06
Q9H7H0	METTL17	1	FALSE	FALSE	1	FALSE	FALSE	FALSE	FALSE	FALSE	FALSE	10480.9	10605.1	15783.3	FALSE	FALSE	FALSE	FALSE	FALSE	FALSE	152642	156365	121253	11.6699	0.993805	4	17.8837	5.74549e-05	2.63607e-06
Q96AE4	FUBP1	2	6	FALSE	4	11589.3	21633.2	16854.9	FALSE	FALSE	FALSE	9119.19	17436.8	19502.1	48348.2	50753.1	96245	FALSE	FALSE	FALSE	148023	148317	124737	6.41203	0.902954	10	6.6445	5.74872e-05	2.63607e-06
Q9H0F6	SHARPIN	1	2	FALSE	FALSE	674.521	1625.06	1077.46	FALSE	FALSE	FALSE	FALSE	FALSE	FALSE	5984.15	6364.98	8211.91	FALSE	FALSE	FALSE	FALSE	FALSE	FALSE	6.08847	0.99378	4	17.8473	5.79197e-05	2.65416e-06
Q8WU67	ABHD3	1	1	FALSE	FALSE	660.912	991.278	806.75	FALSE	FALSE	FALSE	FALSE	FALSE	FALSE	8592.75	9693.88	11742.4	FALSE	FALSE	FALSE	FALSE	FALSE	FALSE	12.2122	0.993773	4	17.8378	5.80416e-05	2.658e-06
O75364	PITX3	2	FALSE	1	2	FALSE	FALSE	FALSE	2162.63	2605.11	1767.21	2390.03	7230.67	7617.28	FALSE	FALSE	FALSE	29695.5	33253.4	39187.1	67574.1	65116.8	50135.2	11.9868	0.902504	10	6.62664	5.87857e-05	2.69032e-06
Q9ULH0	KIDINS220	1	FALSE	FALSE	1	FALSE	FALSE	FALSE	FALSE	FALSE	FALSE	2149.66	2800.72	4404.92	FALSE	FALSE	FALSE	FALSE	FALSE	FALSE	48629.4	45608.2	36066.2	13.9283	0.993723	4	17.7657	5.89802e-05	2.69746e-06
P50548	ERF	2	FALSE	3	2	FALSE	FALSE	FALSE	25751.2	31325.8	26255.7	5923.68	13533.3	12855.5	FALSE	FALSE	FALSE	276654	346508	363137	176265	180019	147204	12.8824	0.902314	10	6.61914	5.93405e-05	2.71216e-06
Q8TAG9	EXOC6	1	FALSE	1	FALSE	FALSE	FALSE	FALSE	10608.2	8241	11787.4	FALSE	FALSE	FALSE	FALSE	FALSE	FALSE	138695	191626	188047	FALSE	FALSE	FALSE	16.9199	0.993677	4	17.7001	5.98501e-05	2.73367e-06
Q96I25	RBM17	3	2	13	10	9646.84	10845.4	11371.9	842491	844199	855432	498678	756109	839459	19914	21632.7	29172.7	1.06281e+06	1.42385e+06	1.40371e+06	1.55348e+06	1.39667e+06	1.08566e+06	1.71305	0.80301	16	5.38964	6.01762e-05	2.74677e-06
Q9Y6M1	IGF2BP2	2	FALSE	2	3	FALSE	FALSE	FALSE	25139.3	23696.6	21206.2	7014.5	10666.2	15445.5	FALSE	FALSE	FALSE	198699	256274	282656	138483	132841	108913	10.8354	0.901723	10	6.5959	6.10959e-05	2.78693e-06
P54577	YARS1	3	7	6	4	9695.9	12488.6	12102.4	162016	189254	216667	20784.1	37083.4	38822.4	87056	96388.9	114941	1.81533e+06	2.18653e+06	2.19287e+06	621540	574498	430612	11.6177	0.802492	16	5.37986	6.13475e-05	2.79659e-06
Q8TBM8	DNAJB14	3	1	1	2	896.732	825.062	825.36	6242.37	6585.28	5577.65	31013.5	27470.9	24205.4	5019.86	4970.08	7507.33	78062.2	105533	99476.2	333047	356500	274361	12.2004	0.802436	16	5.37882	6.14733e-05	2.8005e-06
P34897	SHMT2	3	5	2	1	7766.43	14451.1	12429.6	9616.38	2970.07	6335.07	6443.57	8062.34	11609.2	41866.7	47606.2	122899	73724.4	93254.1	90729.5	171108	180779	145589	12.1424	0.802045	16	5.37146	6.23722e-05	2.83908e-06
Q13136	PPFIA1	1	1	FALSE	FALSE	1068.96	1564.56	1579.58	FALSE	FALSE	FALSE	FALSE	FALSE	FALSE	7283.94	7181.76	11170.3	FALSE	FALSE	FALSE	FALSE	FALSE	FALSE	6.08484	0.993543	4	17.5144	6.24014e-05	2.83908e-06
Q9UPW5	AGTPBP1	1	FALSE	2	FALSE	FALSE	FALSE	FALSE	3508.5	5437.67	5126.89	FALSE	FALSE	FALSE	FALSE	FALSE	FALSE	43077.4	59892.5	59830.5	FALSE	FALSE	FALSE	11.5682	0.993487	4	17.4384	6.34832e-05	2.88642e-06
P49841	GSK3B	1	1	FALSE	FALSE	1238.84	2027.27	1940.03	FALSE	FALSE	FALSE	FALSE	FALSE	FALSE	17118.1	19484.2	23624	FALSE	FALSE	FALSE	FALSE	FALSE	FALSE	11.5683	0.993439	4	17.3736	6.4426e-05	2.92739e-06
Q9H425	C1orf198	1	FALSE	FALSE	1	FALSE	FALSE	FALSE	FALSE	FALSE	FALSE	5158.05	6659.02	9664.19	FALSE	FALSE	FALSE	FALSE	FALSE	FALSE	80474.6	80621.7	62718.3	10.4191	0.993427	4	17.3573	6.4666e-05	2.93504e-06
Q14147	DHX34	1	FALSE	1	FALSE	FALSE	FALSE	FALSE	43278.4	33242.1	39442.4	FALSE	FALSE	FALSE	FALSE	FALSE	FALSE	193680	247167	238747	FALSE	FALSE	FALSE	5.86044	0.993426	4	17.3564	6.46783e-05	2.93504e-06
Q8NBF2	NHLRC2	1	1	FALSE	FALSE	1030.02	1170.59	998.988	FALSE	FALSE	FALSE	FALSE	FALSE	FALSE	4772.02	5306.95	7439.09	FALSE	FALSE	FALSE	FALSE	FALSE	FALSE	5.47509	0.993421	4	17.35	6.47727e-05	2.93742e-06
Q9BXW7	HDHD5	3	3	4	2	1583.6	2023.91	2527.09	20062.9	13647.5	14704.1	2418.33	6074.02	9852.02	14424.6	16688.2	20780.3	308210	388938	421306	92709.5	106720	76540.8	19.8415	0.800809	16	5.34835	6.52838e-05	2.95868e-06
Q8IWR0	ZC3H7A	1	FALSE	FALSE	1	FALSE	FALSE	FALSE	FALSE	FALSE	FALSE	7934.65	11643.6	15681.5	FALSE	FALSE	FALSE	FALSE	FALSE	FALSE	127328	114524	94383.5	9.53598	0.993369	4	17.2804	6.58112e-05	2.98065e-06
Q13310	PABPC4	2	FALSE	7	11	FALSE	FALSE	FALSE	227669	203976	237957	194975	313757	329877	FALSE	FALSE	FALSE	558428	706397	796142	1.17271e+06	1.13923e+06	947479	3.52761	0.90018	10	6.53617	6.58691e-05	2.98134e-06
P48059	LIMS1	1	FALSE	FALSE	1	FALSE	FALSE	FALSE	FALSE	FALSE	FALSE	7904.35	12723.2	11842.6	FALSE	FALSE	FALSE	FALSE	FALSE	FALSE	111506	115070	89271	9.72728	0.993337	4	17.238	6.64543e-05	3.00589e-06
A3KMH1	VWA8	1	FALSE	2	FALSE	FALSE	FALSE	FALSE	2722.96	4301.21	2552.84	FALSE	FALSE	FALSE	FALSE	FALSE	FALSE	60481.5	76604.4	72766.1	FALSE	FALSE	FALSE	21.9121	0.993282	4	17.1666	6.75543e-05	3.05367e-06
Q9Y5Q9	GTF3C3	3	1	3	6	247.352	274.506	486.136	22019.6	19988.1	23996.5	65759.5	105956	107592	1740.43	1809.46	3002.41	208587	258529	325636	1.00064e+06	974975	793447	10.3037	0.799838	16	5.33033	6.765e-05	3.05602e-06
Q8IU60	DCP2	1	FALSE	3	FALSE	FALSE	FALSE	FALSE	13563.1	17853.7	15570.8	FALSE	FALSE	FALSE	FALSE	FALSE	FALSE	162701	212822	202971	FALSE	FALSE	FALSE	12.3116	0.993237	4	17.11	6.84431e-05	3.08985e-06
Q5TCZ1	SH3PXD2A	1	FALSE	FALSE	1	FALSE	FALSE	FALSE	FALSE	FALSE	FALSE	4869.41	9494.73	10522.8	FALSE	FALSE	FALSE	FALSE	FALSE	FALSE	107327	109180	84229.1	12.0841	0.993232	4	17.1032	6.85494e-05	3.09265e-06
Q96K30	RITA1	1	1	FALSE	FALSE	1582.53	2074.54	2036.32	FALSE	FALSE	FALSE	FALSE	FALSE	FALSE	4228.28	4094.04	5183.75	FALSE	FALSE	FALSE	FALSE	FALSE	FALSE	2.37224	0.993217	4	17.0838	6.88583e-05	3.10365e-06
O00458	IFRD1	2	FALSE	1	1	FALSE	FALSE	FALSE	0	3104.11	2123.38	0	2563.48	1682.68	FALSE	FALSE	FALSE	35445.3	40705.7	42911	25022.3	26887.2	18262.2	19.9747	0.935767	8	7.50595	6.88887e-05	3.10365e-06
P08174	CD55	1	FALSE	0	FALSE	FALSE	FALSE	FALSE	12132.8	13862.5	10251.7	FALSE	FALSE	FALSE	FALSE	FALSE	FALSE	191360	256269	244748	FALSE	FALSE	FALSE	19.1017	0.993214	4	17.0796	6.8926e-05	3.10365e-06
Q12887	COX10	1	FALSE	1	FALSE	FALSE	FALSE	FALSE	6956.28	6589.8	7775.55	FALSE	FALSE	FALSE	FALSE	FALSE	FALSE	73347.9	105233	109854	FALSE	FALSE	FALSE	13.5278	0.99318	4	17.0374	6.96028e-05	3.1321e-06
Q9NR46	SH3GLB2	1	2	FALSE	FALSE	515.138	1132.28	1201.7	FALSE	FALSE	FALSE	FALSE	FALSE	FALSE	5717.5	6454.92	8551.17	FALSE	FALSE	FALSE	FALSE	FALSE	FALSE	7.27368	0.993164	4	17.0164	6.99427e-05	3.14537e-06
O75436	VPS26A	2	FALSE	1	2	FALSE	FALSE	FALSE	5080.95	5250.8	4472.34	5751.6	6317.33	10257.4	FALSE	FALSE	FALSE	52949.4	62085.1	65917.5	116343	118453	103082	13.9732	0.898901	10	6.48766	7.00423e-05	3.14783e-06
Q92609	TBC1D5	1	FALSE	FALSE	1	FALSE	FALSE	FALSE	FALSE	FALSE	FALSE	13427.9	23902.9	22767.5	FALSE	FALSE	FALSE	FALSE	FALSE	FALSE	171101	171687	134860	7.94776	0.993156	4	17.0062	7.01087e-05	3.14879e-06
Q9UL33	TRAPPC2L	1	1	FALSE	FALSE	2697.49	3146.96	3402.41	FALSE	FALSE	FALSE	FALSE	FALSE	FALSE	15433.1	15609.5	24141	FALSE	FALSE	FALSE	FALSE	FALSE	FALSE	5.96781	0.993145	4	16.9928	7.03291e-05	3.15667e-06
Q04206	RELA	1	FALSE	FALSE	1	FALSE	FALSE	FALSE	FALSE	FALSE	FALSE	4303.33	4633.75	10518.7	FALSE	FALSE	FALSE	FALSE	FALSE	FALSE	55068.2	53810.2	44486.6	7.88274	0.993111	4	16.9511	7.10155e-05	3.18543e-06
Q7Z4L5	TTC21B	1	FALSE	FALSE	4	FALSE	FALSE	FALSE	FALSE	FALSE	FALSE	21201.9	36878.1	38402	FALSE	FALSE	FALSE	FALSE	FALSE	FALSE	593700	617692	469334	17.4201	0.993084	4	16.9172	7.15791e-05	3.20865e-06
P24534	EEF1B2	3	3	2	3	39012.2	44367.3	52938.7	16277.1	12658.5	19119.9	31208	53127.5	58946	57954.2	55160.1	101485	116226	139814	144802	404172	394513	313828	5.2737	0.797983	16	5.29622	7.23757e-05	3.24229e-06
Q1KMD3	HNRNPUL2	1	FALSE	FALSE	3	FALSE	FALSE	FALSE	FALSE	FALSE	FALSE	9234.82	17029.9	25345.1	FALSE	FALSE	FALSE	FALSE	FALSE	FALSE	117588	121100	102812	6.61696	0.993036	4	16.8579	7.25796e-05	3.24934e-06
O94768	STK17B	1	FALSE	1	FALSE	FALSE	FALSE	FALSE	8861.95	10049.7	7948.06	FALSE	FALSE	FALSE	FALSE	FALSE	FALSE	115678	151474	143663	FALSE	FALSE	FALSE	15.2949	0.993007	4	16.8225	7.31851e-05	3.27436e-06
Q9BZH6	WDR11	1	FALSE	FALSE	1	FALSE	FALSE	FALSE	FALSE	FALSE	FALSE	5606.83	7628.13	9934.75	FALSE	FALSE	FALSE	FALSE	FALSE	FALSE	95146.4	105092	83766.5	12.2576	0.993002	4	16.8167	7.32855e-05	3.27675e-06
Q8N9N2	ASCC1	1	FALSE	FALSE	1	FALSE	FALSE	FALSE	FALSE	FALSE	FALSE	6374.71	9860.25	8802.2	FALSE	FALSE	FALSE	FALSE	FALSE	FALSE	128583	125920	96236.4	14.0088	0.99297	4	16.7784	7.39485e-05	3.30428e-06
Q9H0C8	ILKAP	1	4	FALSE	FALSE	5706.28	6027.57	5672.82	FALSE	FALSE	FALSE	FALSE	FALSE	FALSE	39995.5	45569.8	65143.4	FALSE	FALSE	FALSE	FALSE	FALSE	FALSE	8.65811	0.992965	4	16.772	7.40615e-05	3.30722e-06
P18440	NAT1	1	4	FALSE	FALSE	2100.3	3529.33	1687.82	FALSE	FALSE	FALSE	FALSE	FALSE	FALSE	21803	25620.7	33789.5	FALSE	FALSE	FALSE	FALSE	FALSE	FALSE	11.0986	0.992962	4	16.7678	7.4134e-05	3.30835e-06
Q9ULJ7	ANKRD50	1	FALSE	FALSE	1	FALSE	FALSE	FALSE	FALSE	FALSE	FALSE	5656.31	11340.3	16271.5	FALSE	FALSE	FALSE	FALSE	FALSE	FALSE	75651.6	72593.3	62138.1	6.32387	0.992943	4	16.7452	7.45299e-05	3.32389e-06
O43402	EMC8	1	2	FALSE	FALSE	3001.79	4522.35	4275.92	FALSE	FALSE	FALSE	FALSE	FALSE	FALSE	19732.6	22336.2	30739.4	FALSE	FALSE	FALSE	FALSE	FALSE	FALSE	6.17017	0.992936	4	16.7365	7.46838e-05	3.32864e-06
Q9H7X3	ZNF696	2	FALSE	1	1	FALSE	FALSE	FALSE	3093.55	3153.79	2158.56	0	2007.86	1610.79	FALSE	FALSE	FALSE	26589	31522.6	31846.1	16261.7	20352.3	13638.1	11.6603	0.915601	9	6.83134	7.63149e-05	3.39917e-06
Q9H840	GEMIN7	1	FALSE	FALSE	1	FALSE	FALSE	FALSE	FALSE	FALSE	FALSE	5420.54	9645.37	11897.3	FALSE	FALSE	FALSE	FALSE	FALSE	FALSE	54090.9	55487.2	46101.8	5.77378	0.992838	4	16.6214	7.67498e-05	3.41474e-06
Q9NSI2	FAM207A	1	1	FALSE	FALSE	448.385	609.247	487.087	FALSE	FALSE	FALSE	FALSE	FALSE	FALSE	5142.27	4537.34	5836.12	FALSE	FALSE	FALSE	FALSE	FALSE	FALSE	10.0444	0.992838	4	16.6207	7.6762e-05	3.41474e-06
Q14457	BECN1	1	1	FALSE	FALSE	1369.81	1696.76	1449.54	FALSE	FALSE	FALSE	FALSE	FALSE	FALSE	5583.85	5561.26	8407.11	FALSE	FALSE	FALSE	FALSE	FALSE	FALSE	4.32944	0.992835	4	16.6179	7.68134e-05	3.41485e-06
P00750	PLAT	1	FALSE	FALSE	1	FALSE	FALSE	FALSE	FALSE	FALSE	FALSE	3433.98	6577.07	6024.52	FALSE	FALSE	FALSE	FALSE	FALSE	FALSE	83437.5	71180.3	60325.7	13.4042	0.992792	4	16.5677	7.77372e-05	3.45373e-06
O75147	OBSL1	2	FALSE	1	2	FALSE	FALSE	FALSE	10211.4	11668.4	9457.47	37246.9	59791.1	67005.2	FALSE	FALSE	FALSE	387387	455101	521397	255989	237181	199948	10.5282	0.896338	10	6.39297	7.9033e-05	3.50907e-06
P49757	NUMB	3	2	1	1	1657.19	2453.34	2344.65	4203.99	4085.24	4011.5	4483.16	6666.09	8884.16	15482.6	15377.1	21829.9	50399.6	65151.4	66814.4	221524	241036	153509	21.9422	0.795512	16	5.25144	7.91018e-05	3.5099e-06
Q9UHF7	TRPS1	1	FALSE	1	FALSE	FALSE	FALSE	FALSE	25760.6	24118.2	23629.2	FALSE	FALSE	FALSE	FALSE	FALSE	FALSE	307451	395123	372381	FALSE	FALSE	FALSE	14.6236	0.992707	4	16.4695	7.95852e-05	3.52911e-06
P10253	GAA	1	1	FALSE	FALSE	791.535	1619.13	1662.21	FALSE	FALSE	FALSE	FALSE	FALSE	FALSE	10421.4	11225.8	16985	FALSE	FALSE	FALSE	FALSE	FALSE	FALSE	9.48527	0.992675	4	16.4335	8.02764e-05	3.55649e-06
Q15370	ELOB	1	FALSE	3	FALSE	FALSE	FALSE	FALSE	47320.6	52857.1	50595.3	FALSE	FALSE	FALSE	FALSE	FALSE	FALSE	410885	515866	487112	FALSE	FALSE	FALSE	9.37742	0.992673	4	16.4304	8.03363e-05	3.55649e-06
O75794	CDC123	3	6	1	2	1473.13	2497.08	2635.83	0	0	2910.79	4878.71	5675.87	7174.59	43893.3	47347.2	59532.3	62667.9	83669.7	87211.1	177060	218604	179054	35.1993	0.826096	14	5.48502	8.0355e-05	3.55649e-06
Q6W2J9	BCOR	1	FALSE	1	FALSE	FALSE	FALSE	FALSE	3313.5	5196.95	0	FALSE	FALSE	FALSE	FALSE	FALSE	FALSE	142942	159937	173804	FALSE	FALSE	FALSE	56.0116	0.998346	3	30.0748	8.07489e-05	3.57166e-06
O94966	USP19	3	2	3	3	0	0	357.517	19349.8	14964.4	13881.2	0	2293.6	1613.67	3076.08	2907.09	3533.74	265946	318704	367666	105016	101673	87462.8	23.9417	0.842247	13	5.63311	8.15776e-05	3.60408e-06
P13196	ALAS1	1	FALSE	FALSE	3	FALSE	FALSE	FALSE	FALSE	FALSE	FALSE	21471.8	22320.3	37529.3	FALSE	FALSE	FALSE	FALSE	FALSE	FALSE	970841	869043	685134	31.0498	0.992616	4	16.3664	8.15849e-05	3.60408e-06
P58557	YBEY	1	2	FALSE	FALSE	428.612	630.171	820.121	FALSE	FALSE	FALSE	FALSE	FALSE	FALSE	13838.4	14040.2	16768.8	FALSE	FALSE	FALSE	FALSE	FALSE	FALSE	23.7625	0.992607	4	16.3568	8.17743e-05	3.60992e-06
Q04760	GLO1	2	6	2	FALSE	34677.9	32455.7	33210.8	19571.7	23066.1	18107	FALSE	FALSE	FALSE	60886.7	77109.6	113010	132960	171559	181860	FALSE	FALSE	FALSE	4.5775	0.895589	10	6.36597	8.18204e-05	3.60992e-06
Q16527	CSRP2	2	11	1	FALSE	18417.4	20867	22561.2	17287.8	19755.1	11421.3	FALSE	FALSE	FALSE	76527.2	95233	114770	149952	205693	213740	FALSE	FALSE	FALSE	7.75919	0.895232	10	6.35316	8.31792e-05	3.66756e-06
Q13045	FLII	1	1	FALSE	FALSE	610.277	742.708	1000.43	FALSE	FALSE	FALSE	FALSE	FALSE	FALSE	3439.74	3163.4	4962.33	FALSE	FALSE	FALSE	FALSE	FALSE	FALSE	4.91435	0.992492	4	16.2293	8.43411e-05	3.71645e-06
Q8IXM6	NRM	1	1	FALSE	FALSE	2190.31	2779.31	2721.11	FALSE	FALSE	FALSE	FALSE	FALSE	FALSE	9198.68	10177	14047.2	FALSE	FALSE	FALSE	FALSE	FALSE	FALSE	4.34587	0.99248	4	16.2159	8.46161e-05	3.72622e-06
Q9UI95	MAD2L2	3	1	1	1	1149.98	960.365	1163.85	12925.8	6454.38	6902.48	11331.2	13034.2	148076	14529.2	12831.7	20592.8	121092	157451	149844	88393.3	189985	64797	4.05704	0.793465	16	5.21488	8.50701e-05	3.74386e-06
Q9UK73	FEM1B	1	FALSE	1	FALSE	FALSE	FALSE	FALSE	11859.8	12546.5	10083.8	FALSE	FALSE	FALSE	FALSE	FALSE	FALSE	58187.5	73122.5	69374.3	FALSE	FALSE	FALSE	5.8186	0.992378	4	16.1055	8.69311e-05	3.82336e-06
O43264	ZW10	2	FALSE	3	3	FALSE	FALSE	FALSE	19680.2	21103.2	21726.9	16571.7	17287.8	23127.1	FALSE	FALSE	FALSE	210920	279184	286057	544715	531846	401534	18.8646	0.89405	10	6.31126	8.77961e-05	3.85897e-06
Q14195	DPYSL3	3	4	1	3	4018.06	4871.2	4441.76	6563.33	7448.52	8128.81	18227.1	25433.2	36096.3	27748	31124.5	41515.3	113856	126368	130948	480971	466822	363695	15.4741	0.792128	16	5.19125	8.91721e-05	3.91699e-06
A5PLN9	TRAPPC13	1	2	FALSE	FALSE	1716.6	1696.77	1917.51	FALSE	FALSE	FALSE	FALSE	FALSE	FALSE	7189.6	8388.89	10172	FALSE	FALSE	FALSE	FALSE	FALSE	FALSE	4.83044	0.99223	4	15.9498	9.03294e-05	3.96534e-06
Q6NSI3	FAM53A	1	FALSE	FALSE	1	FALSE	FALSE	FALSE	FALSE	FALSE	FALSE	4073.77	5574.32	7987.58	FALSE	FALSE	FALSE	FALSE	FALSE	FALSE	114519	116326	87082.4	18.0276	0.992224	4	15.9442	9.0455e-05	3.96836e-06
P23381	WARS1	3	1	1	1	1518.13	1587.45	1861.93	30373.4	52386.2	29411	20299.1	19917.2	29555.6	7662.87	10335.4	13276.4	218353	263545	287865	65293.5	78404.6	70611.7	5.43228	0.791519	16	5.18056	9.10945e-05	3.99392e-06
Q96AX1	VPS33A	1	FALSE	1	FALSE	FALSE	FALSE	FALSE	15528.6	13973.6	18563.7	FALSE	FALSE	FALSE	FALSE	FALSE	FALSE	148317	210590	207120	FALSE	FALSE	FALSE	11.7761	0.992112	4	15.829	9.3082e-05	4.0785e-06
Q00587	CDC42EP1	3	9	6	3	12753.3	13998.3	15649.4	377437	426390	300023	17537.6	30443.6	38162.7	100595	104150	136084	1.8496e+06	2.33337e+06	2.21826e+06	632186	671941	459547	6.90179	0.790596	16	5.16444	9.40741e-05	4.11939e-06
Q96RF0	SNX18	1	FALSE	1	FALSE	FALSE	FALSE	FALSE	9720.6	13813.2	11698.6	FALSE	FALSE	FALSE	FALSE	FALSE	FALSE	258995	342839	320463	FALSE	FALSE	FALSE	26.1775	0.992053	4	15.7696	9.44741e-05	4.13432e-06
A8MW95	BECN2	1	FALSE	FALSE	1	FALSE	FALSE	FALSE	FALSE	FALSE	FALSE	4828.48	5779.6	8775.07	FALSE	FALSE	FALSE	FALSE	FALSE	FALSE	80501	85516.8	65115.9	11.9245	0.992019	4	15.7353	9.52907e-05	4.16396e-06
P13861	PRKAR2A	2	FALSE	1	3	FALSE	FALSE	FALSE	20641.1	19461.6	18102.7	17056	27779.9	25741	FALSE	FALSE	FALSE	114961	129975	137591	259072	243616	197793	8.40961	0.892218	10	6.2476	9.53497e-05	4.16396e-06
Q09666	AHNAK	1	FALSE	2	FALSE	FALSE	FALSE	FALSE	41659.8	34513.9	34435.6	FALSE	FALSE	FALSE	FALSE	FALSE	FALSE	88241.1	111065	113725	FALSE	FALSE	FALSE	2.83006	0.992015	4	15.7315	9.53815e-05	4.16396e-06
P17174	GOT1	1	FALSE	FALSE	2	FALSE	FALSE	FALSE	FALSE	FALSE	FALSE	2151.6	2068.6	4098.63	FALSE	FALSE	FALSE	FALSE	FALSE	FALSE	59626.7	57901.1	43596.3	19.3686	0.992015	4	15.7311	9.53895e-05	4.16396e-06
P67775	PPP2CA	1	FALSE	FALSE	3	FALSE	FALSE	FALSE	FALSE	FALSE	FALSE	19522	31635.8	40865.4	FALSE	FALSE	FALSE	FALSE	FALSE	FALSE	427261	401795	310600	12.3845	0.991936	4	15.6531	9.72797e-05	4.24383e-06
O00231	PSMD11	1	1	FALSE	FALSE	3770.2	4614.13	4494.48	FALSE	FALSE	FALSE	FALSE	FALSE	FALSE	9383.94	9040.73	12448.9	FALSE	FALSE	FALSE	FALSE	FALSE	FALSE	2.39724	0.991933	4	15.6503	9.7349e-05	4.24421e-06
P51148	RAB5C	1	FALSE	FALSE	2	FALSE	FALSE	FALSE	FALSE	FALSE	FALSE	13840	17819.8	16241	FALSE	FALSE	FALSE	FALSE	FALSE	FALSE	215049	243996	222396	14.2261	0.991881	4	15.599	9.86187e-05	4.29688e-06
P19338	NCL	3	8	23	13	25810.6	43489.6	41882.3	1.66541e+06	1.49012e+06	1.72103e+06	501828	805210	962602	37352.3	53624.8	309432	3.42403e+06	4.95398e+06	4.65939e+06	1.90808e+06	1.91905e+06	1.58159e+06	2.59688	0.789074	16	5.13805	9.91723e-05	4.31831e-06
Q86YV9	HPS6	1	2	FALSE	FALSE	1719.04	2770.67	2192.15	FALSE	FALSE	FALSE	FALSE	FALSE	FALSE	13716.4	15364.5	18039	FALSE	FALSE	FALSE	FALSE	FALSE	FALSE	7.05192	0.991836	4	15.5562	9.96942e-05	4.33834e-06
Q8IUX1	TMEM126B	1	FALSE	FALSE	1	FALSE	FALSE	FALSE	FALSE	FALSE	FALSE	6327.31	6537.8	8971.88	FALSE	FALSE	FALSE	FALSE	FALSE	FALSE	184290	178334	133282	22.7094	0.991821	4	15.5413	0.00010007	4.34958e-06
P04080	CSTB	2	FALSE	1	1	FALSE	FALSE	FALSE	4851.77	4994.53	5697.33	1904.24	3434.25	5007.74	FALSE	FALSE	FALSE	38150.5	43073.9	47426.9	31546.7	21641.4	14699.7	7.59135	0.891129	10	6.21046	0.000100077	4.34958e-06
Q8N1G2	CMTR1	1	FALSE	FALSE	1	FALSE	FALSE	FALSE	FALSE	FALSE	FALSE	2514.15	3306.27	5024.8	FALSE	FALSE	FALSE	FALSE	FALSE	FALSE	51950.8	58262.3	45758.8	14.3816	0.991791	4	15.5124	0.00010081	4.37871e-06
Q9NTX7	RNF146	1	1	FALSE	FALSE	711.601	993.988	1009.52	FALSE	FALSE	FALSE	FALSE	FALSE	FALSE	3252.96	3628.47	4293.33	FALSE	FALSE	FALSE	FALSE	FALSE	FALSE	4.11577	0.991785	4	15.5064	0.000100964	4.38267e-06
Q96RR4	CAMKK2	1	FALSE	FALSE	2	FALSE	FALSE	FALSE	FALSE	FALSE	FALSE	22493.4	28487	44246	FALSE	FALSE	FALSE	FALSE	FALSE	FALSE	305277	297809	230717	8.756	0.991769	4	15.4918	0.000101337	4.39618e-06
Q96KA5	CLPTM1L	1	1	FALSE	FALSE	308.343	728.024	689.497	FALSE	FALSE	FALSE	FALSE	FALSE	FALSE	4883.65	5371.57	8133.45	FALSE	FALSE	FALSE	FALSE	FALSE	FALSE	10.6548	0.991725	4	15.45	0.000102424	4.44056e-06
Q9H974	QTRT2	3	3	2	4	1678.36	2066.32	2473.5	15085.2	19881.8	21925.9	45801.8	44261.5	49965.2	28423.3	26375.8	42841.4	64997.4	83896.9	94149.7	254223	265825	211292	5.27728	0.787952	16	5.11877	0.000103075	4.46521e-06
Q7Z460	CLASP1	1	FALSE	FALSE	3	FALSE	FALSE	FALSE	FALSE	FALSE	FALSE	15196.6	28529.6	26595.9	FALSE	FALSE	FALSE	FALSE	FALSE	FALSE	329376	326565	245869	12.824	0.991697	4	15.4235	0.00010312	4.46521e-06
P04745	AMY1A	1	2	FALSE	FALSE	637.718	987.423	846.282	FALSE	FALSE	FALSE	FALSE	FALSE	FALSE	3119.29	3315.7	3877.38	FALSE	FALSE	FALSE	FALSE	FALSE	FALSE	4.17264	0.991672	4	15.3999	0.000103746	4.48954e-06
P30520	ADSS2	1	FALSE	FALSE	1	FALSE	FALSE	FALSE	FALSE	FALSE	FALSE	3241.25	3565.41	4639.69	FALSE	FALSE	FALSE	FALSE	FALSE	FALSE	67976.4	57345	48024.5	15.1442	0.991637	4	15.3673	0.000104618	4.52445e-06
Q15365	PCBP1	3	8	12	7	3506.9	4523.8	4966.91	17684.9	22528	16602	47630.2	77524.4	95806.5	61023.8	62780.6	95640	321605	398459	436632	1.60286e+06	1.5269e+06	1.33625e+06	20.0917	0.787363	16	5.10869	0.000105177	4.54585e-06
Q9C0E2	XPO4	2	FALSE	2	2	FALSE	FALSE	FALSE	9669.64	8768.71	8539.51	5799.62	3333.29	6022.87	FALSE	FALSE	FALSE	311831	379866	391902	171027	197366	134484	37.6534	0.889717	10	6.1631	0.000106476	4.59913e-06
Q9BYD3	MRPL4	2	FALSE	2	1	FALSE	FALSE	FALSE	21274.5	26585	21472.5	4929.42	6539.63	9586.31	FALSE	FALSE	FALSE	79202.4	105525	102248	68337.9	54593.2	41991.8	4.99958	0.889649	10	6.16084	0.000106792	4.60992e-06
Q96SQ9	CYP2S1	1	FALSE	FALSE	1	FALSE	FALSE	FALSE	FALSE	FALSE	FALSE	7630.36	11665.9	14126.2	FALSE	FALSE	FALSE	FALSE	FALSE	FALSE	185449	191109	142029	15.5162	0.991499	4	15.2402	0.000108099	4.66351e-06
Q16670	ZSCAN26	1	1	FALSE	FALSE	271.961	259.725	297.38	FALSE	FALSE	FALSE	FALSE	FALSE	FALSE	2230.51	1725.28	2965.26	FALSE	FALSE	FALSE	FALSE	FALSE	FALSE	8.34801	0.991482	4	15.2252	0.00010852	4.67703e-06
P28482	MAPK1	3	1	2	1	821.098	1546.42	1257.14	30753.7	28203.2	20048.8	26278.4	48368.3	57207.5	2839.65	2631.18	3851.83	236010	275707	312959	1.30823e+06	966440	846383	18.4398	0.78644	16	5.09297	0.000108547	4.67703e-06
Q9NXB0	MKS1	1	2	FALSE	FALSE	543.037	530.283	662.067	FALSE	FALSE	FALSE	FALSE	FALSE	FALSE	8748.67	10776	13730.4	FALSE	FALSE	FALSE	FALSE	FALSE	FALSE	19.1629	0.991458	4	15.2031	0.000109145	4.69991e-06
Q96G23	CERS2	1	4	FALSE	FALSE	4409.76	5146.49	6075.65	FALSE	FALSE	FALSE	FALSE	FALSE	FALSE	35940.1	43257.5	57431.9	FALSE	FALSE	FALSE	FALSE	FALSE	FALSE	8.74043	0.991453	4	15.1987	0.000109267	4.70229e-06
P52594	AGFG1	1	FALSE	FALSE	1	FALSE	FALSE	FALSE	FALSE	FALSE	FALSE	4889.05	8365.5	11630.9	FALSE	FALSE	FALSE	FALSE	FALSE	FALSE	55195.4	52922.4	43297.2	6.08449	0.99144	4	15.187	0.000109601	4.71374e-06
Q15468	STIL	2	FALSE	1	1	FALSE	FALSE	FALSE	10993.3	10231.1	15685.7	8086.23	12093.1	16619.7	FALSE	FALSE	FALSE	66499.1	92179.4	88752.9	51284.2	52728.8	32453.7	5.20829	0.888583	10	6.12568	0.000111843	4.80723e-06
O95067	CCNB2	1	FALSE	1	FALSE	FALSE	FALSE	FALSE	6281.34	7912.17	7018.25	FALSE	FALSE	FALSE	FALSE	FALSE	FALSE	96058.7	127056	117992	FALSE	FALSE	FALSE	16.081	0.991347	4	15.1041	0.000111992	4.81066e-06
P85298	ARHGAP8	1	FALSE	FALSE	1	FALSE	FALSE	FALSE	FALSE	FALSE	FALSE	7309.4	10741.6	13235.4	FALSE	FALSE	FALSE	FALSE	FALSE	FALSE	236335	240687	177013	20.9048	0.99127	4	15.0368	0.000113982	4.89313e-06
Q13472	TOP3A	2	1	FALSE	1	390.184	527.684	687.559	FALSE	FALSE	FALSE	0	0	0	4725.14	6300.72	7112.01	FALSE	FALSE	FALSE	20652.8	25959.2	16799	50.7958	0.945832	7	7.70793	0.000115491	4.95487e-06
Q9H4A3	WNK1	1	FALSE	FALSE	1	FALSE	FALSE	FALSE	FALSE	FALSE	FALSE	17092.7	26502.9	30996	FALSE	FALSE	FALSE	FALSE	FALSE	FALSE	146594	141374	113577	5.38324	0.991205	4	14.98	0.000115695	4.95934e-06
P17980	PSMC3	2	6	FALSE	1	25666	24388.1	31409.5	FALSE	FALSE	FALSE	8508.5	12267.5	15636.3	60248.6	63701.5	100065	FALSE	FALSE	FALSE	144642	178181	132446	5.7627	0.887787	10	6.09972	0.000115736	4.95934e-06
Q8TF09	DYNLRB2	1	FALSE	FALSE	1	FALSE	FALSE	FALSE	FALSE	FALSE	FALSE	2617.94	6798.58	6654.35	FALSE	FALSE	FALSE	FALSE	FALSE	FALSE	84333.4	87368.1	65100.8	14.7349	0.991187	4	14.9645	0.000116167	4.97263e-06
P51795	CLCN5	1	FALSE	FALSE	2	FALSE	FALSE	FALSE	FALSE	FALSE	FALSE	2677.54	3992.62	10152.7	FALSE	FALSE	FALSE	FALSE	FALSE	FALSE	159166	172594	128478	27.3579	0.991186	4	14.9638	0.000116189	4.97263e-06
Q5BKZ1	ZNF326	3	1	3	1	492.819	557.574	411.122	31452.8	25652.4	26056.3	6539.75	7809.27	14506.8	2260.39	2156.29	2845.71	167449	195038	202441	47223.7	57223.9	38511.7	6.30205	0.783883	16	5.0499	0.000118354	5.06221e-06
Q9H2C2	ARV1	2	FALSE	1	1	FALSE	FALSE	FALSE	14347.6	15401.4	14369.4	4974.68	5716.96	7702.5	FALSE	FALSE	FALSE	238748	316501	320622	143332	162270	107094	20.6129	0.887243	10	6.08214	0.000118457	5.06351e-06
O60826	CCDC22	1	FALSE	FALSE	1	FALSE	FALSE	FALSE	FALSE	FALSE	FALSE	6017.06	7957.75	10888	FALSE	FALSE	FALSE	FALSE	FALSE	FALSE	50078.1	44652.4	37987.2	5.338	0.991089	4	14.8812	0.00011875	5.07295e-06
Q9H4H8	FAM83D	1	1	FALSE	FALSE	989.922	1224.29	1111.06	FALSE	FALSE	FALSE	FALSE	FALSE	FALSE	5506.36	6615.46	8238.42	FALSE	FALSE	FALSE	FALSE	FALSE	FALSE	6.12289	0.991078	4	14.8721	0.000119038	5.08212e-06
P27544	CERS1	3	1	1	2	2077.81	2811.61	3559.49	11903.1	9182.06	13045	22969.3	41774	49703	43712.9	53308.8	63739.7	131950	175436	207100	688199	710209	519450	16.5139	0.783241	16	5.03921	0.000120927	5.15966e-06
Q15006	EMC2	1	2	FALSE	FALSE	2765.18	3625.54	3496.92	FALSE	FALSE	FALSE	FALSE	FALSE	FALSE	15138.4	17027.9	24471.5	FALSE	FALSE	FALSE	FALSE	FALSE	FALSE	5.72815	0.990944	4	14.7598	0.000122647	5.22982e-06
Q9BXP5	SRRT	1	2	FALSE	FALSE	2668.78	3514.52	4057.83	FALSE	FALSE	FALSE	FALSE	FALSE	FALSE	22647.9	23456.6	37390.8	FALSE	FALSE	FALSE	FALSE	FALSE	FALSE	8.15294	0.99093	4	14.7483	0.000123022	5.24265e-06
Q92890	UFD1	1	2	FALSE	FALSE	1425.95	2067.09	2013.31	FALSE	FALSE	FALSE	FALSE	FALSE	FALSE	22142.2	25515.7	29724.6	FALSE	FALSE	FALSE	FALSE	FALSE	FALSE	14.0533	0.990918	4	14.7386	0.000123342	5.25309e-06
Q06203	PPAT	1	3	FALSE	FALSE	808.171	1103.31	1155.47	FALSE	FALSE	FALSE	FALSE	FALSE	FALSE	6384.24	7621.78	10377.5	FALSE	FALSE	FALSE	FALSE	FALSE	FALSE	7.9504	0.990892	4	14.7172	0.000124052	5.28008e-06
Q8TCU4	ALMS1	1	FALSE	1	FALSE	FALSE	FALSE	FALSE	6153.97	3097.31	7467.74	FALSE	FALSE	FALSE	FALSE	FALSE	FALSE	69354.6	94886.8	88951.6	FALSE	FALSE	FALSE	15.144	0.990863	4	14.6936	0.000124837	5.31028e-06
P07339	CTSD	1	FALSE	FALSE	1	FALSE	FALSE	FALSE	FALSE	FALSE	FALSE	6163.63	10266.2	13310.8	FALSE	FALSE	FALSE	FALSE	FALSE	FALSE	64158.6	59692.2	49028.9	5.81291	0.99086	4	14.691	0.000124924	5.31076e-06
Q13620	CUL4B	2	FALSE	4	4	FALSE	FALSE	FALSE	39849.1	25036.9	36358	10699.8	27486.1	28429.4	FALSE	FALSE	FALSE	583970	741638	745305	368341	338318	258768	18.0886	0.885932	10	6.04026	0.000125218	5.32e-06
Q86T82	USP37	1	FALSE	FALSE	1	FALSE	FALSE	FALSE	FALSE	FALSE	FALSE	4955.94	6347.61	9517.11	FALSE	FALSE	FALSE	FALSE	FALSE	FALSE	78151.6	69767.2	55795	9.78421	0.9908	4	14.6421	0.000126575	5.3744e-06
P63208	SKP1	1	2	FALSE	FALSE	5710.57	7222.17	7903.42	FALSE	FALSE	FALSE	FALSE	FALSE	FALSE	28010.3	24955.3	40428.8	FALSE	FALSE	FALSE	FALSE	FALSE	FALSE	4.48232	0.990761	4	14.6106	0.000127654	5.41693e-06
Q9BW60	ELOVL1	1	FALSE	FALSE	1	FALSE	FALSE	FALSE	FALSE	FALSE	FALSE	3689.47	6509.89	7777.29	FALSE	FALSE	FALSE	FALSE	FALSE	FALSE	254449	262502	189955	39.3236	0.990751	4	14.6032	0.00012791	5.4245e-06
P00367	GLUD1	2	FALSE	15	11	FALSE	FALSE	FALSE	140972	142455	153146	41664.8	66619.8	80842.4	FALSE	FALSE	FALSE	3.38836e+06	4.84271e+06	5.08753e+06	2.15857e+06	2.35216e+06	1.64069e+06	31.1172	0.885367	10	6.02242	0.000128222	5.43442e-06
O60583	CCNT2	1	1	FALSE	FALSE	579.926	544.28	682.179	FALSE	FALSE	FALSE	FALSE	FALSE	FALSE	3055.42	3218.04	3660.61	FALSE	FALSE	FALSE	FALSE	FALSE	FALSE	5.49942	0.990723	4	14.5803	0.000128704	5.45156e-06
Q7L590	MCM10	1	FALSE	FALSE	2	FALSE	FALSE	FALSE	FALSE	FALSE	FALSE	9725.71	15865.1	22877.9	FALSE	FALSE	FALSE	FALSE	FALSE	FALSE	280516	271099	202322	15.5551	0.990716	4	14.5748	0.000128895	5.45636e-06
Q8N357	SLC35F6	1	FALSE	FALSE	2	FALSE	FALSE	FALSE	FALSE	FALSE	FALSE	6319.97	13908	14164.9	FALSE	FALSE	FALSE	FALSE	FALSE	FALSE	664278	695759	502196	54.146	0.990689	4	14.5539	0.000129625	5.48395e-06
Q9UMR2	DDX19B	2	FALSE	14	12	FALSE	FALSE	FALSE	2752.38	3833.4	3182.34	3796.65	6753.48	9312.35	FALSE	FALSE	FALSE	66815	87229	90183.9	41257.4	42511.8	32980.8	12.1826	0.885048	10	6.01238	0.000129947	5.49138e-06
Q96D53	COQ8B	2	FALSE	3	3	FALSE	FALSE	FALSE	4603.02	5316.5	6412.83	15256.2	28426.5	36065.2	FALSE	FALSE	FALSE	210446	257046	272213	551360	506549	429647	23.1813	0.885046	10	6.01232	0.000129958	5.49138e-06
Q9BTF0	THUMPD2	1	1	FALSE	FALSE	2568.02	3503.52	3677.2	FALSE	FALSE	FALSE	FALSE	FALSE	FALSE	7838.96	8151.93	9877.59	FALSE	FALSE	FALSE	FALSE	FALSE	FALSE	2.65352	0.990674	4	14.5414	0.000130064	5.49255e-06
Q2TAL8	QRICH1	1	FALSE	FALSE	2	FALSE	FALSE	FALSE	FALSE	FALSE	FALSE	4598.5	8176.61	10814.7	FALSE	FALSE	FALSE	FALSE	FALSE	FALSE	71007.3	72818.2	55597.8	8.45377	0.990668	4	14.5367	0.00013023	5.49625e-06
Q15014	MORF4L2	1	3	FALSE	FALSE	13712.3	13121.3	14035.1	FALSE	FALSE	FALSE	FALSE	FALSE	FALSE	27325.4	27115.4	37433.8	FALSE	FALSE	FALSE	FALSE	FALSE	FALSE	2.24804	0.990652	4	14.5243	0.000130669	5.51144e-06
Q9NQW6	ANLN	1	FALSE	FALSE	1	FALSE	FALSE	FALSE	FALSE	FALSE	FALSE	4204.42	6822.71	10213.9	FALSE	FALSE	FALSE	FALSE	FALSE	FALSE	56827.8	58245.2	45166	7.54384	0.99057	4	14.4602	0.000132964	5.60487e-06
Q17RY0	CPEB4	1	FALSE	2	FALSE	FALSE	FALSE	FALSE	11697.1	9196.21	11436.2	FALSE	FALSE	FALSE	FALSE	FALSE	FALSE	74621.9	102622	96706.6	FALSE	FALSE	FALSE	8.47371	0.990552	4	14.4462	0.000133472	5.62288e-06
O95057	DIRAS1	1	FALSE	1	FALSE	FALSE	FALSE	FALSE	1766.34	2765.15	0	FALSE	FALSE	FALSE	FALSE	FALSE	FALSE	33405.6	41336.9	43270.4	FALSE	FALSE	FALSE	26.0428	0.997683	3	25.4011	0.000133811	5.6338e-06
Q68CZ2	TNS3	1	FALSE	FALSE	2	FALSE	FALSE	FALSE	FALSE	FALSE	FALSE	15902.5	20439.7	32140.6	FALSE	FALSE	FALSE	FALSE	FALSE	FALSE	178033	176166	136403	7.16387	0.990495	4	14.4017	0.000135102	5.68326e-06
C9JLW8	MCRIP1	1	2	FALSE	FALSE	218.238	535.399	525.118	FALSE	FALSE	FALSE	FALSE	FALSE	FALSE	2760.77	3276.93	4337.75	FALSE	FALSE	FALSE	FALSE	FALSE	FALSE	8.11371	0.990493	4	14.4005	0.000135149	5.68326e-06
P68363	TUBA1B	2	FALSE	317	294	FALSE	FALSE	FALSE	1.70589e+06	1.4859e+06	1.67712e+06	497949	703424	1.00134e+06	FALSE	FALSE	FALSE	8.7541e+07	1.17954e+08	1.2232e+08	5.67751e+07	5.38538e+07	3.59829e+07	67.0888	0.884089	10	5.9825	0.00013523	5.68327e-06
Q01433	AMPD2	1	FALSE	FALSE	1	FALSE	FALSE	FALSE	FALSE	FALSE	FALSE	9745.81	10538.1	16053.4	FALSE	FALSE	FALSE	FALSE	FALSE	FALSE	143417	142767	106387	10.8035	0.990476	4	14.3878	0.000135618	5.69618e-06
Q9Y3A6	TMED5	1	1	FALSE	FALSE	1556.87	2674.66	2364.06	FALSE	FALSE	FALSE	FALSE	FALSE	FALSE	20839.3	25039.8	35316.3	FALSE	FALSE	FALSE	FALSE	FALSE	FALSE	12.3106	0.990472	4	14.3847	0.000135731	5.6975e-06
P38117	ETFB	1	4	FALSE	FALSE	2097.51	2740.08	2527.03	FALSE	FALSE	FALSE	FALSE	FALSE	FALSE	19869.3	21535.3	33902.3	FALSE	FALSE	FALSE	FALSE	FALSE	FALSE	10.2255	0.990463	4	14.3779	0.000135984	5.70469e-06
Q9Y2S6	TMA7	1	FALSE	2	FALSE	FALSE	FALSE	FALSE	84338.8	68597.8	84272.9	FALSE	FALSE	FALSE	FALSE	FALSE	FALSE	167407	203459	224918	FALSE	FALSE	FALSE	2.51164	0.990457	4	14.3727	0.000136181	5.70952e-06
Q9UDY2	TJP2	1	1	FALSE	FALSE	1767.33	2106.94	1951.7	FALSE	FALSE	FALSE	FALSE	FALSE	FALSE	4241.02	4485.41	5999.04	FALSE	FALSE	FALSE	FALSE	FALSE	FALSE	2.52755	0.990447	4	14.3653	0.000136455	5.71625e-06
O43306	ADCY6	1	1	FALSE	FALSE	357.29	417.079	490.92	FALSE	FALSE	FALSE	FALSE	FALSE	FALSE	3485.09	4304.12	5555.5	FALSE	FALSE	FALSE	FALSE	FALSE	FALSE	10.5468	0.990445	4	14.364	0.000136505	5.71625e-06
P78332	RBM6	1	2	FALSE	FALSE	743.654	981	912.11	FALSE	FALSE	FALSE	FALSE	FALSE	FALSE	2478.11	2346.37	3510.36	FALSE	FALSE	FALSE	FALSE	FALSE	FALSE	3.16101	0.990428	4	14.3506	0.000137006	5.73379e-06
Q13098	GPS1	2	FALSE	3	1	FALSE	FALSE	FALSE	5434.46	5068.54	6863.32	2163.29	3809.93	3591.1	FALSE	FALSE	FALSE	113833	147032	155231	63776.9	65689.7	60573.7	22.5073	0.883245	10	5.95648	0.000140021	5.85647e-06
P27824	CANX	2	2	1	FALSE	3147.99	3890.74	3973.54	6161.51	5771.97	8239.68	FALSE	FALSE	FALSE	15460.4	14646.5	50192.2	49865.3	70524	70937.6	FALSE	FALSE	FALSE	8.71003	0.883041	10	5.95023	0.000141198	5.90221e-06
Q53HC5	KLHL26	1	1	FALSE	FALSE	466.137	595.185	711.746	FALSE	FALSE	FALSE	FALSE	FALSE	FALSE	2841.73	2857.65	4527.11	FALSE	FALSE	FALSE	FALSE	FALSE	FALSE	5.76767	0.990226	4	14.1997	0.000142828	5.96608e-06
Q15814	TBCC	1	1	FALSE	FALSE	596.94	874.808	983.074	FALSE	FALSE	FALSE	FALSE	FALSE	FALSE	7338.87	7881.93	12575	FALSE	FALSE	FALSE	FALSE	FALSE	FALSE	11.3229	0.990223	4	14.1977	0.000142905	5.96608e-06
P62495	ETF1	1	FALSE	FALSE	1	FALSE	FALSE	FALSE	FALSE	FALSE	FALSE	3899.6	5446.21	8138	FALSE	FALSE	FALSE	FALSE	FALSE	FALSE	76271.9	65050.5	53736.7	11.1566	0.990221	4	14.1958	0.000142982	5.96608e-06
Q9BYD1	MRPL13	2	3	2	FALSE	3240.12	4431.4	4866.93	105269	67714.8	68480.4	FALSE	FALSE	FALSE	12639.7	14417.9	19936.1	130922	179930	189237	FALSE	FALSE	FALSE	2.15385	0.882541	10	5.93499	0.000144115	6.00975e-06
Q5MIZ7	PPP4R3B	2	FALSE	2	4	FALSE	FALSE	FALSE	12189.3	14294.4	11428.3	35734.9	48303.2	55551.7	FALSE	FALSE	FALSE	177208	233688	241673	423246	471601	341976	10.6444	0.882524	10	5.93445	0.000144218	6.01047e-06
Q12802	AKAP13	1	FALSE	FALSE	1	FALSE	FALSE	FALSE	FALSE	FALSE	FALSE	5710.74	11636.4	10975.9	FALSE	FALSE	FALSE	FALSE	FALSE	FALSE	52375.8	50646.6	41157.5	5.09056	0.990138	4	14.135	0.000145417	6.05683e-06
P35269	GTF2F1	2	FALSE	2	1	FALSE	FALSE	FALSE	14553.8	13800.1	16019.6	2651.74	6782.39	6149.14	FALSE	FALSE	FALSE	69104.4	95400.6	108315	50583.9	47666.6	41522.4	6.88152	0.882272	10	5.92681	0.000145706	6.06527e-06
Q96GW9	MARS2	1	2	FALSE	FALSE	764.093	1283.94	1172.1	FALSE	FALSE	FALSE	FALSE	FALSE	FALSE	11018.2	13665.3	16984.8	FALSE	FALSE	FALSE	FALSE	FALSE	FALSE	12.9399	0.990115	4	14.1186	0.000146083	6.07734e-06
Q92667	AKAP1	1	1	FALSE	FALSE	347.654	591.436	401.817	FALSE	FALSE	FALSE	FALSE	FALSE	FALSE	1862.42	1689.93	2687.19	FALSE	FALSE	FALSE	FALSE	FALSE	FALSE	4.65322	0.990109	4	14.114	0.000146269	6.08145e-06
O95433	AHSA1	3	15	17	17	6468.8	8321.16	10332.5	503379	541754	359454	152498	164902	207150	112607	125866	157839	1.18637e+07	1.53752e+07	1.67363e+07	3.33338e+06	3.0574e+06	2.28189e+06	27.1428	0.777371	16	4.9432	0.000146778	6.09898e-06
O75976	CPD	1	FALSE	1	FALSE	FALSE	FALSE	FALSE	10341.5	13527.1	13900.9	FALSE	FALSE	FALSE	FALSE	FALSE	FALSE	162604	228995	213405	FALSE	FALSE	FALSE	16.0183	0.990071	4	14.0867	0.000147387	6.12065e-06
Q9P0V3	SH3BP4	1	FALSE	FALSE	1	FALSE	FALSE	FALSE	FALSE	FALSE	FALSE	6692.1	11074.8	14374.4	FALSE	FALSE	FALSE	FALSE	FALSE	FALSE	156402	152533	113080	13.13	0.990044	4	14.0675	0.000148183	6.15008e-06
Q5SW79	CEP170	2	FALSE	3	4	FALSE	FALSE	FALSE	51222.5	45589.6	49049.3	73310.8	111119	155729	FALSE	FALSE	FALSE	331108	420174	439538	763709	806002	616069	6.94745	0.881783	10	5.91203	0.00014863	6.16497e-06
Q96EK7	FAM120B	2	FALSE	2	1	FALSE	FALSE	FALSE	27296.3	28719.5	24413.6	5162.05	10845.6	13411.1	FALSE	FALSE	FALSE	283620	333099	338272	159151	158758	129322	12.7651	0.881499	10	5.9035	0.000150346	6.23246e-06
O60476	MAN1A2	1	1	FALSE	FALSE	838.009	859.691	693.628	FALSE	FALSE	FALSE	FALSE	FALSE	FALSE	5085.56	6223.9	7555.23	FALSE	FALSE	FALSE	FALSE	FALSE	FALSE	7.88879	0.989945	4	13.9966	0.000151155	6.26228e-06
Q6P087	RPUSD3	2	FALSE	2	3	FALSE	FALSE	FALSE	13698.2	8550.78	13178.4	18797	33118.6	33793.8	FALSE	FALSE	FALSE	170998	209974	219380	445519	418640	313727	14.6796	0.881336	10	5.8986	0.000151342	6.26631e-06
P15121	AKR1B1	2	FALSE	2	3	FALSE	FALSE	FALSE	19681.4	18336.6	16476.3	22520.9	43291.9	48040.3	FALSE	FALSE	FALSE	137692	178697	188185	362801	326554	279300	8.75112	0.881281	10	5.89694	0.000151681	6.27664e-06
P49419	ALDH7A1	2	FALSE	1	2	FALSE	FALSE	FALSE	6732.36	6743.03	5367.04	6845.04	15267.9	18467.4	FALSE	FALSE	FALSE	92652	125702	119957	234223	251045	173811	16.7847	0.881234	10	5.89555	0.000151964	6.28465e-06
Q5MNZ6	WDR45B	1	FALSE	FALSE	1	FALSE	FALSE	FALSE	FALSE	FALSE	FALSE	9720.62	16505	27849.4	FALSE	FALSE	FALSE	FALSE	FALSE	FALSE	229046	260504	203133	12.8097	0.989836	4	13.9206	0.000154425	6.38266e-06
Q07820	MCL1	1	1	FALSE	FALSE	1579.35	2659.46	1845.27	FALSE	FALSE	FALSE	FALSE	FALSE	FALSE	10122.2	12132	15515.7	FALSE	FALSE	FALSE	FALSE	FALSE	FALSE	6.208	0.989829	4	13.9154	0.000154653	6.38695e-06
P0DP23	CALM1	1	FALSE	1	FALSE	FALSE	FALSE	FALSE	22089	26368.7	20939.1	FALSE	FALSE	FALSE	FALSE	FALSE	FALSE	134137	165489	152634	FALSE	FALSE	FALSE	6.51701	0.989827	4	13.9141	0.000154712	6.38695e-06
Q9HAU0	PLEKHA5	2	FALSE	1	2	FALSE	FALSE	FALSE	9168.63	9852.31	11500.1	10097	13365.1	16525	FALSE	FALSE	FALSE	63710.3	83957.7	85767.5	169538	158536	113105	9.56789	0.880717	10	5.88009	0.000155166	6.40193e-06
Q6ZNB6	NFXL1	1	2	FALSE	FALSE	365.947	314.275	558.604	FALSE	FALSE	FALSE	FALSE	FALSE	FALSE	5569.11	6837.83	8193.02	FALSE	FALSE	FALSE	FALSE	FALSE	FALSE	16.6286	0.989803	4	13.8977	0.000155431	6.4091e-06
Q8IY37	DHX37	3	1	2	2	285.072	283.328	529.228	24314.7	30645.1	24693.8	5995.03	10648	13081.3	1806.69	2020.39	2988.56	571122	774661	750459	146484	163553	108082	22.8211	0.775558	16	4.91422	0.000155649	6.41429e-06
Q7Z624	CAMKMT	1	1	FALSE	FALSE	310.476	241.506	275.659	FALSE	FALSE	FALSE	FALSE	FALSE	FALSE	2705.58	2921.48	3316.79	FALSE	FALSE	FALSE	FALSE	FALSE	FALSE	10.8064	0.989757	4	13.866	0.000156833	6.45928e-06
Q9UBF6	RNF7	1	2	FALSE	FALSE	869.23	1196.09	1297.89	FALSE	FALSE	FALSE	FALSE	FALSE	FALSE	15185.4	16759.1	19081.5	FALSE	FALSE	FALSE	FALSE	FALSE	FALSE	15.1718	0.989716	4	13.8379	0.000158087	6.50393e-06
Q53GA4	PHLDA2	1	FALSE	FALSE	1	FALSE	FALSE	FALSE	FALSE	FALSE	FALSE	2013.56	4027.76	2912.34	FALSE	FALSE	FALSE	FALSE	FALSE	FALSE	55642.4	50321.9	38413.4	16.125	0.989716	4	13.8376	0.000158103	6.50393e-06
Q8NEW0	SLC30A7	1	1	FALSE	FALSE	381.56	743.597	456.488	FALSE	FALSE	FALSE	FALSE	FALSE	FALSE	2684.52	2987.49	4331.98	FALSE	FALSE	FALSE	FALSE	FALSE	FALSE	6.32506	0.98968	4	13.8131	0.000159208	6.54553e-06
P00390	GSR	1	1	FALSE	FALSE	589.677	690.183	600.396	FALSE	FALSE	FALSE	FALSE	FALSE	FALSE	2693.35	2810.37	4358.09	FALSE	FALSE	FALSE	FALSE	FALSE	FALSE	5.24493	0.989666	4	13.8036	0.000159638	6.55937e-06
Q8N1G4	LRRC47	1	4	FALSE	FALSE	3238.18	4406.83	4198.88	FALSE	FALSE	FALSE	FALSE	FALSE	FALSE	26409	32710.2	42017.9	FALSE	FALSE	FALSE	FALSE	FALSE	FALSE	8.53919	0.989661	4	13.8004	0.000159783	6.56148e-06
P49643	PRIM2	1	FALSE	FALSE	1	FALSE	FALSE	FALSE	FALSE	FALSE	FALSE	0	11603.8	13303.6	FALSE	FALSE	FALSE	FALSE	FALSE	FALSE	268073	251556	211185	29.3413	0.997389	3	23.9233	0.000160059	6.56896e-06
Q05048	CSTF1	1	4	FALSE	FALSE	2553.87	3599.7	4159.53	FALSE	FALSE	FALSE	FALSE	FALSE	FALSE	14199.9	15757.3	22681.1	FALSE	FALSE	FALSE	FALSE	FALSE	FALSE	5.10401	0.989611	4	13.7663	0.000161346	6.61496e-06
E9PAV3	NACA	3	2	1	5	3576.32	4227.81	4452.23	14168.4	19399.9	14232.2	38301.1	166233	75934.3	29143.1	29588.9	46092.9	231235	253224	281577	1.02456e+06	1.05294e+06	956526	11.4672	0.774428	16	4.89632	0.000161404	6.61496e-06
O75348	ATP6V1G1	1	1	FALSE	FALSE	471.163	1025.52	800.939	FALSE	FALSE	FALSE	FALSE	FALSE	FALSE	4490.38	5230.4	7364.83	FALSE	FALSE	FALSE	FALSE	FALSE	FALSE	7.43621	0.989607	4	13.7637	0.000161464	6.61496e-06
Q68E01	INTS3	1	FALSE	FALSE	1	FALSE	FALSE	FALSE	FALSE	FALSE	FALSE	6105.35	7828.21	10451.5	FALSE	FALSE	FALSE	FALSE	FALSE	FALSE	122921	132005	96356.3	14.4056	0.989601	4	13.7595	0.000161657	6.61899e-06
Q9H334	FOXP1	1	FALSE	FALSE	1	FALSE	FALSE	FALSE	FALSE	FALSE	FALSE	4033.79	6896.03	7391.14	FALSE	FALSE	FALSE	FALSE	FALSE	FALSE	85378.1	78439	59633.2	12.1964	0.989551	4	13.7262	0.000163205	6.67847e-06
Q9UDY4	DNAJB4	2	FALSE	3	2	FALSE	FALSE	FALSE	33332.6	32868.7	35069.5	9081.12	13275.8	14929.1	FALSE	FALSE	FALSE	642066	744138	851032	374415	353257	265470	23.3145	0.879348	10	5.83968	0.000163884	6.70235e-06
Q96JX3	SERAC1	1	1	FALSE	FALSE	446.185	467.817	844.159	FALSE	FALSE	FALSE	FALSE	FALSE	FALSE	9057.67	11007.3	12969.2	FALSE	FALSE	FALSE	FALSE	FALSE	FALSE	18.789	0.989503	4	13.6941	0.000164716	6.73242e-06
Q96P47	AGAP3	2	FALSE	1	2	FALSE	FALSE	FALSE	3893.03	3681.66	5036.24	4882.48	7732.42	10636.7	FALSE	FALSE	FALSE	46009.7	55192.4	63647.8	121063	118690	87583.6	13.7243	0.879072	10	5.83162	0.000165684	6.76805e-06
Q9H0H0	INTS2	1	FALSE	FALSE	1	FALSE	FALSE	FALSE	FALSE	FALSE	FALSE	2248.56	2883.5	4943.11	FALSE	FALSE	FALSE	FALSE	FALSE	FALSE	33697.7	32761.6	24773	9.05516	0.989458	4	13.6649	0.000166104	6.77934e-06
Q86UK7	ZNF598	1	1	FALSE	FALSE	234.455	525.482	403.412	FALSE	FALSE	FALSE	FALSE	FALSE	FALSE	1885.07	2154.61	2589.22	FALSE	FALSE	FALSE	FALSE	FALSE	FALSE	5.69812	0.989457	4	13.6638	0.000166154	6.77934e-06
Q5T4S7	UBR4	1	FALSE	1	FALSE	FALSE	FALSE	FALSE	11501.2	14511	14175.8	FALSE	FALSE	FALSE	FALSE	FALSE	FALSE	93708.5	128835	119451	FALSE	FALSE	FALSE	8.50989	0.989421	4	13.64	0.000167295	6.82191e-06
Q96RS0	TGS1	3	3	1	1	691.75	663.088	805.897	1816.46	0	2532.96	0	0	2118.26	26956.1	37058.1	34499.7	72444.4	87539	97551	48367.3	36801.1	27347.6	54.3048	0.822289	13	5.2099	0.000168169	6.85354e-06
Q13232	NME3	1	1	FALSE	FALSE	620.523	1109.5	977.722	FALSE	FALSE	FALSE	FALSE	FALSE	FALSE	6461.49	7976.23	10506.9	FALSE	FALSE	FALSE	FALSE	FALSE	FALSE	9.21234	0.989376	4	13.611	0.000168703	6.87129e-06
O00459	PIK3R2	1	FALSE	FALSE	1	FALSE	FALSE	FALSE	FALSE	FALSE	FALSE	4564.27	6834.81	11485.2	FALSE	FALSE	FALSE	FALSE	FALSE	FALSE	85666.9	88334	65522.8	10.4667	0.989342	4	13.5889	0.000169781	6.91121e-06
Q12834	CDC20	2	FALSE	1	2	FALSE	FALSE	FALSE	8237.76	5852.86	8557.32	19544.2	31086.7	30263	FALSE	FALSE	FALSE	139267	207222	195712	373205	398561	321209	15.7924	0.878356	10	5.81079	0.000170438	6.93392e-06
Q8TF71	SLC16A10	1	1	FALSE	FALSE	725.601	574.908	636.236	FALSE	FALSE	FALSE	FALSE	FALSE	FALSE	15099.5	11383.6	16974.4	FALSE	FALSE	FALSE	FALSE	FALSE	FALSE	22.4384	0.989299	4	13.561	0.000171158	6.95915e-06
P05091	ALDH2	3	1	2	4	700.423	926.652	878.439	3281.08	5227.54	4252.5	9955.63	14765.7	16535.4	5775.27	7084.04	10165.6	47661.5	63469.1	53970.4	243601	243563	162119	14.8153	0.772547	16	4.86677	0.000171382	6.9642e-06
Q8N5L8	RPP25L	1	1	FALSE	FALSE	262.958	348.854	376.371	FALSE	FALSE	FALSE	FALSE	FALSE	FALSE	1230.72	1372.62	1558.3	FALSE	FALSE	FALSE	FALSE	FALSE	FALSE	4.21141	0.989275	4	13.5459	0.000171909	6.98159e-06
O00479	HMGN4	1	FALSE	FALSE	1	FALSE	FALSE	FALSE	FALSE	FALSE	FALSE	13992.4	17284.4	19639.8	FALSE	FALSE	FALSE	FALSE	FALSE	FALSE	56353.8	60684.5	50292.3	3.28636	0.989268	4	13.5409	0.00017216	6.98772e-06
P04626	ERBB2	2	FALSE	3	2	FALSE	FALSE	FALSE	4393.26	8936.19	10635.9	4756.47	6598.67	11257	FALSE	FALSE	FALSE	294064	412181	458076	174049	214167	133259	36.1934	0.878037	10	5.8016	0.000172583	7.00081e-06
P49642	PRIM1	1	FALSE	FALSE	1	FALSE	FALSE	FALSE	FALSE	FALSE	FALSE	4194.2	8018.96	7962.16	FALSE	FALSE	FALSE	FALSE	FALSE	FALSE	159840	154407	112034	21.1288	0.989222	4	13.5119	0.000173619	7.03875e-06
Q9BU89	DOHH	1	FALSE	FALSE	1	FALSE	FALSE	FALSE	FALSE	FALSE	FALSE	0	2201.51	1925	FALSE	FALSE	FALSE	FALSE	FALSE	FALSE	21758.5	21257.8	19106.2	15.0545	0.997217	3	23.1684	0.000176148	7.13715e-06
Q9BWD3	RTL8A	1	FALSE	FALSE	1	FALSE	FALSE	FALSE	FALSE	FALSE	FALSE	7092.19	13547.4	13940.3	FALSE	FALSE	FALSE	FALSE	FALSE	FALSE	147782	128850	102422	10.9617	0.989119	4	13.4468	0.000176941	7.16516e-06
Q8TBK2	SETD6	1	1	FALSE	FALSE	833.566	1142.72	674.684	FALSE	FALSE	FALSE	FALSE	FALSE	FALSE	2801.19	3072.09	3715.44	FALSE	FALSE	FALSE	FALSE	FALSE	FALSE	3.61707	0.989096	4	13.4319	0.000177713	7.19222e-06
Q9NRN7	AASDHPPT	1	2	FALSE	FALSE	4671.54	4327.97	5322.27	FALSE	FALSE	FALSE	FALSE	FALSE	FALSE	32134.2	39231.2	54246.4	FALSE	FALSE	FALSE	FALSE	FALSE	FALSE	8.77068	0.989089	4	13.4276	0.000177937	7.19715e-06
P29374	ARID4A	1	FALSE	FALSE	1	FALSE	FALSE	FALSE	FALSE	FALSE	FALSE	69272.5	68519	71641.6	FALSE	FALSE	FALSE	FALSE	FALSE	FALSE	153890	146560	126160	2.03697	0.989066	4	13.4135	0.000178674	7.22278e-06
Q8WVY7	UBLCP1	1	1	FALSE	FALSE	1282.99	1287.48	1425.6	FALSE	FALSE	FALSE	FALSE	FALSE	FALSE	4878.23	5423.49	7890.45	FALSE	FALSE	FALSE	FALSE	FALSE	FALSE	4.5525	0.989042	4	13.3985	0.000179458	7.25028e-06
P07197	NEFM	2	FALSE	17	13	FALSE	FALSE	FALSE	286651	263516	282190	111385	176856	195196	FALSE	FALSE	FALSE	3.77986e+06	4.95647e+06	5.47876e+06	2.04234e+06	2.84454e+06	1.69705e+06	15.8072	0.876875	10	5.7683	0.000180595	7.29199e-06
O75369	FLNB	1	FALSE	FALSE	2	FALSE	FALSE	FALSE	FALSE	FALSE	FALSE	17535.2	21821.3	32827.9	FALSE	FALSE	FALSE	FALSE	FALSE	FALSE	325541	279073	224701	11.4888	0.98898	4	13.3604	0.000181479	7.32347e-06
Q9BQT8	SLC25A21	3	2	2	1	380.291	702.272	303.195	3232.46	3659.48	4214.86	0	0	0	27816.8	31512.2	35533	188402	261988	270644	75569.2	79964.1	57641.4	82.3747	0.819949	13	5.16453	0.000181997	7.34015e-06
P63279	UBE2I	1	FALSE	2	FALSE	FALSE	FALSE	FALSE	40586.8	34338.1	46347.1	FALSE	FALSE	FALSE	FALSE	FALSE	FALSE	221371	296146	273269	FALSE	FALSE	FALSE	6.52077	0.988954	4	13.3441	0.00018235	7.35013e-06
Q92966	SNAPC3	1	1	FALSE	FALSE	254.161	418.875	327.956	FALSE	FALSE	FALSE	FALSE	FALSE	FALSE	2411	2652.87	2993.94	FALSE	FALSE	FALSE	FALSE	FALSE	FALSE	8.04983	0.988944	4	13.3382	0.000182669	7.35876e-06
Q13163	MAP2K5	1	2	FALSE	FALSE	1137.11	1104.31	1262.49	FALSE	FALSE	FALSE	FALSE	FALSE	FALSE	26342.4	28505.7	32263.9	FALSE	FALSE	FALSE	FALSE	FALSE	FALSE	24.8614	0.988905	4	13.3141	0.000183968	7.40681e-06
Q07157	TJP1	1	FALSE	FALSE	2	FALSE	FALSE	FALSE	FALSE	FALSE	FALSE	10523.4	17707.5	21485.8	FALSE	FALSE	FALSE	FALSE	FALSE	FALSE	152299	158022	117032	8.59575	0.988888	4	13.304	0.000184518	7.42472e-06
Q9ULW3	ABT1	2	FALSE	2	3	FALSE	FALSE	FALSE	37713.2	38477.8	35470.4	23297.3	35915.5	45223	FALSE	FALSE	FALSE	320130	331806	345833	734403	703653	561656	13.871	0.876037	10	5.74454	0.000186556	7.49854e-06
Q86W42	THOC6	1	1	FALSE	FALSE	540.419	706.111	606.217	FALSE	FALSE	FALSE	FALSE	FALSE	FALSE	4342.28	4966.6	7529.48	FALSE	FALSE	FALSE	FALSE	FALSE	FALSE	9.08832	0.988827	4	13.2666	0.000186567	7.49854e-06
O43521	BCL2L11	1	FALSE	1	FALSE	FALSE	FALSE	FALSE	0	7015.85	8969.75	FALSE	FALSE	FALSE	FALSE	FALSE	FALSE	98871	105076	120967	FALSE	FALSE	FALSE	20.3254	0.997103	3	22.7035	0.00018714	7.51722e-06
Q8TEW0	PARD3	1	FALSE	FALSE	1	FALSE	FALSE	FALSE	FALSE	FALSE	FALSE	3905.12	8126.19	8348.12	FALSE	FALSE	FALSE	FALSE	FALSE	FALSE	73088.7	69804.5	52295	9.57771	0.988752	4	13.222	0.000189053	7.58973e-06
Q5T440	IBA57	1	2	FALSE	FALSE	1400.62	1347	1506.48	FALSE	FALSE	FALSE	FALSE	FALSE	FALSE	8672.71	10833.7	14130.3	FALSE	FALSE	FALSE	FALSE	FALSE	FALSE	7.90691	0.988698	4	13.1894	0.000190892	7.65915e-06
Q96GX2	ATXN7L3B	1	FALSE	FALSE	1	FALSE	FALSE	FALSE	FALSE	FALSE	FALSE	5437.27	7007.41	9900.77	FALSE	FALSE	FALSE	FALSE	FALSE	FALSE	194822	225982	168808	26.3862	0.988694	4	13.1873	0.000191012	7.65957e-06
Q9Y2T2	AP3M1	1	FALSE	1	FALSE	FALSE	FALSE	FALSE	5304.78	7505.35	5071.18	FALSE	FALSE	FALSE	FALSE	FALSE	FALSE	121818	133888	127263	FALSE	FALSE	FALSE	21.4173	0.988683	4	13.1806	0.000191393	7.67048e-06
Q15018	ABRAXAS2	2	1	1	FALSE	8039.61	9166.43	8590.08	0	1854.69	0	FALSE	FALSE	FALSE	14029.3	17498.2	20437.2	32242.6	43589.1	44526.1	FALSE	FALSE	FALSE	6.2321	0.916506	8	6.48035	0.000192045	7.69217e-06
Q99595	TIMM17A	1	FALSE	FALSE	4	FALSE	FALSE	FALSE	FALSE	FALSE	FALSE	7746.26	12000.4	15446	FALSE	FALSE	FALSE	FALSE	FALSE	FALSE	357051	364224	257485	27.8115	0.988594	4	13.1281	0.000194413	7.7826e-06
Q86VS8	HOOK3	1	FALSE	FALSE	2	FALSE	FALSE	FALSE	FALSE	FALSE	FALSE	7860.34	14522	18413.5	FALSE	FALSE	FALSE	FALSE	FALSE	FALSE	446053	532777	417413	34.2251	0.988562	4	13.1096	0.000195493	7.81829e-06
P42684	ABL2	1	FALSE	1	FALSE	FALSE	FALSE	FALSE	2084.07	2082.08	1733.58	FALSE	FALSE	FALSE	FALSE	FALSE	FALSE	40441.4	44010.3	42032.8	FALSE	FALSE	FALSE	21.439	0.988561	4	13.109	0.000195528	7.81829e-06
P62714	PPP2CB	1	6	FALSE	FALSE	11964.7	13059.7	15688.5	FALSE	FALSE	FALSE	FALSE	FALSE	FALSE	63340.8	66666.5	104580	FALSE	FALSE	FALSE	FALSE	FALSE	FALSE	5.76198	0.988555	4	13.1055	0.000195736	7.82212e-06
P17707	AMD1	1	1	FALSE	FALSE	670.67	617.595	799.52	FALSE	FALSE	FALSE	FALSE	FALSE	FALSE	4007.84	4585.33	5144.96	FALSE	FALSE	FALSE	FALSE	FALSE	FALSE	6.58024	0.988495	4	13.0707	0.000197787	7.89958e-06
P40938	RFC3	2	FALSE	1	2	FALSE	FALSE	FALSE	8286.51	8264.24	11118.6	6383.41	11489.2	17156	FALSE	FALSE	FALSE	150606	171391	167229	350358	376852	261947	23.5794	0.874457	10	5.70038	0.000198204	7.91172e-06
Q5SVZ6	ZMYM1	1	FALSE	FALSE	1	FALSE	FALSE	FALSE	FALSE	FALSE	FALSE	2511.82	1900.74	4203.95	FALSE	FALSE	FALSE	FALSE	FALSE	FALSE	61129.2	70823.2	52997.6	21.4646	0.988475	4	13.0591	0.000198474	7.91798e-06
P61158	ACTR3	1	1	FALSE	FALSE	738.925	1025.94	562.74	FALSE	FALSE	FALSE	FALSE	FALSE	FALSE	3146.85	3418.83	4998.07	FALSE	FALSE	FALSE	FALSE	FALSE	FALSE	4.96808	0.988425	4	13.0306	0.000200185	7.98169e-06
P84103	SRSF3	3	2	5	4	14991.1	19361.2	18371.5	432139	306392	354647	86693.9	154498	199535	26402.5	34125.3	68314.3	694181	797615	907363	374244	359797	307829	2.24997	0.767559	16	4.78993	0.000200402	7.98578e-06
P62136	PPP1CA	1	1	FALSE	FALSE	2610.06	3072.26	3583.88	FALSE	FALSE	FALSE	FALSE	FALSE	FALSE	9338.6	10782.9	14266.7	FALSE	FALSE	FALSE	FALSE	FALSE	FALSE	3.71115	0.988413	4	13.0233	0.000200624	7.99008e-06
Q6P996	PDXDC1	1	2	FALSE	FALSE	1916.4	2363.09	2793.86	FALSE	FALSE	FALSE	FALSE	FALSE	FALSE	6573.84	7500.32	8911.9	FALSE	FALSE	FALSE	FALSE	FALSE	FALSE	3.24968	0.988405	4	13.0187	0.000200901	7.99657e-06
Q8IWB1	ITPRIP	1	FALSE	FALSE	2	FALSE	FALSE	FALSE	FALSE	FALSE	FALSE	7113.64	12907.6	13922.4	FALSE	FALSE	FALSE	FALSE	FALSE	FALSE	306684	329517	233384	25.6185	0.988375	4	13.0019	0.000201926	8.03277e-06
Q9UBV8	PEF1	3	2	1	1	1775.48	2793.07	2690.1	16757.9	20945.7	19117.5	3544.02	5828.03	7862.45	13987.8	16288.8	23311	128964	146424	171250	36313.1	41040.1	29421.7	7.46488	0.766867	16	4.77943	0.000204739	8.14004e-06
Q8WWK9	CKAP2	2	FALSE	1	2	FALSE	FALSE	FALSE	25875.5	42453.2	53385.7	42094.6	64195	74736.3	FALSE	FALSE	FALSE	114664	153523	137755	244223	236037	171222	3.49284	0.873243	10	5.66699	0.000207528	8.24627e-06
P48730	CSNK1D	1	FALSE	FALSE	1	FALSE	FALSE	FALSE	FALSE	FALSE	FALSE	7337.54	10337.2	12728.2	FALSE	FALSE	FALSE	FALSE	FALSE	FALSE	116817	126671	91976.1	11.0339	0.988202	4	12.9046	0.000207964	8.25891e-06
Q6YHU6	THADA	1	FALSE	FALSE	2	FALSE	FALSE	FALSE	FALSE	FALSE	FALSE	2000.91	5887.96	6686.4	FALSE	FALSE	FALSE	FALSE	FALSE	FALSE	103829	91965.3	70052.3	18.2396	0.988157	4	12.8795	0.000209553	8.31728e-06
Q7Z4H7	HAUS6	1	FALSE	FALSE	1	FALSE	FALSE	FALSE	FALSE	FALSE	FALSE	13972.1	23522.8	27458.3	FALSE	FALSE	FALSE	FALSE	FALSE	FALSE	165484	166828	124554	7.03377	0.988122	4	12.8604	0.000210776	8.36109e-06
Q9Y3A4	RRP7A	1	FALSE	FALSE	1	FALSE	FALSE	FALSE	FALSE	FALSE	FALSE	0	3726.8	3931.01	FALSE	FALSE	FALSE	FALSE	FALSE	FALSE	106150	94580.2	81064.8	36.7984	0.996831	3	21.706	0.000214004	8.4843e-06
O94805	ACTL6B	1	2	FALSE	FALSE	4882.95	9150.66	6466.19	FALSE	FALSE	FALSE	FALSE	FALSE	FALSE	27468.6	32450.7	41120.5	FALSE	FALSE	FALSE	FALSE	FALSE	FALSE	4.92882	0.987994	4	12.79	0.000215364	8.53342e-06
Q9Y6D9	MAD1L1	1	1	FALSE	FALSE	718.416	806.292	822.919	FALSE	FALSE	FALSE	FALSE	FALSE	FALSE	3905.63	4314.47	6631.47	FALSE	FALSE	FALSE	FALSE	FALSE	FALSE	6.32621	0.987962	4	12.7731	0.000216486	8.57301e-06
Q9NYP7	ELOVL5	1	FALSE	FALSE	1	FALSE	FALSE	FALSE	FALSE	FALSE	FALSE	21428	30684.6	41773.4	FALSE	FALSE	FALSE	FALSE	FALSE	FALSE	429581	515154	420490	14.5413	0.987898	4	12.7383	0.000218813	8.65804e-06
Q86TW2	ADCK1	1	2	FALSE	FALSE	4473.87	4054.75	4522.69	FALSE	FALSE	FALSE	FALSE	FALSE	FALSE	11117.4	13180.9	16248.6	FALSE	FALSE	FALSE	FALSE	FALSE	FALSE	3.10673	0.987896	4	12.7373	0.000218881	8.65804e-06
O15294	OGT	1	FALSE	FALSE	1	FALSE	FALSE	FALSE	FALSE	FALSE	FALSE	10800.6	16312.7	19873.2	FALSE	FALSE	FALSE	FALSE	FALSE	FALSE	326039	324804	230319	18.7535	0.987877	4	12.7273	0.000219554	8.67978e-06
Q9UKS6	PACSIN3	2	FALSE	2	1	FALSE	FALSE	FALSE	40204.8	14795.3	13289.6	6070.07	8680.46	9924.69	FALSE	FALSE	FALSE	381437	397158	453937	196256	188785	153572	19.0518	0.871681	10	5.62466	0.000220033	8.69378e-06
Q99570	PIK3R4	3	3	9	4	1985.24	2879.72	3101.27	33220.9	43988.8	40504	4242.92	6159.08	9529.74	25655.4	28988.4	36949.7	870235	1.2008e+06	1.27688e+06	220649	220829	170229	27.8221	0.764333	16	4.74136	0.0002213	8.73891e-06
Q14257	RCN2	3	24	8	3	30034.7	34145.6	35666.7	70339.9	30370.8	28750.9	11536	15783.7	19765.4	199971	195432	266222	656466	802878	822801	229404	251135	174889	13.022	0.763916	16	4.73514	0.000224132	8.84573e-06
Q8N465	D2HGDH	1	1	FALSE	FALSE	194.064	280.298	234.444	FALSE	FALSE	FALSE	FALSE	FALSE	FALSE	2146.14	2242.37	2509.09	FALSE	FALSE	FALSE	FALSE	FALSE	FALSE	9.7313	0.987737	4	12.6532	0.000224634	8.86057e-06
Q9NQP4	PFDN4	1	2	FALSE	FALSE	555.019	1272.95	950.638	FALSE	FALSE	FALSE	FALSE	FALSE	FALSE	19417.8	16482.1	31464.5	FALSE	FALSE	FALSE	FALSE	FALSE	FALSE	24.2439	0.98771	4	12.6387	0.000225647	8.89552e-06
Q15019	SEPTIN2	3	10	4	4	23437.6	27141.4	30401.2	17523.9	11790.9	17332.2	95323.5	142881	171019	72902.5	79488.1	114472	135971	161528	166223	223865	225513	174375	2.52274	0.763666	16	4.73142	0.000225842	8.89819e-06
Q9NSG2	C1orf112	1	FALSE	1	FALSE	FALSE	FALSE	FALSE	5890.93	11935.4	8630.64	FALSE	FALSE	FALSE	FALSE	FALSE	FALSE	82320.3	125829	137255	FALSE	FALSE	FALSE	13.0553	0.987662	4	12.6136	0.000227415	8.95513e-06
P55809	OXCT1	1	FALSE	FALSE	1	FALSE	FALSE	FALSE	FALSE	FALSE	FALSE	4186.84	4460.41	7840.59	FALSE	FALSE	FALSE	FALSE	FALSE	FALSE	113458	121034	85347.8	19.3985	0.987623	4	12.5937	0.00022882	9.00537e-06
P35637	FUS	3	9	1	2	55223.2	65315.5	74221.1	61343.7	57858.5	74218	66618.3	107740	94360.5	115011	91738.1	152843	122852	148008	175365	211666	197858	324319	2.34383	0.763011	16	4.72171	0.000230375	9.0594e-06
O43684	BUB3	3	10	3	2	5080.97	7810.86	7884.72	65672	137082	80154.4	21609.4	33933.8	39504.7	26716.4	29885.3	47429.2	1.05376e+06	1.3492e+06	1.48311e+06	255500	280887	216070	11.8941	0.763	16	4.72155	0.000230452	9.0594e-06
Q96RT7	TUBGCP6	1	1	FALSE	FALSE	731.364	1162.04	1061.27	FALSE	FALSE	FALSE	FALSE	FALSE	FALSE	3042.63	3267.56	4657.51	FALSE	FALSE	FALSE	FALSE	FALSE	FALSE	3.71198	0.987534	4	12.5475	0.00023214	9.12065e-06
P18615	NELFE	1	1	FALSE	FALSE	0	259.887	318.051	FALSE	FALSE	FALSE	FALSE	FALSE	FALSE	2508.79	2252.98	3383.85	FALSE	FALSE	FALSE	FALSE	FALSE	FALSE	14.0943	0.996643	3	21.0842	0.000233395	9.16483e-06
P62081	RPS7	3	9	24	20	28451.8	36983.7	38860.5	3.82038e+06	3.77419e+06	3.66656e+06	134365	221824	238726	143101	130581	191059	6.15483e+06	7.44383e+06	7.56791e+06	3.82094e+06	3.42343e+06	2.56504e+06	2.62875	0.762559	16	4.71502	0.000233553	9.16589e-06
Q9UMZ2	SYNRG	1	FALSE	1	FALSE	FALSE	FALSE	FALSE	10790.4	13063.2	10859.3	FALSE	FALSE	FALSE	FALSE	FALSE	FALSE	100176	125230	112117	FALSE	FALSE	FALSE	9.72328	0.98742	4	12.4897	0.000236375	9.27144e-06
P26196	DDX6	1	FALSE	FALSE	2	FALSE	FALSE	FALSE	FALSE	FALSE	FALSE	51445.3	89467.5	102671	FALSE	FALSE	FALSE	FALSE	FALSE	FALSE	359632	383624	312038	4.33236	0.9874	4	12.4795	0.000237134	9.29599e-06
Q8N0Z6	TTC5	2	FALSE	1	2	FALSE	FALSE	FALSE	0	0	1792.28	3380.55	2656.2	4850.56	FALSE	FALSE	FALSE	32425.2	39972.3	45115.4	73560.7	72125.6	68443.3	26.1556	0.91182	8	6.28124	0.000237547	9.30695e-06
Q9NZ56	FMN2	1	FALSE	FALSE	1	FALSE	FALSE	FALSE	FALSE	FALSE	FALSE	2547.56	5296.91	6039.78	FALSE	FALSE	FALSE	FALSE	FALSE	FALSE	48584.9	52705.1	38369.5	10.0589	0.987373	4	12.4657	0.000238167	9.32605e-06
Q96HI0	SENP5	2	FALSE	2	1	FALSE	FALSE	FALSE	15833.5	16830.5	13380.1	4377.36	6832.84	8393.62	FALSE	FALSE	FALSE	319186	422559	453999	172503	201531	138907	26.028	0.869493	10	5.56658	0.000238523	9.33475e-06
P38159	RBMX	3	6	4	3	5663.1	5989.33	3598.95	173414	91066.4	152799	49960.9	74000.5	150083	9859.13	10503.2	14752.3	482227	399118	572281	154335	160945	185189	2.81528	0.761586	16	4.70068	0.000240515	9.40744e-06
P43487	RANBP1	3	4	3	1	6351.33	10219.7	9045.96	46607.6	41766.3	52558.1	7000.29	8272.85	10996.5	69138	61107.3	134761	602988	685450	681020	230398	109427	97361.6	13.8558	0.761511	16	4.69959	0.000241054	9.42327e-06
O60911	CTSV	1	FALSE	1	FALSE	FALSE	FALSE	FALSE	47270.6	11251.5	13317.7	FALSE	FALSE	FALSE	FALSE	FALSE	FALSE	170569	224375	222209	FALSE	FALSE	FALSE	8.59069	0.987254	4	12.4064	0.000242657	9.47717e-06
Q86VD7	SLC25A42	1	FALSE	1	FALSE	FALSE	FALSE	FALSE	8195.71	8000.49	8062.83	FALSE	FALSE	FALSE	FALSE	FALSE	FALSE	97955.2	112504	159470	FALSE	FALSE	FALSE	15.2491	0.987253	4	12.4058	0.000242704	9.47717e-06
Q8TED0	UTP15	1	FALSE	1	FALSE	FALSE	FALSE	FALSE	8045.7	11335.6	9064.84	FALSE	FALSE	FALSE	FALSE	FALSE	FALSE	85922.9	119190	149814	FALSE	FALSE	FALSE	12.4772	0.987208	4	12.3836	0.000244411	9.53851e-06
Q8N2G8	GHDC	1	1	FALSE	FALSE	847.42	1400.64	1399.65	FALSE	FALSE	FALSE	FALSE	FALSE	FALSE	7255.17	8783.84	10089.5	FALSE	FALSE	FALSE	FALSE	FALSE	FALSE	7.163	0.987179	4	12.3695	0.000245503	9.57579e-06
O60831	PRAF2	1	1	FALSE	FALSE	1768.68	2075.1	2161.15	FALSE	FALSE	FALSE	FALSE	FALSE	FALSE	15125.8	18016.2	26899.7	FALSE	FALSE	FALSE	FALSE	FALSE	FALSE	9.99875	0.987167	4	12.3635	0.000245966	9.58109e-06
A1L0T0	ILVBL	3	3	7	5	853.957	1260.01	1245.7	14064.7	16417	12850.8	1813.23	0	1726.81	13359.1	15151.9	17522.7	504568	656638	714898	132773	137304	96934.9	45.5714	0.776602	15	4.77429	0.000245991	9.58109e-06
Q8IXI2	RHOT1	1	2	FALSE	FALSE	2208.6	2990.59	2856.43	FALSE	FALSE	FALSE	FALSE	FALSE	FALSE	19488	24419.1	28548.2	FALSE	FALSE	FALSE	FALSE	FALSE	FALSE	8.99439	0.987165	4	12.3624	0.00024605	9.58109e-06
P11413	G6PD	1	FALSE	FALSE	1	FALSE	FALSE	FALSE	FALSE	FALSE	FALSE	25961	37113.6	26896.9	FALSE	FALSE	FALSE	FALSE	FALSE	FALSE	98364.4	105232	86875.5	3.22849	0.98715	4	12.355	0.000246633	9.59847e-06
Q9NVT9	ARMC1	1	FALSE	1	FALSE	FALSE	FALSE	FALSE	1540.74	0	1801.82	FALSE	FALSE	FALSE	FALSE	FALSE	FALSE	18546.8	20614.2	25915.8	FALSE	FALSE	FALSE	19.4692	0.996504	3	20.6608	0.000247959	9.64468e-06
O43739	CYTH3	1	2	FALSE	FALSE	3476.58	3775.61	4229.34	FALSE	FALSE	FALSE	FALSE	FALSE	FALSE	18091.6	22597.4	26821.6	FALSE	FALSE	FALSE	FALSE	FALSE	FALSE	5.87993	0.987108	4	12.3345	0.000248241	9.65029e-06
Q9NVX2	NLE1	1	2	FALSE	FALSE	1080.17	1454.18	994.961	FALSE	FALSE	FALSE	FALSE	FALSE	FALSE	3984.91	4252.06	6313.36	FALSE	FALSE	FALSE	FALSE	FALSE	FALSE	4.1227	0.987057	4	12.3098	0.000250195	9.72085e-06
O15235	MRPS12	1	FALSE	FALSE	1	FALSE	FALSE	FALSE	FALSE	FALSE	FALSE	8350.63	11999.1	15088.5	FALSE	FALSE	FALSE	FALSE	FALSE	FALSE	151406	163376	116262	12.1632	0.987026	4	12.2947	0.000251402	9.76234e-06
Q9BRK5	SDF4	3	9	3	1	9889.09	11918.9	12954.4	20899.5	21574.6	27791.2	5626.43	8653.89	10975	150792	143741	203913	352690	407661	438818	152718	166852	106489	16.3005	0.759473	16	4.66982	0.000256227	9.9442e-06
Q9NUQ2	AGPAT5	1	2	FALSE	FALSE	642.641	828.049	932.848	FALSE	FALSE	FALSE	FALSE	FALSE	FALSE	7115.86	9051.23	10679.5	FALSE	FALSE	FALSE	FALSE	FALSE	FALSE	11.1696	0.986868	4	12.219	0.000257551	9.99e-06
Q9H6S0	YTHDC2	1	FALSE	FALSE	1	FALSE	FALSE	FALSE	FALSE	FALSE	FALSE	6216.36	16671.9	20644.3	FALSE	FALSE	FALSE	FALSE	FALSE	FALSE	119418	121446	90959.4	7.62243	0.986836	4	12.204	0.000258795	1.00327e-05
Q7Z353	HDX	1	FALSE	1	FALSE	FALSE	FALSE	FALSE	20289.5	29095.6	20792.6	FALSE	FALSE	FALSE	FALSE	FALSE	FALSE	64000.7	85277.8	89584	FALSE	FALSE	FALSE	3.40368	0.986831	4	12.2016	0.000258988	1.00346e-05
Q92522	H1-10	1	FALSE	FALSE	2	FALSE	FALSE	FALSE	FALSE	FALSE	FALSE	28806.1	46276.7	53114	FALSE	FALSE	FALSE	FALSE	FALSE	FALSE	332164	333513	244693	7.10135	0.9868	4	12.1869	0.000260216	1.00766e-05
P69905	HBA1	1	2	FALSE	FALSE	714.756	1030.93	969.138	FALSE	FALSE	FALSE	FALSE	FALSE	FALSE	12727.8	9544.18	18414.2	FALSE	FALSE	FALSE	FALSE	FALSE	FALSE	14.9867	0.986795	4	12.1846	0.000260406	1.00784e-05
O75027	ABCB7	3	4	5	2	2955.04	2903.8	3884.57	30309.7	33586	29115	7430.25	22232.7	26430.1	60920.4	49562.8	82637.7	402288	514932	501555	113539	113894	81385.6	12.0916	0.758723	16	4.65893	0.000262017	1.01352e-05
Q92922	SMARCC1	2	FALSE	4	2	FALSE	FALSE	FALSE	52673.2	46778	52033.9	13938.9	18143	25904.7	FALSE	FALSE	FALSE	680450	892519	974239	403889	369858	318173	17.3729	0.86677	10	5.49614	0.000263211	1.01757e-05
Q8WTW3	COG1	2	FALSE	4	3	FALSE	FALSE	FALSE	20180	29117.2	24473.3	11530.3	14418	12939.4	FALSE	FALSE	FALSE	413047	538111	632009	264422	247630	165012	20.0627	0.866638	10	5.49278	0.000264454	1.02138e-05
Q66K14	TBC1D9B	1	FALSE	1	FALSE	FALSE	FALSE	FALSE	25623.4	26917.5	18524.4	FALSE	FALSE	FALSE	FALSE	FALSE	FALSE	129704	128279	132078	FALSE	FALSE	FALSE	5.48877	0.986692	4	12.1363	0.000264488	1.02138e-05
Q9NY33	DPP3	2	1	1	FALSE	0	0	0	0	1737	0	FALSE	FALSE	FALSE	406.079	373.591	1341.28	8290.51	11549.7	8849.18	FALSE	FALSE	FALSE	17.7376	0.971229	5	9.11921	0.000265541	1.02488e-05
Q5VZE5	NAA35	1	1	FALSE	FALSE	704.067	1419.41	1061.39	FALSE	FALSE	FALSE	FALSE	FALSE	FALSE	3860.77	4455.32	5882.47	FALSE	FALSE	FALSE	FALSE	FALSE	FALSE	4.45813	0.986658	4	12.1205	0.00026584	1.02547e-05
O95772	STARD3NL	1	1	FALSE	FALSE	1074.22	1633.32	1826.51	FALSE	FALSE	FALSE	FALSE	FALSE	FALSE	12477.6	15366.2	17504.8	FALSE	FALSE	FALSE	FALSE	FALSE	FALSE	10.0018	0.986531	4	12.0621	0.000270903	1.04442e-05
Q14684	RRP1B	1	1	FALSE	FALSE	5525.03	6642.53	6239.9	FALSE	FALSE	FALSE	FALSE	FALSE	FALSE	21707.3	20470.6	33537.2	FALSE	FALSE	FALSE	FALSE	FALSE	FALSE	4.11328	0.986451	4	12.0258	0.000274113	1.05622e-05
P29692	EEF1D	2	15	FALSE	1	29364.2	36131.6	44186.8	FALSE	FALSE	FALSE	12548.1	19680.2	25297	45713.8	51051	75282.1	FALSE	FALSE	FALSE	102210	98566.5	91562.3	2.7773	0.865515	10	5.46434	0.000275242	1.05998e-05
O94992	HEXIM1	1	1	FALSE	FALSE	647.103	522.926	794.304	FALSE	FALSE	FALSE	FALSE	FALSE	FALSE	1599.16	1769.63	2238.93	FALSE	FALSE	FALSE	FALSE	FALSE	FALSE	2.85476	0.986404	4	12.0046	0.000276018	1.06239e-05
Q5SNT2	TMEM201	1	FALSE	FALSE	1	FALSE	FALSE	FALSE	FALSE	FALSE	FALSE	18755.9	18221.6	26239.8	FALSE	FALSE	FALSE	FALSE	FALSE	FALSE	116054	121611	90498.9	5.19106	0.986337	4	11.9744	0.000278747	1.0723e-05
P48729	CSNK1A1	2	FALSE	1	1	FALSE	FALSE	FALSE	5870.33	6241.81	3947.7	11208	11678.6	15008.1	FALSE	FALSE	FALSE	98196.2	133024	130445	265044	287822	228488	21.1849	0.865126	10	5.45459	0.000279046	1.07286e-05
Q9Y3P4	RHBDD3	1	FALSE	FALSE	2	FALSE	FALSE	FALSE	FALSE	FALSE	FALSE	4529.95	6190.56	9624.35	FALSE	FALSE	FALSE	FALSE	FALSE	FALSE	137639	140506	97632.1	18.4704	0.986309	4	11.9619	0.000279888	1.07551e-05
P35611	ADD1	1	1	FALSE	FALSE	547.247	786.322	773.847	FALSE	FALSE	FALSE	FALSE	FALSE	FALSE	5340.29	6744.09	9405.05	FALSE	FALSE	FALSE	FALSE	FALSE	FALSE	10.197	0.986199	4	11.9131	0.000284391	1.09221e-05
O75323	NIPSNAP2	3	2	1	1	3354.73	4174.41	4026.45	7836.16	11411	10402	8873.46	16741	19816.8	36586.4	43363.1	54409.9	72557.5	86337.1	103638	382571	416933	304065	17.3191	0.755903	16	4.61843	0.000284757	1.09302e-05
Q99541	PLIN2	1	FALSE	FALSE	1	FALSE	FALSE	FALSE	FALSE	FALSE	FALSE	6260.41	10895.9	17494.4	FALSE	FALSE	FALSE	FALSE	FALSE	FALSE	90340.6	91642.7	68359.7	7.22476	0.986159	4	11.8957	0.000286026	1.09729e-05
Q969G3	SMARCE1	1	FALSE	FALSE	1	FALSE	FALSE	FALSE	FALSE	FALSE	FALSE	4885.9	8611.74	9498.05	FALSE	FALSE	FALSE	FALSE	FALSE	FALSE	62480.4	47431.2	47900.7	6.86269	0.986132	4	11.8839	0.000287134	1.10093e-05
P53992	SEC24C	1	2	FALSE	FALSE	1555.09	2250.89	2493.82	FALSE	FALSE	FALSE	FALSE	FALSE	FALSE	11050.7	12921	19161.6	FALSE	FALSE	FALSE	FALSE	FALSE	FALSE	6.84677	0.986091	4	11.8658	0.000288847	1.1069e-05
Q14192	FHL2	1	1	FALSE	FALSE	4153.92	5754.01	4986.82	FALSE	FALSE	FALSE	FALSE	FALSE	FALSE	27452.6	32678.9	48064.8	FALSE	FALSE	FALSE	FALSE	FALSE	FALSE	7.26405	0.986075	4	11.859	0.000289502	1.1088e-05
O60341	KDM1A	3	2	3	1	5154.71	22554.9	8468.47	16777.5	23465.1	21825.1	2439.2	4498.52	5195.86	93088.5	12374.1	21814.1	199421	248814	281382	72295.8	60195.8	46342.5	9.38334	0.754713	16	4.60152	0.000294842	1.12864e-05
Q9UG56	PISD	3	4	4	2	3091.49	4225.61	4352.21	14144.9	20700	19885.8	3213.92	3887.48	3877.97	37711.2	47345.3	53128.7	239361	310020	342304	69487.6	68279.2	49725.1	15.7324	0.754665	16	4.60085	0.000295249	1.12957e-05
O00567	NOP56	1	FALSE	FALSE	1	FALSE	FALSE	FALSE	FALSE	FALSE	FALSE	11005.5	18703.9	31562.2	FALSE	FALSE	FALSE	FALSE	FALSE	FALSE	134815	140730	108065	6.26081	0.985884	4	11.7767	0.000297489	1.13691e-05
P08240	SRPRA	2	FALSE	2	3	FALSE	FALSE	FALSE	15391	14229.7	15335.8	65362.7	71541.5	86610.3	FALSE	FALSE	FALSE	177215	221016	231400	478049	391617	305255	6.72159	0.863292	10	5.40904	0.000297585	1.13691e-05
Q8N8R7	ARL14EP	1	1	FALSE	FALSE	2273.07	3027.69	2698.75	FALSE	FALSE	FALSE	FALSE	FALSE	FALSE	6933.99	7381.9	10596.4	FALSE	FALSE	FALSE	FALSE	FALSE	FALSE	3.11423	0.98588	4	11.775	0.000297653	1.13691e-05
O75718	CRTAP	1	FALSE	FALSE	1	FALSE	FALSE	FALSE	FALSE	FALSE	FALSE	6327.26	13693.1	13901.3	FALSE	FALSE	FALSE	FALSE	FALSE	FALSE	81393.1	73343.5	57714.4	6.26298	0.985823	4	11.7509	0.000300044	1.14541e-05
P35613	BSG	2	3	FALSE	1	3054.48	6131.19	3750.57	FALSE	FALSE	FALSE	3649.9	7942.3	18166.6	26820.5	31757.1	67850	FALSE	FALSE	FALSE	91238.5	95760.3	71341.9	9.01201	0.863001	10	5.40189	0.000300613	1.14696e-05
P23458	JAK1	3	3	10	4	9931.22	9620.64	12818.4	247220	273638	279927	44793.3	80800.7	90197	16219	19480.3	23561	1.1159e+06	1.59836e+06	1.50479e+06	336352	368094	263396	5.00136	0.753896	16	4.58997	0.000301936	1.15119e-05
Q9Y2X9	ZNF281	3	3	4	4	0	205.896	270.902	30159.5	50442.1	50774.2	9594.34	14340.2	20378.4	2711.45	3140.36	3504	954089	1.25073e+06	1.33554e+06	232301	246001	182516	23.901	0.769738	15	4.67007	0.000302051	1.15119e-05
P61923	COPZ1	1	1	FALSE	FALSE	1787.8	2824.44	2682.82	FALSE	FALSE	FALSE	FALSE	FALSE	FALSE	19078	17492.4	31678.5	FALSE	FALSE	FALSE	FALSE	FALSE	FALSE	9.35549	0.985729	4	11.7113	0.000304022	1.15807e-05
Q9Y4E8	USP15	2	FALSE	6	4	FALSE	FALSE	FALSE	59757.9	65532.3	60598.8	20339.1	29931.1	42208.4	FALSE	FALSE	FALSE	415152	558008	599178	257028	253523	202176	8.2088	0.862353	10	5.38606	0.000307438	1.17045e-05
Q6P1X6	C8orf82	1	1	FALSE	FALSE	1383.66	1164.33	1634.86	FALSE	FALSE	FALSE	FALSE	FALSE	FALSE	9050.7	11653	13867.6	FALSE	FALSE	FALSE	FALSE	FALSE	FALSE	8.265	0.98563	4	11.6698	0.000308269	1.17267e-05
Q5R3I4	TTC38	1	1	FALSE	FALSE	1259.55	1999.52	1738.51	FALSE	FALSE	FALSE	FALSE	FALSE	FALSE	8027.47	10096.6	13294.3	FALSE	FALSE	FALSE	FALSE	FALSE	FALSE	6.28673	0.985628	4	11.669	0.000308357	1.17267e-05
Q16637	SMN1	1	FALSE	FALSE	1	FALSE	FALSE	FALSE	FALSE	FALSE	FALSE	2259.36	4357.72	5309.1	FALSE	FALSE	FALSE	FALSE	FALSE	FALSE	56094	51610.8	37677	12.1901	0.985621	4	11.6661	0.000308651	1.17315e-05
Q5JTZ9	AARS2	2	FALSE	2	1	FALSE	FALSE	FALSE	8445.55	10716.6	13774.4	3507.53	3876.26	3991.74	FALSE	FALSE	FALSE	141467	170140	177755	73625.4	75258.2	57973	15.7117	0.862052	10	5.37873	0.00031065	1.18011e-05
P07099	EPHX1	1	1	FALSE	FALSE	656.997	615.854	600.517	FALSE	FALSE	FALSE	FALSE	FALSE	FALSE	2245.95	2716.74	3737.64	FALSE	FALSE	FALSE	FALSE	FALSE	FALSE	4.64421	0.98544	4	11.5917	0.00031646	1.20149e-05
O14949	UQCRQ	3	4	3	1	4221.88	4750.61	5355.54	31773.3	77185.9	23637.9	6864.7	10305.1	12256.1	41046.2	43732	55575.8	500675	582056	687533	124798	107509	101309	12.726	0.752255	16	4.56692	0.000316622	1.20149e-05
Q2PZI1	DPY19L1	3	4	1	2	21280.2	15153.9	17635.4	22718.9	22121.7	19559.5	35760.4	60957.9	70141.7	29598.2	33110.4	42234.8	47515.5	63842.1	66663.9	145042	148527	108116	2.3995	0.75208	16	4.56448	0.000318218	1.20689e-05
O15484	CAPN5	1	FALSE	FALSE	2	FALSE	FALSE	FALSE	FALSE	FALSE	FALSE	5464.99	3097.26	7105.96	FALSE	FALSE	FALSE	FALSE	FALSE	FALSE	67689.2	63789.7	45980.9	11.3261	0.985372	4	11.5644	0.000319386	1.21066e-05
O60563	CCNT1	2	FALSE	1	1	FALSE	FALSE	FALSE	15195.7	68475.5	17134.5	3736.26	4652.9	4827.77	FALSE	FALSE	FALSE	71723.2	107347	98484.9	75923.1	74999.7	58093.9	4.26733	0.861169	10	5.35738	0.000320223	1.21318e-05
O75934	BCAS2	1	FALSE	FALSE	1	FALSE	FALSE	FALSE	FALSE	FALSE	FALSE	3929.89	4766.04	6046.73	FALSE	FALSE	FALSE	FALSE	FALSE	FALSE	116759	87387.4	80075.1	19.2788	0.985344	4	11.553	0.000320613	1.214e-05
Q53GS7	GLE1	1	FALSE	FALSE	1	FALSE	FALSE	FALSE	FALSE	FALSE	FALSE	11860.9	15278.2	19668.2	FALSE	FALSE	FALSE	FALSE	FALSE	FALSE	178554	190732	133413	10.7397	0.985314	4	11.5408	0.000321941	1.21837e-05
Q86Y39	NDUFA11	1	1	FALSE	FALSE	686.409	1069.28	906.898	FALSE	FALSE	FALSE	FALSE	FALSE	FALSE	2869.53	3037.53	4559.07	FALSE	FALSE	FALSE	FALSE	FALSE	FALSE	3.93081	0.985265	4	11.521	0.0003241	1.22588e-05
Q8NC56	LEMD2	1	FALSE	FALSE	1	FALSE	FALSE	FALSE	FALSE	FALSE	FALSE	7951.2	16912.1	21983.6	FALSE	FALSE	FALSE	FALSE	FALSE	FALSE	202704	207095	145233	11.8478	0.985243	4	11.5126	0.000325028	1.22872e-05
Q9H0U6	MRPL18	1	1	FALSE	FALSE	2047.86	3239.77	3189.83	FALSE	FALSE	FALSE	FALSE	FALSE	FALSE	12625.9	13643.5	21393.1	FALSE	FALSE	FALSE	FALSE	FALSE	FALSE	5.62225	0.985164	4	11.4811	0.000328519	1.24125e-05
Q8N2W9	PIAS4	1	1	FALSE	FALSE	369.542	449.606	619.062	FALSE	FALSE	FALSE	FALSE	FALSE	FALSE	4374.75	5386.13	6001.89	FALSE	FALSE	FALSE	FALSE	FALSE	FALSE	10.96	0.985049	4	11.4359	0.000333622	1.25985e-05
Q14166	TTLL12	1	FALSE	1	FALSE	FALSE	FALSE	FALSE	2032.97	1866.7	3636.71	FALSE	FALSE	FALSE	FALSE	FALSE	FALSE	10882.4	15421	15101.9	FALSE	FALSE	FALSE	5.49407	0.984992	4	11.4135	0.000336182	1.26883e-05
P21964	COMT	1	FALSE	1	FALSE	FALSE	FALSE	FALSE	5814.39	3057.01	5189.54	FALSE	FALSE	FALSE	FALSE	FALSE	FALSE	56025.4	82856.3	74343.2	FALSE	FALSE	FALSE	15.1643	0.984983	4	11.4101	0.000336566	1.26953e-05
P23634	ATP2B4	1	FALSE	FALSE	2	FALSE	FALSE	FALSE	FALSE	FALSE	FALSE	6499	12835.2	12634.5	FALSE	FALSE	FALSE	FALSE	FALSE	FALSE	183912	204348	141602	16.5744	0.984979	4	11.4087	0.000336729	1.26953e-05
Q9Y2Q9	MRPS28	1	3	FALSE	FALSE	7386.58	9319.6	12788.9	FALSE	FALSE	FALSE	FALSE	FALSE	FALSE	33235.1	38615.7	52723.2	FALSE	FALSE	FALSE	FALSE	FALSE	FALSE	4.22355	0.984964	4	11.4029	0.000337403	1.27139e-05
P08758	ANXA5	2	1	FALSE	1	621.364	2048.35	1082.41	FALSE	FALSE	FALSE	0	2758.93	1557.74	5509.68	8091.37	24105.6	FALSE	FALSE	FALSE	30819.4	31530.3	30963.4	16.2378	0.881189	9	5.59174	0.000337829	1.27231e-05
P09874	PARP1	3	6	3	9	3870.28	6444.98	5932.14	52149.1	31500	39938.4	73489	108735	211744	23704	24509.9	54019.9	281253	359664	352472	1.683e+06	1.59044e+06	1.43056e+06	10.8647	0.749861	16	4.53365	0.000339122	1.27649e-05
Q9NZQ3	NCKIPSD	2	FALSE	1	1	FALSE	FALSE	FALSE	2203.02	3205.28	1756.79	0	0	1311.95	FALSE	FALSE	FALSE	78612.5	92137.8	103948	45295.8	45933.1	42391.2	48.1675	0.90296	8	5.94325	0.000344574	1.29631e-05
Q63ZY3	KANK2	1	FALSE	FALSE	1	FALSE	FALSE	FALSE	FALSE	FALSE	FALSE	8214.81	10771.8	8679.6	FALSE	FALSE	FALSE	FALSE	FALSE	FALSE	96192.2	90105	64961.6	9.08179	0.984747	4	11.3194	0.000347212	1.30553e-05
Q5VYS8	TUT7	1	FALSE	1	FALSE	FALSE	FALSE	FALSE	12040.6	15248.1	11825.5	FALSE	FALSE	FALSE	FALSE	FALSE	FALSE	39758.4	55448.2	52892	FALSE	FALSE	FALSE	3.78632	0.984734	4	11.3145	0.000347792	1.30701e-05
A6NIE6	RRN3P2	1	FALSE	FALSE	1	FALSE	FALSE	FALSE	FALSE	FALSE	FALSE	3475.3	4915.78	7198.79	FALSE	FALSE	FALSE	FALSE	FALSE	FALSE	69684.5	66529.6	47173.2	11.7632	0.984712	4	11.3061	0.000348806	1.31012e-05
P11908	PRPS2	2	FALSE	3	2	FALSE	FALSE	FALSE	56696.6	58338	61387.7	30949.7	54877.8	47061.6	FALSE	FALSE	FALSE	627117	846106	751520	328460	377971	284381	10.3959	0.858474	10	5.29336	0.000350864	1.31659e-05
Q7Z4H4	ADM2	2	2	FALSE	1	0	0	0	FALSE	FALSE	FALSE	0	0	0	1104.7	1233.68	1452.05	FALSE	FALSE	FALSE	13287.4	9415.35	9594.75	#DIV/0!	0.984666	4	11.2887	0.000350905	1.31659e-05
O14874	BCKDK	1	2	FALSE	FALSE	4957.68	3712.73	5863.54	FALSE	FALSE	FALSE	FALSE	FALSE	FALSE	14844.9	12492.6	16533.8	FALSE	FALSE	FALSE	FALSE	FALSE	FALSE	3.01854	0.984616	4	11.2699	0.000353197	1.32448e-05
P13073	COX4I1	3	4	1	1	8143.23	10993.8	10481.1	31065	28683.3	28353.4	9062.65	23346.4	16820.5	28427.4	28993.4	52696	172648	213153	237608	51255.5	53524.3	48802.1	5.31364	0.748375	16	4.51321	0.000353748	1.32583e-05
Q96A65	EXOC4	2	FALSE	3	3	FALSE	FALSE	FALSE	13151.4	10573.3	9714.5	4298.15	12776.8	15841.8	FALSE	FALSE	FALSE	250232	298441	312130	122233	125823	105453	18.3	0.858019	10	5.2827	0.000356262	1.33391e-05
Q659C4	LARP1B	1	FALSE	FALSE	1	FALSE	FALSE	FALSE	FALSE	FALSE	FALSE	2830.69	5505.06	5326.35	FALSE	FALSE	FALSE	FALSE	FALSE	FALSE	57982.6	60563.8	41891.8	11.7433	0.984548	4	11.2447	0.000356285	1.33391e-05
Q96JB3	HIC2	1	FALSE	FALSE	1	FALSE	FALSE	FALSE	FALSE	FALSE	FALSE	8227.5	17798.5	21083.1	FALSE	FALSE	FALSE	FALSE	FALSE	FALSE	132678	136011	97715.6	7.7778	0.98453	4	11.238	0.000357114	1.3363e-05
Q86SQ0	PHLDB2	1	FALSE	FALSE	1	FALSE	FALSE	FALSE	FALSE	FALSE	FALSE	6951.35	11362	15357.9	FALSE	FALSE	FALSE	FALSE	FALSE	FALSE	112739	129882	93964.1	9.99622	0.984506	4	11.2292	0.000358213	1.3397e-05
A7E2S9	ANKRD30BL	1	FALSE	1	FALSE	FALSE	FALSE	FALSE	37557.4	39193.3	42365	FALSE	FALSE	FALSE	FALSE	FALSE	FALSE	90828.5	118277	110164	FALSE	FALSE	FALSE	2.68033	0.984499	4	11.2263	0.00035857	1.34032e-05
Q9UBQ5	EIF3K	2	FALSE	1	1	FALSE	FALSE	FALSE	28153.6	26576.8	25155.6	8014.04	14665.1	17436.2	FALSE	FALSE	FALSE	355570	452149	463197	206627	179357	142169	14.9921	0.857637	10	5.27382	0.000360828	1.34804e-05
Q6YN16	HSDL2	3	2	4	6	3071.07	3830.45	4526.71	33133	35396.1	27852.6	77677.6	90161.1	133211	26487.9	26779.4	34947.3	444203	567162	602138	3.09399e+06	3.00719e+06	2.23361e+06	24.5476	0.747557	16	4.50202	0.000362027	1.3518e-05
Q05932	FPGS	1	1	FALSE	FALSE	312.296	312.039	440.107	FALSE	FALSE	FALSE	FALSE	FALSE	FALSE	1347.14	1678.1	2189.35	FALSE	FALSE	FALSE	FALSE	FALSE	FALSE	4.8989	0.98437	4	11.1788	0.000364547	1.36048e-05
O43318	MAP3K7	3	17	5	4	99301.5	97218.4	120815	202059	229205	236537	222569	389460	515962	120592	125405	175808	379655	529821	565073	406228	376217	535925	1.52131	0.747271	16	4.49811	0.000364963	1.36131e-05
Q9HA65	TBC1D17	1	1	FALSE	FALSE	1300.89	1665.17	1428.6	FALSE	FALSE	FALSE	FALSE	FALSE	FALSE	7797.88	10119.7	11968.6	FALSE	FALSE	FALSE	FALSE	FALSE	FALSE	6.80057	0.984265	4	11.1407	0.000369425	1.37721e-05
Q06330	RBPJ	1	1	FALSE	FALSE	693.273	806.156	844.661	FALSE	FALSE	FALSE	FALSE	FALSE	FALSE	3937.7	4703.95	7000.33	FALSE	FALSE	FALSE	FALSE	FALSE	FALSE	6.67295	0.98416	4	11.1028	0.000374358	1.39486e-05
Q9NQX7	ITM2C	1	FALSE	FALSE	1	FALSE	FALSE	FALSE	FALSE	FALSE	FALSE	1933.21	1886.52	2217.11	FALSE	FALSE	FALSE	FALSE	FALSE	FALSE	27497.2	20179.1	19496.7	11.1272	0.984147	4	11.0979	0.000375002	1.39652e-05
O15120	AGPAT2	3	2	2	2	1067.64	1653.53	1604.9	15224.7	16173.4	14612.5	3566.16	4661.75	6079.08	15892.7	18013.5	23135.6	502639	645518	629665	96173	103758	78183.9	32.6866	0.746239	16	4.48408	0.000375709	1.39841e-05
O00471	EXOC5	2	FALSE	1	1	FALSE	FALSE	FALSE	0	0	0	0	0	1648.57	FALSE	FALSE	FALSE	13802.9	14915.5	17551.7	24709	20463.8	16475.7	65.4618	0.966888	5	8.47189	0.000376411	1.40028e-05
Q9BPZ3	PAIP2	1	FALSE	FALSE	1	FALSE	FALSE	FALSE	FALSE	FALSE	FALSE	4310.3	9503.55	25776.6	FALSE	FALSE	FALSE	FALSE	FALSE	FALSE	94682.6	89455.4	92490.7	6.98727	0.984108	4	11.084	0.000376841	1.40113e-05
Q07954	LRP1	1	FALSE	FALSE	1	FALSE	FALSE	FALSE	FALSE	FALSE	FALSE	2773.16	2744.78	4907.43	FALSE	FALSE	FALSE	FALSE	FALSE	FALSE	115387	118621	79475.1	30.0692	0.984059	4	11.0666	0.000379153	1.40898e-05
Q9BQG0	MYBBP1A	2	FALSE	9	6	FALSE	FALSE	FALSE	62604.4	61005.5	66175.9	23945.6	39625.3	42673.6	FALSE	FALSE	FALSE	794560	982584	1.00117e+06	437769	420390	298666	13.293	0.855672	10	5.22856	0.000385094	1.43029e-05
P04049	RAF1	3	5	8	5	1607.21	2516.64	2320.75	101913	114274	93198.8	9204.6	18561.4	16348.7	21969.6	22620	27290.5	561908	771716	781365	149462	151413	105840	7.2055	0.745153	16	4.46939	0.00038731	1.43701e-05
P01889	HLA-B	1	FALSE	FALSE	2	FALSE	FALSE	FALSE	FALSE	FALSE	FALSE	10670	16744.1	24218.6	FALSE	FALSE	FALSE	FALSE	FALSE	FALSE	236597	250881	172081	12.774	0.983888	4	11.0063	0.000387312	1.43701e-05
Q9Y314	NOSIP	1	2	FALSE	FALSE	1194.45	1170.51	1265.08	FALSE	FALSE	FALSE	FALSE	FALSE	FALSE	5867.44	6962.9	10447.6	FALSE	FALSE	FALSE	FALSE	FALSE	FALSE	6.41256	0.983777	4	10.9676	0.000392658	1.45607e-05
Q9UDX5	MTFP1	3	3	2	1	665.496	1114.14	1614.71	53229.3	56418	61398	5468.35	7891.84	11977.2	20170.8	34017	20470.4	985556	1064196	1.23643e+06	201990	171011	135873	19.3702	0.744566	16	4.4615	0.000393691	1.45913e-05
Q9Y512	SAMM50	3	3	3	1	4909.99	5949.63	6877.71	16178	14972.1	16409.5	1976.15	3346.45	3829.54	20991.6	24043.9	30194.5	215036	280093	277695	51827.9	49558.6	38866.1	13.2749	0.744236	16	4.45706	0.000397328	1.47183e-05
O75223	GGCT	1	FALSE	FALSE	1	FALSE	FALSE	FALSE	FALSE	FALSE	FALSE	19049.6	26904.5	44563.6	FALSE	FALSE	FALSE	FALSE	FALSE	FALSE	117290	112885	105926	3.7131	0.983665	4	10.9291	0.000398072	1.47361e-05
A0A0B4J2D5	GATD3B	1	FALSE	FALSE	1	FALSE	FALSE	FALSE	FALSE	FALSE	FALSE	14006.8	14405.5	11582.5	FALSE	FALSE	FALSE	FALSE	FALSE	FALSE	33837.2	38426.8	35477.8	2.69389	0.983662	4	10.9279	0.00039823	1.47361e-05
O00442	RTCA	2	FALSE	1	1	FALSE	FALSE	FALSE	35791.6	38059.4	44601.2	8773.25	13601.5	17384.1	FALSE	FALSE	FALSE	287047	368611	379292	151246	155360	141775	9.37564	0.854346	10	5.19849	0.000402176	1.48742e-05
Q9HCL2	GPAM	1	FALSE	FALSE	5	FALSE	FALSE	FALSE	FALSE	FALSE	FALSE	13415.9	20479.2	15754.8	FALSE	FALSE	FALSE	FALSE	FALSE	FALSE	1.31001e+06	1.56659e+06	1.08746e+06	79.8405	0.983563	4	10.8943	0.000403042	1.48909e-05
P11166	SLC2A1	3	10	4	3	6096.77	7365.03	8552.26	19030.3	21281.5	24217.1	3506.27	0	7169.57	138915	147580	190097	804210	1.0642e+06	1.15192e+06	229035	242504	159454	42.46	0.759692	15	4.52461	0.000403052	1.48909e-05
[truncated: 849 more rows]
