# Supplementary material for: Factors affecting protein recovery during Hsp40 affinity profiling
Source: Anal Bioanal Chem. 2024 Jun 8;416(19):4249–60. doi: 10.1007/s00216-024-05362-1 (PMC11271386; doi:10.1007/s00216-024-05362-1)
Supplement: Supplementary file 6 — Supplementary file6 (XLSX 1404 KB) [file 216_2024_5362_MOESM6_ESM.xlsx]

## Sheet: DNAJB8 H31Q Heat Shock
		Replicate #1	Replicate #2	Replicate #3		Replicate #1	Replicate #2	Replicate #3	Replicate #1	Replicate #2	Replicate #3	Replicate #1	Replicate #1	Replicate #1	Replicate #1	Replicate #1	Replicate #2	Replicate #2	Replicate #2	Replicate #2	Replicate #2	Replicate #3	Replicate #3	Replicate #3	Replicate #3	Replicate #3	Average normalized recovery					standard deviation normalized recovery
accession	Gene Name	Spectral Counts	Spectral Counts	Spectral Counts	Number of Replicates with Identification	Mock 47 °C #1	Mock 47 °C #2	Mock 47 °C #3	DNAJB8 47 °C #1	DNAJB8 47 °C #2	DNAJB8 47 °C #3	DNAJB8.H31Q 37 °C normalized to DNAJB8	DNAJB8.H31Q 40 °C normalized to DNAJB8	DNAJB8.H31Q 43 °C normalized to DNAJB8	DNAJB8.H31Q 45 °C normalized to DNAJB8	DNAJB8.H31Q 47 °C normalized to DNAJB8	DNAJB8.H31Q 37 °C normalized to DNAJB8	DNAJB8.H31Q 40 °C normalized to DNAJB8	DNAJB8.H31Q 43 °C normalized to DNAJB8	DNAJB8.H31Q 45 °C normalized to DNAJB8	DNAJB8.H31Q 47 °C normalized to DNAJB8	DNAJB8.H31Q 37 °C normalized to DNAJB8	DNAJB8.H31Q 40 °C normalized to DNAJB8	DNAJB8.H31Q 43 °C normalized to DNAJB8	DNAJB8.H31Q 45 °C normalized to DNAJB8	DNAJB8.H31Q 47 °C normalized to DNAJB8	DNAJB8.H31Q 37 °C	DNAJB8.H31Q 40 °C	DNAJB8.H31Q 43 °C	DNAJB8.H31Q 45 °C	DNAJB8.H31Q 47 °C	DNAJB8.H31Q 37 °C	DNAJB8.H31Q 40 °C	DNAJB8.H31Q 43 °C	DNAJB8.H31Q 45 °C	DNAJB8.H31Q 47 °C	slope (recovery vs. temperature)
A0AVF1	TTC26	1	4	2	3	6041.46	1382.26	7580.61	40799.9	24922.8	144544	0.171663	0.210519	0.199877	0.206382	0.211558	0.180202	0.204684	0.22335	0.199294	0.19247	0.174107	0.215588	0.21005	0.223442	0.176813	0.175324	0.210264	0.211092	0.209706	0.193614	0.00439719	0.00545661	0.0117713	0.0124121	0.017401	0.00175842
A0FGR8	ESYT2	4	11	2	3	53578.7	1525.89	25138.2	718510	26767.6	509122	0.141143	0.178545	0.178295	0.225867	0.27615	0.155551	0.177075	0.225579	0.223761	0.218034	0.127211	0.15471	0.240699	0.284182	0.193198	0.141302	0.17011	0.214858	0.244603	0.229127	0.0141702	0.0133573	0.0325542	0.0342921	0.0425743	0.0102464
E9PAV3	NACA	3	2	1	3	51263.6	1211.3	2491.42	558958	20247.9	99880.5	0.175171	0.195073	0.189603	0.186259	0.253894	0.162043	0.183515	0.247489	0.202464	0.204489	0.156458	0.163474	0.256137	0.196735	0.227197	0.164557	0.180687	0.231076	0.195153	0.228527	0.00960625	0.0159883	0.036176	0.00821729	0.024729	0.00593365
G2XKQ0	SUMO1P1	1	1	1	3	7424.91	12481.8	16028.1	29154.2	35150.7	101362	0.240761	0.250025	0.157554	0.181158	0.170502	0.16939	0.187659	0.25676	0.188955	0.197236	0.159496	0.183677	0.231543	0.239249	0.186036	0.189882	0.20712	0.215286	0.20312	0.184591	0.0443393	0.03721	0.0515624	0.0315299	0.0134255	-0.000253938
O00139	KIF2A	1	9	3	3	28678	2791.2	19876.9	141286	37392.3	345928	0.159433	0.17854	0.195139	0.228257	0.23863	0.176327	0.192102	0.225141	0.208133	0.198296	0.140424	0.166856	0.19654	0.303276	0.192905	0.158728	0.179166	0.205607	0.246555	0.209944	0.0179623	0.0126345	0.0169319	0.0501411	0.0249889	0.00700981
O00148	DDX39A	32	38	13	3	151005	4123.57	22841.2	5.88493e+06	370168	1.25906e+06	0.172855	0.19998	0.188729	0.210664	0.227773	0.175439	0.190696	0.24279	0.198759	0.192316	0.132833	0.177225	0.21774	0.25779	0.214412	0.160376	0.1893	0.21642	0.222404	0.2115	0.0238874	0.0114416	0.0270548	0.0312175	0.0179067	0.00570657
O00154	ACOT7	8	12	5	3	98237.7	6291.85	31449.1	1.01648e+06	59646	481170	0.183913	0.184326	0.193563	0.200436	0.237761	0.175165	0.180024	0.215586	0.226337	0.202888	0.182748	0.208248	0.196003	0.238662	0.174338	0.180609	0.190866	0.201718	0.221812	0.204995	0.00475044	0.0152063	0.0120722	0.0195105	0.031764	0.0032809
O00165	HAX1	6	6	8	3	81179.3	57575.3	41765.5	541616	108041	117640	0.170221	0.199139	0.197209	0.191051	0.24238	0.176166	0.19137	0.236225	0.20236	0.193879	0.172077	0.164954	0.255788	0.205953	0.201227	0.172821	0.185155	0.229741	0.199788	0.212496	0.0030415	0.0179202	0.0298232	0.00777711	0.0261405	0.00406912
O00186	STXBP3	3	5	1	3	14275.8	1033.16	12234.4	191115	8216.66	171125	0.16319	0.198909	0.209867	0.203041	0.224993	0.156532	0.187481	0.231988	0.212679	0.211321	0.160522	0.176386	0.203133	0.274511	0.185448	0.160081	0.187592	0.214996	0.230077	0.207254	0.00335105	0.0112616	0.0150956	0.0387819	0.0200837	0.00578964
O00203	AP3B1	8	17	5	3	86406.2	6871.29	42447.2	1.21098e+06	90829.6	1.16945e+06	0.144321	0.158188	0.173827	0.245102	0.278562	0.146953	0.157926	0.218173	0.242843	0.234106	0.136577	0.152108	0.190882	0.325713	0.19472	0.142617	0.156074	0.194294	0.271219	0.235796	0.00539378	0.00343719	0.0223691	0.0472064	0.0419465	0.0120522
O00213	APBB1	1	5	2	3	0	710.982	9920.68	11669.8	22652.9	175989	0.194681	0.174853	0.233488	0.180598	0.21638	0.179507	0.208858	0.25	0.174133	0.187503	0.186447	0.224682	0.180652	0.235984	0.172234	0.186879	0.202798	0.22138	0.196905	0.192039	0.00759644	0.0254616	0.0362245	0.0339975	0.0224199	0.000511101
O00232	PSMD12	4	3	3	3	19333.4	1141	1765.73	393748	38594.1	80235.7	0.175431	0.168147	0.186882	0.218246	0.251294	0.151787	0.162528	0.194433	0.247949	0.243304	0.145233	0.197584	0.186828	0.248526	0.22183	0.157483	0.176086	0.189381	0.23824	0.23881	0.0158847	0.0188283	0.00437512	0.0173178	0.0152375	0.00883797
O00303	EIF3F	6	6	2	3	53605	17925.4	21060	409806	54621.4	276499	0.182243	0.174325	0.192676	0.214177	0.236579	0.14694	0.155138	0.184783	0.26122	0.251918	0.113753	0.139861	0.174583	0.323211	0.248592	0.147645	0.156442	0.184014	0.266203	0.245696	0.0342501	0.0172691	0.00907093	0.0546873	0.00806929	0.0120252
O00411	POLRMT	2	4	1	3	20586.1	0	3610.83	116734	4000.05	60334.3	0.173637	0.20972	0.198716	0.201079	0.216848	0.174719	0.197811	0.240364	0.198368	0.188738	0.194015	0.210516	0.121533	0.267665	0.206271	0.18079	0.206016	0.186871	0.222371	0.203952	0.0114657	0.0071165	0.0602947	0.0392494	0.0141976	0.00249626
O00422	SAP18	2	1	2	3	62003.9	6636.3	16130.5	176782	37105.9	106027	0.16979	0.176221	0.20977	0.214882	0.229336	0.117695	0.152302	0.246151	0.235908	0.247944	0.121433	0.15075	0.22871	0.278804	0.220302	0.136306	0.159758	0.228211	0.243198	0.232527	0.029058	0.014279	0.0181955	0.0325784	0.0140946	0.0113828
O00483	NDUFA4	5	8	2	3	137117	2873.14	30814.5	841070	38736.6	453023	0.155832	0.194333	0.189891	0.21292	0.247025	0.170699	0.187938	0.214998	0.208799	0.217566	0.167944	0.179605	0.213666	0.248392	0.190393	0.164825	0.187292	0.206185	0.22337	0.218328	0.00790941	0.00738498	0.0141266	0.0217672	0.0283235	0.00584218
O00487	PSMD14	4	4	1	3	40166.6	1692.04	26402.8	665490	12959.2	259723	0.162041	0.151963	0.17242	0.21909	0.294487	0.159541	0.166917	0.190538	0.253148	0.229856	0.169636	0.213553	0.152872	0.246226	0.217714	0.163739	0.177478	0.171943	0.239488	0.247352	0.00525715	0.0321247	0.0188376	0.0180013	0.041269	0.00875817
O00541	PES1	6	6	3	3	310536	6878.78	13863.8	951148	43862.3	316087	0.174537	0.218976	0.206607	0.187655	0.212225	0.152826	0.188947	0.262509	0.197647	0.198072	0.139077	0.1773	0.186394	0.288071	0.209158	0.15548	0.195074	0.218503	0.224458	0.206485	0.0178783	0.0215031	0.0394272	0.0553169	0.00744598	0.00564489
O00567	NOP56	2	5	3	3	39583.3	7061.93	25666.8	352270	27834.9	141691	0.161729	0.190301	0.192459	0.221485	0.234026	0.160139	0.171446	0.212381	0.236496	0.219538	0.154236	0.161535	0.188558	0.279805	0.215867	0.158701	0.174427	0.197799	0.245929	0.223144	0.00394796	0.0146131	0.0127777	0.0302823	0.00960144	0.0080529
O00571	DDX3X	13	30	20	3	68291.7	28947.1	74896.3	649138	294223	1.18304e+06	0.17622	0.201534	0.194687	0.206501	0.221058	0.156552	0.183887	0.225001	0.214956	0.219604	0.14939	0.172683	0.191919	0.28681	0.199197	0.160721	0.186035	0.203869	0.236089	0.213286	0.0138923	0.0145447	0.0183527	0.044129	0.0122235	0.00637489
O00767	SCD	4	5	1	3	45111.5	1037.86	17610	1.2028e+06	18520.6	236618	0.163366	0.184555	0.182045	0.216292	0.253742	0.174015	0.19633	0.257962	0.190851	0.180842	0.124912	0.17033	0.199299	0.300553	0.204906	0.154098	0.183738	0.213102	0.235899	0.213163	0.0258304	0.0130193	0.0397965	0.0574193	0.0371452	0.00709885
O14524	NEMP1	2	4	1	3	33080.8	4514.48	10277.9	302113	18849.5	129193	0.14368	0.20231	0.204714	0.214132	0.235164	0.157012	0.17959	0.255791	0.202459	0.205148	0.172557	0.198668	0.156153	0.278161	0.194461	0.15775	0.193523	0.205552	0.231584	0.211591	0.0144522	0.0122024	0.0498244	0.0407569	0.0211026	0.00605168
O14579	COPE	2	4	3	3	54628.6	0	2596.81	259441	24879.5	68911.4	0.174413	0.184007	0.181633	0.211797	0.24815	0.168448	0.183907	0.230684	0.208889	0.208073	0.156791	0.195545	0.218726	0.255045	0.173893	0.166551	0.187819	0.210348	0.225244	0.210039	0.00896299	0.00669042	0.0255764	0.0258499	0.0371676	0.00518795
O14654	IRS4	12	42	22	3	104331	19626.7	131755	826527	245286	1.74607e+06	0.198279	0.231193	0.218147	0.183487	0.168893	0.186534	0.213806	0.271493	0.159657	0.168509	0.208701	0.230676	0.188316	0.208631	0.163676	0.197838	0.225225	0.225986	0.183925	0.167026	0.0110896	0.00989243	0.0421389	0.0244899	0.00290727	-0.00358781
O14730	RIOK3	1	1	1	3	8071.91	937.303	1707.53	159041	11910.5	59815	0.151857	0.175415	0.162702	0.230287	0.27974	0.162566	0.180434	0.221367	0.226616	0.209017	0.13921	0.16352	0.210233	0.296881	0.190156	0.151211	0.173123	0.1981	0.251261	0.226305	0.0116916	0.00868677	0.0311576	0.0395507	0.0472277	0.00919474
O14734	ACOT8	2	4	3	3	4621.25	770.058	18728.9	90344.7	19262.8	202971	0.159446	0.204998	0.193089	0.204287	0.23818	0.167981	0.190089	0.19591	0.224847	0.221172	0.147165	0.184712	0.180678	0.290268	0.197177	0.158198	0.193266	0.189892	0.239801	0.218843	0.0104641	0.0105096	0.00810347	0.0448986	0.0206007	0.00674032
O14735	CDIPT	6	6	4	3	252605	3371.47	44710.3	1.33533e+06	58366.7	586780	0.149766	0.193557	0.184027	0.222992	0.249658	0.16447	0.18639	0.194666	0.228607	0.225867	0.154646	0.178735	0.171307	0.279285	0.216027	0.156294	0.186227	0.183333	0.243628	0.230518	0.00748902	0.0074122	0.0116952	0.0310072	0.0172908	0.0081152
O14828	SCAMP3	10	7	3	3	31705	4831.25	27732.6	821386	39550.6	238796	0.219964	0.186629	0.170146	0.176297	0.246964	0.214266	0.180771	0.244807	0.182114	0.178042	0.204543	0.155404	0.187498	0.276303	0.176252	0.212924	0.174268	0.200817	0.211571	0.200419	0.00779767	0.0165969	0.0390717	0.0561349	0.0403189	0.000387186
O14925	TIMM23	10	10	2	3	26811.5	0	12934	941955	23578.9	404709	0.148906	0.184317	0.180411	0.206273	0.280093	0.171858	0.197175	0.269251	0.171772	0.189945	0.122714	0.163741	0.245874	0.298824	0.168848	0.147826	0.181744	0.231845	0.225623	0.212962	0.0245898	0.0168644	0.0460515	0.0656989	0.0590864	0.00745104
O14949	UQCRQ	3	3	1	3	22088.7	3170.61	13512.7	213525	26971.8	164751	0.163446	0.216563	0.195491	0.180006	0.244494	0.194376	0.170213	0.224098	0.202441	0.208872	0.156998	0.160719	0.237068	0.243983	0.201233	0.171607	0.182498	0.218885	0.20881	0.2182	0.0199803	0.0298802	0.0212729	0.0324603	0.0230898	0.004957
O14972	VPS26C	2	2	1	3	21485.1	791.125	5084.24	143994	18547.1	66306.7	0.17049	0.192284	0.188903	0.209479	0.238843	0.17251	0.195136	0.220987	0.200913	0.210454	0.182084	0.184948	0.201025	0.225548	0.206395	0.175028	0.19079	0.203638	0.21198	0.218564	0.00619321	0.00525559	0.016201	0.0125064	0.0176791	0.00436203
O14980	XPO1	14	10	2	3	74192.8	1540.55	8242.07	1.18761e+06	22086.8	269504	0.154069	0.173505	0.180384	0.228742	0.263301	0.163994	0.179793	0.190434	0.248019	0.217761	0.163346	0.16262	0.173889	0.286544	0.213601	0.160469	0.171973	0.181569	0.254435	0.231554	0.00555258	0.00868859	0.00833575	0.0294303	0.0275717	0.00880305
O15091	PRORP	2	10	2	3	2224.53	2216.62	56674.6	82722.7	3244.69	260978	0.20748	0.248999	0.213928	0.17448	0.155113	0.202002	0.223417	0.278688	0.14292	0.152973	0.259609	0.244934	0.147681	0.186446	0.161331	0.22303	0.239117	0.213432	0.167948	0.156473	0.031796	0.0137472	0.0655051	0.0224862	0.00434181	-0.00781241
O15145	ARPC3	1	4	4	3	12584.8	0	1730.28	164100	25768.2	74428.9	0.179232	0.200146	0.210712	0.212812	0.197097	0.169837	0.158453	0.300274	0.181784	0.189652	0.195943	0.213127	0.266919	0.157999	0.166012	0.181671	0.190575	0.259302	0.184198	0.184254	0.013223	0.0285656	0.0452639	0.0274858	0.0162308	0.000690815
O15160	POLR1C	4	8	4	3	63219.5	2951.87	22122	593373	47759.2	329522	0.179243	0.203045	0.211446	0.189503	0.216764	0.161263	0.176637	0.221312	0.224621	0.216167	0.165602	0.173466	0.206269	0.246985	0.207677	0.168703	0.184382	0.213009	0.22037	0.213536	0.00938225	0.0162396	0.00764213	0.0289758	0.00508273	0.00521395
O15226	NKRF	4	26	11	3	35131.4	18780.7	55317.4	282876	172093	1.38283e+06	0.229487	0.186845	0.21604	0.19453	0.173098	0.219954	0.235657	0.261179	0.140968	0.142242	0.190294	0.233374	0.207121	0.211216	0.157994	0.213245	0.218625	0.228113	0.182238	0.157778	0.0204395	0.027546	0.0289809	0.0367018	0.0154292	-0.00537595
O15260	SURF4	8	12	4	3	42096.5	7764.59	107326	439127	84104.8	1.30569e+06	0.161033	0.182834	0.18318	0.216804	0.256149	0.157097	0.188802	0.200943	0.23015	0.223009	0.131912	0.166048	0.150281	0.315216	0.236543	0.150014	0.179228	0.178135	0.254056	0.238567	0.0157998	0.0117974	0.0257052	0.0533842	0.0166624	0.0098831
O15269	SPTLC1	8	15	7	3	48229.9	924.797	12538.3	1.33448e+06	61365.4	308256	0.168072	0.193049	0.188291	0.219317	0.231271	0.164871	0.182338	0.230085	0.210413	0.212294	0.140747	0.174931	0.166829	0.292504	0.224989	0.157896	0.183439	0.195068	0.240745	0.222851	0.0149383	0.00910891	0.032168	0.0450458	0.00966774	0.00751895
O15371	EIF3D	8	13	6	3	89749.6	5598.64	29247.5	1.3141e+06	105243	654148	0.183867	0.190469	0.19512	0.194186	0.236358	0.167146	0.182719	0.184154	0.23142	0.234561	0.15873	0.178886	0.147928	0.305552	0.208905	0.169914	0.184025	0.175734	0.243719	0.226608	0.0127951	0.0059009	0.0246973	0.0566925	0.0153576	0.00668214
O43172	PRPF4	1	1	2	3	16187.1	1708.22	2374.25	179473	26636.5	27351.7	0.174082	0.210984	0.18661	0.199342	0.228983	0.15574	0.209176	0.211289	0.222231	0.201563	0.153337	0.171023	0.185099	0.290052	0.200488	0.161053	0.197061	0.194333	0.237208	0.210345	0.0113472	0.0225677	0.014704	0.0471734	0.0161497	0.00566925
O43175	PHGDH	9	9	5	3	266699	16459.5	58303.3	1.47595e+06	99366	473072	0.156981	0.180152	0.178896	0.223016	0.260955	0.14879	0.162388	0.227349	0.236517	0.224956	0.132016	0.14434	0.178005	0.314872	0.230767	0.145929	0.162293	0.19475	0.258135	0.238893	0.0127261	0.0179063	0.0282351	0.0495971	0.0193264	0.0112245
O43242	PSMD3	56	62	46	3	859063	43487.6	129777	1.94451e+07	1.05028e+06	5.40879e+06	0.148081	0.169162	0.173051	0.2219	0.287806	0.172127	0.178389	0.206901	0.227185	0.215397	0.140551	0.166707	0.178904	0.304612	0.209226	0.153586	0.171419	0.186285	0.251232	0.237476	0.0164924	0.00615985	0.0180919	0.0463036	0.0436957	0.00975624
O43251	RBFOX2	6	8	3	3	63675.1	985.478	3839.45	1.12918e+06	49294.9	194815	0.149843	0.196721	0.195081	0.203906	0.254448	0.178875	0.195073	0.259411	0.177244	0.189397	0.134655	0.160295	0.247037	0.245466	0.212546	0.154458	0.18403	0.233843	0.208872	0.218797	0.022468	0.0205713	0.0341341	0.0343812	0.0329728	0.00655219
O43592	XPOT	7	8	3	3	32764.1	2560.87	5463.96	450377	55706.6	364704	0.145797	0.185068	0.181785	0.238297	0.249054	0.158099	0.176711	0.194361	0.244342	0.226487	0.133142	0.165515	0.131573	0.337889	0.231881	0.14568	0.175764	0.169239	0.273509	0.235807	0.0124789	0.00981058	0.0332209	0.0558362	0.0117843	0.0109
O43615	TIMM44	7	7	2	3	79268.2	0	16507.8	1.20579e+06	10313.8	318531	0.163782	0.209576	0.183247	0.206945	0.23645	0.160445	0.179594	0.246293	0.208043	0.205625	0.147226	0.178186	0.168335	0.293159	0.213093	0.157151	0.189119	0.199292	0.236049	0.218389	0.00875559	0.0177307	0.0413814	0.0494619	0.0160808	0.00688914
O43683	BUB1	1	8	6	3	3283.34	3344.24	11737.2	22823.4	65285.8	390379	0.199309	0.192186	0.224947	0.198382	0.185177	0.179924	0.190706	0.22463	0.201162	0.203577	0.207166	0.231678	0.156225	0.236304	0.168626	0.195466	0.204857	0.201934	0.211949	0.185793	0.0140212	0.0232398	0.039585	0.0211377	0.0174835	-0.000321136
O43684	BUB3	6	10	8	3	120672	19649.2	20226	1.29717e+06	131094	324072	0.174905	0.20332	0.20673	0.196208	0.218836	0.176796	0.189612	0.225023	0.203969	0.204601	0.184364	0.201686	0.188056	0.245073	0.180822	0.178688	0.198206	0.206603	0.215084	0.201419	0.00500538	0.00748747	0.0184839	0.0262601	0.019206	0.00267561
O43747	AP1G1	1	2	1	3	11027.8	866.567	7248.88	95130.5	9059.99	96233.7	0.165077	0.179205	0.207959	0.210281	0.237478	0.15747	0.179791	0.186461	0.229696	0.246582	0.184217	0.202683	0.155805	0.281092	0.176203	0.168921	0.187226	0.183408	0.240356	0.220088	0.0137818	0.0133889	0.0262106	0.0365897	0.0382771	0.00610531
O43772	SLC25A20	6	7	6	3	68145.9	50200.1	11262.8	1.15794e+06	110011	928993	0.163492	0.184971	0.181864	0.235732	0.233941	0.168542	0.18282	0.208026	0.218642	0.221971	0.136597	0.167454	0.17722	0.277716	0.241013	0.15621	0.178415	0.189037	0.24403	0.232308	0.0171723	0.00955322	0.0166085	0.030399	0.00962519	0.00862002
O43795	MYO1B	1	9	2	3	4996.47	0	23597.8	33698.7	4309.34	447435	0.176117	0.16098	0.183598	0.198137	0.281168	0.148414	0.167426	0.204237	0.206784	0.273139	0.213891	0.19069	0.208164	0.240687	0.146569	0.179474	0.173032	0.198667	0.215203	0.233625	0.0328674	0.0156284	0.0131962	0.0224894	0.0754999	0.00583806
O43819	SCO2	4	4	4	3	105212	16332.8	71087.1	622436	63727.7	148555	0.163832	0.198053	0.192635	0.222147	0.223334	0.147249	0.166585	0.240883	0.223231	0.222052	0.11912	0.135152	0.173865	0.320074	0.251789	0.1434	0.166597	0.202461	0.25515	0.232392	0.022603	0.0314505	0.0345726	0.0562278	0.0168111	0.0107544
O43824	GTPBP6	2	8	2	3	6062.09	2476.3	10181.8	31618.9	22860.1	152660	0.155893	0.200049	0.202301	0.213229	0.228529	0.184984	0.204544	0.215827	0.199138	0.195507	0.159235	0.182873	0.233935	0.247464	0.176492	0.166704	0.195822	0.217354	0.219944	0.200176	0.0159191	0.0114368	0.0158724	0.0248529	0.0263307	0.00400165
O43837	IDH3B	9	6	3	3	112176	2488.3	16122.6	1.61096e+06	57495.5	290538	0.16742	0.18929	0.183662	0.215657	0.243971	0.170932	0.182494	0.209491	0.222032	0.21505	0.138564	0.163899	0.187871	0.268509	0.241157	0.158972	0.178561	0.193675	0.235399	0.233393	0.0177609	0.0131448	0.0138583	0.0288508	0.0159474	0.00814644
O60216	RAD21	1	10	2	3	13043.3	2431.61	61487.2	82499.3	34671.2	399872	0.171757	0.168561	0.200005	0.214755	0.244923	0.157592	0.172057	0.259689	0.210667	0.199996	0.17961	0.190134	0.18488	0.246326	0.19905	0.169653	0.176917	0.214858	0.223916	0.214656	0.0111588	0.0115788	0.0395544	0.0195152	0.0262157	0.00566124
O60264	SMARCA5	2	17	8	3	12760.9	18533.3	41252.4	428558	150205	1.02746e+06	0.198696	0.185162	0.185711	0.208433	0.221999	0.121955	0.144783	0.204858	0.270171	0.258232	0.122515	0.15455	0.156233	0.34522	0.221482	0.147722	0.161498	0.182267	0.274608	0.233904	0.0441458	0.0210672	0.0244948	0.0685016	0.0210702	0.0112976
O60313	OPA1	1	7	2	3	0	5221.8	27416.8	5199.05	20420.5	155030	0.154245	0	0.254776	0.192678	0.398301	0.134468	0.164257	0.217165	0.240316	0.243794	0.126591	0.139657	0.16053	0.346995	0.226227	0.138435	0.101305	0.210823	0.259996	0.289441	0.0142474	0.0885905	0.0474417	0.0790182	0.094684	0.0180891
O60427	FADS1	1	1	3	3	5036.65	1867.01	2925.96	52445.8	31790.9	52773.3	0.157444	0.200434	0.179937	0.211616	0.250569	0.185713	0.204033	0.219196	0.191361	0.199696	0.157606	0.184211	0.171251	0.285727	0.201206	0.166921	0.196226	0.190128	0.229568	0.217157	0.0162748	0.0105596	0.0255459	0.0496783	0.0289456	0.00534114
O60547	GMDS	17	8	5	3	160184	10026.1	25234	3.8996e+06	162667	410251	0.161322	0.179284	0.183265	0.214038	0.262091	0.179365	0.191188	0.209199	0.218082	0.202166	0.152845	0.17291	0.165577	0.313471	0.195197	0.16451	0.181127	0.186014	0.24853	0.219818	0.0135446	0.00927758	0.0219403	0.0562766	0.0367752	0.00705519
O60610	DIAPH1	1	12	1	3	5346.36	848.306	13794.3	20273.7	9303.03	417585	0.142383	0.20525	0.199452	0.205944	0.246971	0.145537	0.168405	0.22899	0.232589	0.224479	0.130388	0.156115	0.183742	0.348698	0.181057	0.139436	0.17659	0.204062	0.26241	0.217502	0.00799263	0.0255697	0.0229735	0.0759055	0.0335062	0.00994372
O60701	UGDH	3	3	1	3	57491.4	0	23793	426732	0	85346.3	0.148974	0.168773	0.187137	0.221487	0.273629	0.168185	0.16549	0.220798	0.235667	0.209861	FALSE	FALSE	FALSE	FALSE	FALSE	0.15858	0.167131	0.203967	0.228577	0.241745	0.0135839	0.00232137	0.0238017	0.0100264	0.0450907	0.00903895
O60716	CTNND1	1	15	8	3	8253.19	10042.9	28324.8	82447.2	114846	539090	0.187403	0.193524	0.212383	0.214893	0.191796	0.137879	0.157735	0.255475	0.214784	0.234128	0.140759	0.165681	0.208431	0.265552	0.219577	0.155347	0.172313	0.22543	0.231743	0.215167	0.0277989	0.0187937	0.0260947	0.0292795	0.0215075	0.00751791
O60749	SNX2	4	12	8	3	97987.1	8481.05	96814.4	942526	230673	859965	0.158572	0.172039	0.175888	0.218722	0.274779	0.158481	0.170278	0.244095	0.220712	0.206435	0.13652	0.1537	0.208745	0.286552	0.214483	0.151191	0.165339	0.209576	0.241996	0.231899	0.0127056	0.0101178	0.0341111	0.0386001	0.0373525	0.00962696
O60762	DPM1	5	6	7	3	109989	10032.1	25287.4	1.48756e+06	179498	351432	0.147045	0.177021	0.171246	0.228082	0.276607	0.162748	0.168755	0.211641	0.225511	0.231345	0.154644	0.177319	0.187506	0.261859	0.218672	0.154812	0.174365	0.190131	0.238484	0.242208	0.00785292	0.00486075	0.0203254	0.020284	0.0304568	0.00939602
O60884	DNAJA2	10	9	3	3	97649.2	7950	28903.2	851096	79278.2	360239	0.164691	0.173902	0.183878	0.217323	0.260206	0.163366	0.171438	0.227557	0.215987	0.22165	0.145906	0.166808	0.206832	0.268303	0.21215	0.157988	0.170716	0.206089	0.233871	0.231336	0.0104838	0.00360172	0.0218492	0.0298262	0.0254496	0.00843369
O60925	PFDN1	2	2	1	3	42247.5	766.993	4497.86	271166	14452.4	71179.7	0.224544	0.266446	0.227518	0.146134	0.135357	0.314511	0.149013	0.215708	0.141904	0.178864	0.249582	0.152115	0.357621	0.134202	0.10648	0.262879	0.189191	0.266949	0.140747	0.140234	0.0464341	0.0669223	0.0787462	0.00604951	0.0364373	-0.0111142
O75027	ABCB7	12	13	6	3	135616	2286.99	17151.1	2.09371e+06	101522	540516	0.146261	0.177459	0.172276	0.22236	0.281645	0.17104	0.185717	0.226966	0.208464	0.207813	0.140729	0.170396	0.173319	0.30904	0.206516	0.152677	0.177857	0.190854	0.246621	0.231991	0.0161419	0.00766855	0.0312785	0.0545006	0.0430065	0.00904392
O75152	ZC3H11A	3	14	4	3	15775	6323.74	17426.4	48322.5	60590.5	527688	0.206839	0.205234	0.223113	0.183784	0.181029	0.173375	0.177957	0.240519	0.198264	0.209886	0.182794	0.194439	0.192477	0.237408	0.192882	0.187669	0.192543	0.218703	0.206485	0.194599	0.0172567	0.0137371	0.0243226	0.027741	0.0145048	0.00138801
O75175	CNOT3	1	4	8	3	4882.83	3572.11	8011.96	62641.9	62794.7	116007	0.160741	0.29241	0.229152	0.177824	0.139873	0.173647	0.18687	0.235434	0.193013	0.211037	0.193212	0.20387	0.202798	0.216644	0.183476	0.175867	0.227716	0.222461	0.195827	0.178129	0.0163487	0.0566676	0.0173159	0.0195625	0.0358826	-0.000540817
O75190	DNAJB6	216	275	186	3	136448	12270.9	35885	1.38808e+06	104614	536282	0.204455	0.198264	0.211542	0.175839	0.2099	0.170978	0.198739	0.226299	0.195587	0.208397	0.191725	0.194657	0.210227	0.224164	0.179227	0.189053	0.19722	0.216023	0.19853	0.199175	0.0168978	0.00223244	0.00892396	0.0242968	0.0172919	0.00107252
O75396	SEC22B	2	5	3	3	26606	3574.59	24276.8	164911	24595.5	197395	0.167728	0.192849	0.183372	0.224065	0.231987	0.161096	0.170003	0.23114	0.21692	0.220841	0.14782	0.16078	0.226471	0.257046	0.207884	0.158881	0.174544	0.213661	0.232677	0.220237	0.0101373	0.0165097	0.0263349	0.0214045	0.0120629	0.00742694
O75419	CDC45	1	3	5	3	8035.99	4758.59	2727.81	82349.9	44213.5	140071	0.21586	0.238111	0.264678	0.141025	0.140326	0.204152	0.237273	0.265951	0.137674	0.15495	0.222437	0.265254	0.20216	0.164994	0.145155	0.21415	0.246879	0.244263	0.147898	0.14681	0.00926153	0.0159184	0.0364679	0.0149004	0.00745122	-0.00858387
O75436	VPS26A	13	9	4	3	99600.3	0	31773.6	1.37915e+06	24181.5	402736	0.182503	0.188162	0.192149	0.197154	0.240031	0.184521	0.188169	0.217796	0.203097	0.206417	0.217274	0.226609	0.166745	0.222813	0.16656	0.194766	0.20098	0.19223	0.207688	0.204336	0.0195185	0.0221954	0.025526	0.0134312	0.0367801	0.000968094
O75477	ERLIN1	2	9	3	3	33715.3	0	1884.58	286431	0	22065.4	0.177587	0.196183	0.193349	0.196012	0.236868	0.118897	0.148527	0.297104	0.215676	0.219795	FALSE	FALSE	FALSE	FALSE	FALSE	0.148242	0.172355	0.245227	0.205844	0.228332	0.0414997	0.0336983	0.073366	0.0139045	0.0120725	0.00820406
O75533	SF3B1	2	16	4	3	29744.8	9772.28	49335.6	76129.5	56215.3	476797	0.170036	0.21458	0.203814	0.213588	0.197982	0.155113	0.16227	0.221738	0.228393	0.232485	0.149904	0.160783	0.178639	0.30837	0.202304	0.158351	0.179211	0.201397	0.250117	0.210924	0.0104491	0.0306392	0.0216509	0.0509886	0.0187975	0.00721816
O75534	CSDE1	7	20	19	3	61166.9	31207.3	48017.2	882671	462812	965839	0.16262	0.176483	0.201048	0.196848	0.263	0.124582	0.15013	0.219969	0.24988	0.25544	0.154893	0.174478	0.186581	0.272649	0.211399	0.147365	0.16703	0.202532	0.239792	0.24328	0.0201057	0.0146707	0.0167435	0.0388944	0.0278673	0.0105605
O75582	RPS6KA5	2	1	2	3	7686.47	830.942	0	72660.4	14850.6	53469.2	0.17514	0.181481	0.198184	0.209241	0.235955	0.176897	0.199648	0.210965	0.213549	0.198941	0.12495	0.171715	0.14549	0.341177	0.216669	0.158996	0.184281	0.184879	0.254656	0.217188	0.0294979	0.0141757	0.0347057	0.074961	0.0185123	0.00745644
O75600	GCAT	1	3	1	3	15603.3	2075.7	9858.15	214293	30508.2	184359	0.150063	0.18677	0.168849	0.232888	0.261429	0.165637	0.187627	0.215258	0.219292	0.212185	0.152102	0.16977	0.156061	0.302322	0.219744	0.155934	0.181389	0.180056	0.251501	0.23112	0.00846484	0.0100715	0.0311491	0.0445344	0.0265195	0.00866625
O75643	SNRNP200	1	21	11	3	47066.9	17823.1	92940.8	32197.2	125319	1.02311e+06	0.155342	0.179702	0.202259	0.234001	0.228696	0.169298	0.185974	0.216827	0.208654	0.219247	0.195915	0.208924	0.164695	0.249958	0.180508	0.173518	0.191533	0.194594	0.230871	0.209484	0.020613	0.0153835	0.026898	0.0208292	0.0255342	0.00449316
O75663	TIPRL	12	13	6	3	104970	2983.93	50076	1.98825e+06	54876.5	465940	0.162539	0.193834	0.195847	0.203612	0.244168	0.15128	0.17455	0.243755	0.213475	0.216941	0.15773	0.180888	0.239133	0.212855	0.209393	0.157183	0.18309	0.226245	0.209981	0.223501	0.00564951	0.00982889	0.0264264	0.0055242	0.0182919	0.0066708
O75746	SLC25A12	10	13	5	3	60583.8	0	355820	1.03722e+06	33445.6	320720	0.154669	0.173324	0.172759	0.248697	0.250551	0.143229	0.167759	0.212902	0.247642	0.228468	0.125211	0.162624	0.15156	0.329782	0.230823	0.141036	0.167902	0.179074	0.275373	0.236614	0.0148509	0.00535131	0.0311543	0.0471218	0.012127	0.011824
O75792	RNASEH2A	1	2	2	3	5315.3	0	3161.97	34059.8	14544.9	47877.2	0.190821	0.211111	0.208792	0.185027	0.204249	0.169513	0.180462	0.197632	0.22526	0.227133	0.200137	0.195777	0.208959	0.219526	0.175602	0.186824	0.195783	0.205128	0.209938	0.202328	0.0156985	0.0153246	0.00649166	0.0217627	0.025819	0.0019129
O75794	CDC123	8	5	5	3	36105.6	4015.01	10862.8	708145	70408.8	206534	0.192354	0.190702	0.199723	0.185404	0.231817	0.215669	0.219057	0.214504	0.176807	0.173963	0.177458	0.189359	0.225656	0.230536	0.17699	0.19516	0.199706	0.213294	0.197582	0.194257	0.0192594	0.0167717	0.0130089	0.0288609	0.0325636	3.3409e-05
O75817	POP7	2	2	1	3	26144.3	0	7017.55	244220	0	116156	0.187807	0.196445	0.213519	0.186554	0.215674	0.17367	0.203508	0.25994	0.174611	0.188271	FALSE	FALSE	FALSE	FALSE	FALSE	0.180739	0.199976	0.23673	0.180583	0.201973	0.00999674	0.00499394	0.0328245	0.00844506	0.0193767	0.0013401
O75821	EIF3G	3	8	7	3	89258.6	15886.5	23589	410188	215639	310331	0.148476	0.183786	0.196488	0.186795	0.284455	0.146685	0.166417	0.245305	0.216331	0.225261	0.131976	0.162272	0.2064	0.268071	0.231281	0.142379	0.170825	0.216064	0.223732	0.246999	0.00905361	0.0114147	0.0258036	0.0411405	0.0325771	0.0105809
O75915	ARL6IP5	5	4	2	3	32023.2	1357.74	8348.88	269155	29186.6	112446	0.157892	0.184535	0.184098	0.197917	0.275559	0.159224	0.172196	0.227194	0.2214	0.219985	0.141269	0.16509	0.21622	0.261249	0.216172	0.152795	0.17394	0.209171	0.226856	0.237239	0.0100043	0.00983906	0.0223964	0.0320167	0.0332409	0.00892527
O76031	CLPX	3	3	2	3	36058.9	1282.76	8184.05	338136	20700.6	136901	0.15543	0.176177	0.175397	0.227993	0.265003	0.163082	0.181684	0.220953	0.213262	0.22102	0.149896	0.145577	0.220497	0.278574	0.205457	0.156136	0.167813	0.205615	0.239943	0.230493	0.00662124	0.0194529	0.0261711	0.0342566	0.0308826	0.00888615
O94874	UFL1	6	5	3	3	42078.5	1921.09	12837.5	747440	32373.6	327839	0.152228	0.194607	0.187234	0.206775	0.259156	0.152289	0.18	0.235691	0.214817	0.217204	0.123576	0.168369	0.167038	0.322178	0.21884	0.142698	0.180992	0.196654	0.247923	0.231733	0.0165602	0.0131471	0.0352826	0.0644319	0.0237631	0.00986736
O94887	FARP2	1	4	1	3	11990	865.284	4469.99	209938	11267.3	136809	0.180138	0.202954	0.182912	0.198746	0.235249	0.171224	0.187414	0.234839	0.204033	0.20249	0.181051	0.213278	0.194088	0.223809	0.187775	0.177471	0.201215	0.203946	0.208863	0.208505	0.00542919	0.0130196	0.0273314	0.0132108	0.0243021	0.00289984
O94906	PRPF6	5	13	7	3	61261.8	6202.75	7874.82	602391	102727	910720	0.190934	0.228175	0.221558	0.185585	0.173747	0.132699	0.155187	0.248284	0.218781	0.245049	0.129618	0.192388	0.19074	0.281103	0.206151	0.151084	0.191917	0.220194	0.22849	0.208316	0.0345459	0.0364964	0.0287962	0.0484933	0.0357002	0.00645555
O94973	AP2A2	5	10	5	3	75360.4	0	14154.6	1.06327e+06	11059.2	408379	0.161679	0.186583	0.180266	0.230113	0.241359	0.16444	0.178182	0.233793	0.209915	0.213671	0.157319	0.17913	0.154632	0.294646	0.214273	0.161146	0.181298	0.189563	0.244891	0.223101	0.00358997	0.00460083	0.0403911	0.0442561	0.015815	0.00745913
O95140	MFN2	7	5	6	3	28152.6	3530.51	2184.19	489836	53643.1	207619	0.153791	0.186117	0.191705	0.224655	0.243733	0.195219	0.206709	0.205832	0.201949	0.19029	0.17483	0.205021	0.172755	0.278954	0.16844	0.174613	0.199282	0.190097	0.235186	0.200821	0.0207148	0.0114328	0.0165971	0.0395675	0.0387352	0.00360968
O95155	UBE4B	3	2	1	3	5499.18	0	1847.76	86108.8	3848.71	42612.2	0.158599	0.182856	0.198292	0.230245	0.230007	0.179389	0.183144	0.223834	0.220086	0.193547	0.167683	0.189953	0.146274	0.328156	0.167934	0.168557	0.185318	0.189467	0.259496	0.197163	0.0104228	0.004017	0.0395258	0.0596782	0.0311944	0.00538523
O95168	NDUFB4	2	4	5	3	14708.4	2556.81	11354	214841	49251.9	211262	0.188454	0.214939	0.219152	0.17766	0.199795	0.227444	0.212345	0.193626	0.176459	0.190127	0.226063	0.214952	0.247264	0.148205	0.163516	0.213987	0.214078	0.220014	0.167441	0.18448	0.0221232	0.00150144	0.0268296	0.0166701	0.0187875	-0.00400879
O95219	SNX4	3	3	3	3	22368.4	3099.38	2923.7	140556	31325.7	69710.5	0.190937	0.204714	0.193361	0.196377	0.214611	0.17107	0.19098	0.211249	0.200765	0.225936	0.188098	0.214774	0.187192	0.219736	0.190201	0.183368	0.203489	0.197267	0.205626	0.210249	0.0107445	0.0119441	0.0124953	0.0124152	0.0182625	0.00224006
O95299	NDUFA10	5	6	3	3	30538.4	962.011	22244.3	464759	12793.7	331860	0.152032	0.181516	0.178556	0.23287	0.255026	0.176044	0.188449	0.251184	0.185091	0.199232	0.177516	0.205877	0.163166	0.275887	0.177555	0.168531	0.191947	0.197635	0.231282	0.210605	0.0143069	0.0125513	0.0470088	0.0454186	0.0399678	0.00503098
O95347	SMC2	7	39	17	3	89451.8	20749.8	58730.8	474495	316696	2.62946e+06	0.166826	0.180703	0.197231	0.216766	0.238474	0.154378	0.170148	0.233117	0.229823	0.212534	0.175652	0.18735	0.16673	0.286377	0.183892	0.165619	0.1794	0.199026	0.244322	0.211633	0.0106882	0.00867459	0.0332302	0.0370011	0.0273024	0.00638076
O95394	PGM3	2	5	3	3	17055.9	4851.92	14710.1	249317	50907.7	180447	0.167597	0.173678	0.170285	0.212034	0.276406	0.162647	0.170937	0.223374	0.220931	0.222111	0.131769	0.160317	0.181274	0.298248	0.228392	0.154004	0.168311	0.191645	0.243738	0.242303	0.0194149	0.00705689	0.0280225	0.0474163	0.0297005	0.00993242
O95433	AHSA1	17	18	8	3	248608	9865.2	63583.8	3.04191e+06	178200	1.07911e+06	0.169606	0.165297	0.18909	0.220326	0.255681	0.161013	0.166634	0.208667	0.244139	0.219547	0.164106	0.177719	0.171987	0.263624	0.222564	0.164908	0.169883	0.189915	0.242696	0.232597	0.00435209	0.00681858	0.0183538	0.0216852	0.0200478	0.00817536
O95478	NSA2	2	2	3	3	12830.5	1763.44	8656.62	118235	29285.6	147128	0.164153	0.20552	0.192617	0.207571	0.230138	0.157928	0.187335	0.252917	0.196959	0.204861	0.157826	0.184793	0.221656	0.254549	0.181176	0.159969	0.192549	0.222397	0.219693	0.205391	0.0036241	0.0113046	0.0301567	0.0306491	0.0244855	0.00511851
O95630	STAMBP	3	4	3	3	24594	0	4592.93	486764	88392.1	231474	0.167072	0.175256	0.211012	0.185518	0.261142	0.140883	0.18093	0.218917	0.219071	0.240199	0.134068	0.17467	0.201217	0.273362	0.216683	0.147341	0.176952	0.210382	0.225984	0.239341	0.017424	0.0034573	0.00886711	0.0443282	0.0222419	0.00940556
O95721	SNAP29	1	1	5	3	2299.36	1950.9	2276.61	15113.9	46373.5	37419	0.186237	0.165754	0.224277	0.228215	0.195517	0.169405	0.179643	0.261735	0.187068	0.20215	0.142672	0.150711	0.30539	0.197455	0.203772	0.166105	0.165369	0.2638	0.204246	0.20048	0.0219693	0.0144696	0.0405958	0.0213975	0.00437399	0.00502648
O95747	OXSR1	3	4	1	3	57478.8	1806.79	9278.12	1.04059e+06	18230.2	106655	0.151181	0.19623	0.198127	0.213056	0.241406	0.157323	0.166474	0.230678	0.227383	0.218142	0.104462	0.140487	0.170541	0.341692	0.242818	0.137655	0.16773	0.199782	0.26071	0.234122	0.0289096	0.0278928	0.0301028	0.0704968	0.0138572	0.0115314
O95816	BAG2	1	2	1	3	23921.7	3285.71	18911.9	100473	18627.4	196554	0.175492	0.199273	0.214676	0.175872	0.234688	0.20305	0.215836	0.226994	0.179078	0.175042	0.167039	0.198753	0.275575	0.189147	0.169486	0.18186	0.20462	0.239081	0.181366	0.193072	0.0188314	0.0097166	0.0321988	0.00692695	0.0361471	0.000474611
O95831	AIFM1	16	13	10	3	127718	22425.4	52234.3	1.76413e+06	216580	713611	0.154605	0.174582	0.180827	0.219195	0.27079	0.172453	0.176296	0.223253	0.2157	0.212298	0.135511	0.153939	0.196109	0.299302	0.21514	0.15419	0.168272	0.200063	0.244732	0.232742	0.0184749	0.0124428	0.0214873	0.0472908	0.0329808	0.00934301
O96005	CLPTM1	7	2	1	3	228881	658.441	4371.45	3.79142e+06	11407.6	94010.9	0.19264	0.212335	0.210751	0.176767	0.207507	0.170712	0.196548	0.198087	0.226046	0.208608	0.146449	0.163196	0.147687	0.345155	0.197514	0.169934	0.190693	0.185508	0.249323	0.204543	0.0231054	0.0250875	0.0333606	0.0865738	0.00611236	0.00514457
O96008	TOMM40	14	5	2	3	90872.7	1871.35	14124.5	1.65095e+06	30689.8	261517	0.174434	0.193175	0.183197	0.213714	0.235481	0.194086	0.199999	0.220192	0.186654	0.199068	0.183354	0.149962	0.168329	0.290088	0.208267	0.183958	0.181045	0.190573	0.230152	0.214272	0.00983994	0.0271342	0.0267069	0.0536405	0.0189345	0.00428021
P00338	LDHA	5	5	4	3	290942	9074.71	42349.5	4.39864e+06	100099	483236	0.161235	0.188614	0.183468	0.195852	0.270832	0.178563	0.187136	0.213736	0.203634	0.216931	0.155371	0.172984	0.187052	0.269534	0.215059	0.165056	0.182911	0.194752	0.223007	0.234274	0.0120591	0.00862903	0.0165379	0.0404815	0.0316738	0.00702591
P00374	DHFR	13	10	7	3	61724.1	16501.2	35265.6	1.78122e+06	163132	631875	0.216571	0.22144	0.244476	0.150734	0.166779	0.193137	0.20551	0.232887	0.16867	0.199796	0.193174	0.222944	0.227489	0.179224	0.177169	0.200961	0.216631	0.23495	0.166209	0.181248	0.013519	0.00966082	0.00867931	0.0144038	0.0168823	-0.00313684
P00403	MT-CO2	3	5	3	3	82312.2	6783.98	33989.3	633296	41106.7	298866	0.176601	0.2056	0.190773	0.203058	0.223968	0.181047	0.191347	0.204489	0.209094	0.214023	0.155586	0.183826	0.160166	0.282704	0.217719	0.171078	0.193591	0.185143	0.231619	0.21857	0.0135995	0.011059	0.0226917	0.0443438	0.00502679	0.0052259
P02545	LMNA	3	5	3	3	47589.8	8554.42	24643.4	113553	35496.6	164362	0.194959	0.191417	0.201378	0.202931	0.209315	0.149436	0.178192	0.249298	0.204515	0.218558	0.158642	0.167092	0.214318	0.248722	0.211226	0.167679	0.1789	0.221665	0.218723	0.213033	0.0240695	0.0121779	0.0247906	0.0259922	0.00487928	0.00548737
P02786	TFRC	4	8	2	3	30237.9	1949.8	12288.7	431758	45887.1	465017	0.151624	0.190847	0.201397	0.225482	0.230649	0.165429	0.18113	0.226724	0.212321	0.214396	0.148411	0.175631	0.170903	0.298743	0.206312	0.155155	0.182536	0.199675	0.245515	0.217119	0.00904173	0.00770522	0.0279507	0.0465642	0.0123949	0.00761027
P04040	CAT	1	2	1	3	19990.1	1823.69	8537.26	37902.2	3335.01	33249.9	0.202864	0.248013	0.182366	0.200094	0.166664	0.177726	0.164724	0.258068	0.195699	0.203783	0.157537	0.167673	0.322506	0.204105	0.148179	0.179376	0.19347	0.254313	0.199966	0.172875	0.0227086	0.0472586	0.0701456	0.00420429	0.0283175	0.000550127
P04062	GBA	2	2	1	3	27210.3	1247.12	21949.8	357395	15202.5	107401	0.153546	0.179833	0.182806	0.228264	0.255551	0.167688	0.174539	0.242227	0.210332	0.205214	0.13506	0.166296	0.243999	0.259451	0.195194	0.152098	0.173556	0.223011	0.232682	0.218653	0.0163622	0.00682185	0.0348293	0.0248559	0.0323448	0.00801776
P04181	OAT	4	2	2	3	111026	16321	8546.95	395831	29835	54167.4	0.155161	0.166393	0.173736	0.250652	0.254058	0.133467	0.154991	0.290775	0.199039	0.221729	0.130631	0.14145	0.178041	0.324537	0.225341	0.139753	0.154278	0.214184	0.258076	0.233709	0.013419	0.0124869	0.0663646	0.063078	0.017715	0.0118613
P04406	GAPDH	4	2	3	3	107271	57692.9	11665.9	245814	57444	56236.4	0.213427	0.260944	0.192071	0.169915	0.163643	0.172855	0.186548	0.237125	0.199534	0.203937	0.178907	0.191578	0.250172	0.203032	0.176311	0.188396	0.213023	0.226456	0.190827	0.181297	0.021887	0.0415768	0.0304842	0.0181948	0.0206047	-0.000990598
P04637	TP53	1	2	2	3	11832.4	5869.23	13613.1	74643.1	24488.5	120881	0.167998	0.187173	0.224115	0.214226	0.206488	0.118715	0.175676	0.266877	0.223156	0.215576	0.157143	0.212556	0.225925	0.205103	0.199274	0.147952	0.191802	0.238972	0.214161	0.207113	0.0258948	0.018871	0.0241832	0.00902667	0.00816913	0.00622874
P04792	HSPB1	10	16	12	3	140211	9929.03	60601.3	2.08652e+06	261356	806864	0.187571	0.205669	0.215876	0.176971	0.213913	0.158887	0.175519	0.26948	0.187972	0.208142	0.142449	0.160631	0.260513	0.223947	0.21246	0.162969	0.180607	0.248623	0.196297	0.211505	0.0228365	0.0229459	0.0287119	0.0245699	0.00300151	0.00504715
P04818	TYMS	2	5	1	3	1300.96	875.452	4791.4	163392	14538.1	424023	0.106484	0.168585	0.179773	0.192017	0.353141	0.0934548	0.117829	0.238874	0.283749	0.266092	0.0996494	0.155508	0.190018	0.306994	0.247831	0.0998627	0.147307	0.202888	0.26092	0.289022	0.00651714	0.0263527	0.031583	0.0607929	0.0562748	0.0195701
P04843	RPN1	21	22	9	3	342426	10345.4	98367.2	5.4627e+06	108872	961309	0.16894	0.196167	0.181031	0.222192	0.231669	0.167699	0.189373	0.234218	0.19882	0.209891	0.151743	0.175594	0.177709	0.295456	0.199499	0.162794	0.187045	0.197653	0.238823	0.213686	0.00959077	0.0104823	0.0317103	0.0504188	0.0164177	0.00624197
P04844	RPN2	11	3	3	3	109507	8317.89	31774.9	1.07947e+06	64741.1	230323	0.151808	0.185881	0.181547	0.222556	0.258208	0.160291	0.178541	0.212451	0.224901	0.223816	0.139056	0.164405	0.186967	0.282102	0.22747	0.150385	0.176276	0.193655	0.243186	0.236498	0.0106891	0.0109154	0.0165018	0.0337221	0.0188903	0.00951308
P05023	ATP1A1	12	15	7	3	294952	15202.6	70132.3	2.88545e+06	84616	939367	0.155298	0.193629	0.182513	0.227974	0.240585	0.1603	0.173479	0.23793	0.214081	0.214209	0.156064	0.177787	0.177453	0.302813	0.185884	0.157221	0.181632	0.199299	0.248289	0.213559	0.00269419	0.0106111	0.0335514	0.0477267	0.0273563	0.00731955
P05141	SLC25A5	62	53	47	3	423912	30368.7	82251.8	2.45972e+07	3.17997e+06	1.5645e+07	0.148515	0.180557	0.163933	0.238122	0.268872	0.162074	0.183164	0.22242	0.213557	0.218785	0.145773	0.189227	0.168574	0.267134	0.229292	0.15212	0.184316	0.184976	0.239604	0.238983	0.00872802	0.0044484	0.0325105	0.0268189	0.0264125	0.00901061
P05198	EIF2S1	5	6	6	3	185984	8932.63	19452.3	2.61433e+06	130609	334528	0.16423	0.199606	0.188696	0.203527	0.243942	0.175933	0.197714	0.212181	0.20677	0.2074	0.178198	0.19803	0.179091	0.240391	0.204289	0.172787	0.19845	0.193323	0.216896	0.218544	0.00749645	0.00101314	0.0170234	0.0204118	0.02205	0.00436541
P05388	RPLP0	8	6	3	3	68697.8	11943.5	101587	773346	42297.3	271270	0.148359	0.262341	0.187179	0.199656	0.202465	0.155354	0.168694	0.203561	0.237401	0.234989	0.167008	0.183206	0.133531	0.277203	0.239051	0.156907	0.204747	0.174757	0.238087	0.225502	0.00942081	0.0504029	0.0366302	0.0387781	0.0200536	0.00668505
P06400	RB1	4	7	1	3	39298.3	0	9660.15	525284	19987	269077	0.152779	0.178881	0.175345	0.230249	0.262746	0.148151	0.167398	0.242917	0.228198	0.213336	0.126138	0.168976	0.177469	0.345732	0.181685	0.142356	0.171752	0.198577	0.26806	0.219256	0.0142344	0.00622451	0.0384143	0.067274	0.0408534	0.0101859
P06493	CDK1	17	17	6	3	485482	9485.09	249877	5.75194e+06	69252	1.35612e+06	0.174058	0.193503	0.203972	0.180868	0.247599	0.174274	0.184832	0.227055	0.208938	0.204901	0.160372	0.185634	0.216634	0.222146	0.215214	0.169568	0.18799	0.215887	0.203984	0.222571	0.00796473	0.00479146	0.0115598	0.02108	0.0222796	0.00501385
P06576	ATP5F1B	78	42	20	3	994258	21698	140918	1.82008e+07	398926	1.85742e+06	0.189528	0.181441	0.163648	0.205876	0.259506	0.179239	0.185793	0.241686	0.196707	0.196575	0.118232	0.138439	0.21582	0.29926	0.228249	0.162333	0.168558	0.207051	0.233948	0.22811	0.0385377	0.0261745	0.0397508	0.0567478	0.031466	0.0079219
P06733	ENO1	94	44	17	3	333665	3370.66	45718	1.77366e+07	734743	4.60636e+06	0.15175	0.244168	0.202251	0.230978	0.170852	0.160406	0.169632	0.241557	0.214464	0.21394	0.112276	0.131518	0.173576	0.360362	0.222268	0.141477	0.181773	0.205795	0.268601	0.202353	0.0256569	0.0572977	0.0341289	0.0798946	0.0275965	0.00874104
P06737	PYGL	10	8	4	3	174658	4142.69	22611.4	1.64452e+06	43241.5	343703	0.157847	0.176356	0.186649	0.243534	0.235613	0.181377	0.197299	0.198726	0.214078	0.20852	0.182914	0.199011	0.156175	0.288614	0.173286	0.174046	0.190889	0.180517	0.248742	0.205806	0.0140499	0.0126148	0.0219286	0.0375399	0.0312522	0.00480648
P06748	NPM1	10	13	6	3	795306	18600.7	128482	2.00978e+06	104206	856246	0.165645	0.197102	0.199084	0.217606	0.220562	0.14128	0.161067	0.248108	0.218516	0.23103	0.154258	0.159079	0.275517	0.21206	0.199085	0.153728	0.172416	0.240903	0.216061	0.216892	0.0121913	0.0214021	0.0387224	0.00349414	0.0162853	0.00727966
P06753	TPM3	6	79	52	3	300735	21139.3	70216.5	842610	1.13543e+06	1.56811e+07	0.268013	0.129505	0.188063	0.282263	0.132155	0.116925	0.087201	0.195575	0.244554	0.355745	0.231055	0.149287	0.378305	0.115461	0.125892	0.205331	0.121998	0.253981	0.214093	0.204598	0.0787606	0.0317167	0.107733	0.0874737	0.130935	0.0039335
P07195	LDHB	7	5	5	3	120764	11047.8	69862.8	1.39166e+06	108435	725148	0.154205	0.186837	0.207908	0.195918	0.255131	0.179182	0.178812	0.222304	0.205553	0.214149	0.170014	0.180807	0.192655	0.266166	0.190358	0.1678	0.182152	0.207623	0.222546	0.219879	0.0126351	0.00417846	0.0148268	0.0380822	0.0327649	0.00587581
P07355	ANXA2	5	4	3	3	227487	8601.38	53746.8	424448	16019.5	139765	0.216242	0.209649	0.204019	0.186595	0.183495	0.163398	0.142906	0.237212	0.221254	0.23523	0.170795	0.177732	0.302925	0.180866	0.167682	0.183478	0.176762	0.248052	0.196238	0.195469	0.0286142	0.0333821	0.0503361	0.0218525	0.0353302	0.00226577
P07384	CAPN1	2	5	3	3	25602.2	3285.26	20966.7	176072	28455.7	256215	0.159408	0.195248	0.213309	0.229634	0.202401	0.166418	0.186026	0.23709	0.219675	0.190791	0.170821	0.192275	0.135318	0.309912	0.191674	0.165549	0.191183	0.195239	0.253073	0.194955	0.00575623	0.00470684	0.0532379	0.0494744	0.00646317	0.00504947
P07437	TUBB	122	91	43	3	1.1818e+06	39043.5	421663	1.60076e+07	599393	6.24633e+06	0.149187	0.172006	0.185872	0.231753	0.261182	0.166919	0.180205	0.209821	0.236288	0.206767	0.136104	0.156578	0.15499	0.333021	0.219307	0.150737	0.169596	0.183561	0.267021	0.229085	0.0154659	0.0119963	0.0274884	0.0572026	0.0284949	0.0100818
P07900	HSP90AA1	56	78	70	3	1.18747e+06	41563.5	25735.8	4.2137e+06	1.35696e+06	1.90142e+06	0.175277	0.184354	0.192649	0.206221	0.241498	0.190372	0.177985	0.224786	0.193685	0.213172	0.18965	0.182504	0.178789	0.24522	0.203837	0.1851	0.181615	0.198741	0.215042	0.219503	0.0085144	0.00327654	0.0235961	0.0268762	0.0196124	0.00399767
P07910	HNRNPC	1	2	4	3	78682.2	107194	47426.2	167807	142271	225731	0.207193	0.167174	0.19073	0.217926	0.216977	0.0951839	0.135714	0.24457	0.261544	0.262988	0.0737893	0.101068	0.26695	0.284784	0.273409	0.125389	0.134652	0.234083	0.254751	0.251125	0.0716475	0.0330661	0.039177	0.0339429	0.0300283	0.0151537
P07954	FH	3	4	1	3	33759.7	0	9588.46	405450	8246.98	159525	0.158632	0.181984	0.180026	0.214851	0.264507	0.14677	0.160151	0.289334	0.203737	0.200008	0.168405	0.177373	0.208639	0.224579	0.221004	0.157936	0.173169	0.226	0.214389	0.228506	0.0108345	0.0115074	0.0566843	0.0104284	0.0328978	0.00752658
P08133	ANXA6	2	4	1	3	16079.9	916.869	23108	195920	13356.6	300785	0.111297	0.11544	0.140678	0.28264	0.349945	0.0582386	0.0691889	0.154377	0.380719	0.337477	0.110657	0.10876	0.169459	0.361932	0.249192	0.0933975	0.0977963	0.154838	0.341764	0.312205	0.0304502	0.0249989	0.0143958	0.0520571	0.0549255	0.0265597
P08134	RHOC	2	2	2	3	26923.6	1062.44	2172.93	246633	31168.7	188508	0.137923	0.233193	0.203666	0.206671	0.218547	0.178534	0.214422	0.254436	0.154009	0.198598	0.199639	0.207656	0.197974	0.207882	0.186849	0.172032	0.218424	0.218692	0.189521	0.201332	0.0313676	0.0132304	0.0310854	0.0307599	0.0160248	0.00153329
P08195	SLC3A2	6	4	2	3	99457.3	0	20231.6	1.56636e+06	12545.3	230607	0.139373	0.20799	0.183624	0.230815	0.238198	0.156262	0.177611	0.233381	0.214372	0.218374	0.138795	0.16588	0.185422	0.290727	0.219176	0.14481	0.183827	0.200809	0.245305	0.22525	0.00992182	0.0217325	0.0282223	0.0401869	0.0112208	0.00903904
P08237	PFKM	21	14	6	3	50693	1398.83	22130.9	1.67912e+06	78771.8	411350	0.17967	0.214335	0.215353	0.195668	0.194974	0.178177	0.199574	0.211448	0.209216	0.201585	0.15485	0.198411	0.161806	0.277027	0.207907	0.170899	0.204107	0.196202	0.227304	0.201489	0.0139191	0.00887678	0.029852	0.0435909	0.00646676	0.0035261
P08238	HSP90AB1	81	88	60	3	1.60762e+06	43462.3	215444	2.63285e+07	717634	9.19871e+06	0.171605	0.191567	0.188883	0.211101	0.236844	0.181513	0.178151	0.217933	0.205864	0.216539	0.173527	0.172971	0.177606	0.273466	0.20243	0.175548	0.180896	0.194807	0.230143	0.218604	0.00525455	0.00959742	0.0208059	0.0376094	0.0172999	0.00535958
P08243	ASNS	6	5	1	3	114070	2606.73	19904.4	689263	30594.9	283987	0.201212	0.222573	0.197626	0.214229	0.164361	0.20035	0.200497	0.194608	0.193878	0.210667	0.233852	0.248247	0.144338	0.198581	0.174983	0.211805	0.223772	0.178857	0.202229	0.183337	0.0190982	0.0238976	0.0299326	0.0106544	0.0242572	-0.0032332
P08559	PDHA1	14	8	5	3	139765	7041.02	33111.3	1.90683e+06	70067.5	317717	0.171634	0.197812	0.174171	0.225164	0.23122	0.167354	0.18408	0.249681	0.199327	0.199558	0.159197	0.177868	0.175244	0.292107	0.195583	0.166062	0.186587	0.199699	0.238866	0.208787	0.00631811	0.0102052	0.0432894	0.0478839	0.0195292	0.00564474
P08670	VIM	29	80	56	3	683484	133718	438814	4.65563e+06	1.41292e+06	6.60828e+06	0.16812	0.18007	0.184573	0.217127	0.25011	0.160135	0.173464	0.255895	0.200569	0.209937	0.171611	0.189558	0.218843	0.235564	0.184424	0.166622	0.181031	0.21977	0.217753	0.214824	0.00588254	0.00809003	0.03567	0.0175062	0.0331145	0.00556928
P08758	ANXA5	1	2	1	3	19545.8	9114.97	13328.7	149876	75209.8	148136	0.174086	0.173311	0.167362	0.23841	0.246831	0.0895467	0.0958911	0.172881	0.307219	0.334462	0.0607951	0.079369	0.139443	0.36209	0.358303	0.108143	0.11619	0.159896	0.302573	0.313198	0.0588902	0.0501527	0.0179261	0.0619708	0.0586991	0.0231094
P09493	TPM1	5	61	47	3	0	0	8297.26	121924	127567	988737	0.221516	0.199725	0.204957	0.193639	0.180162	0.119063	0.093032	0.20717	0.240506	0.34023	0.24594	0.157464	0.367804	0.101544	0.127248	0.195506	0.150074	0.259977	0.178563	0.21588	0.0673189	0.0537292	0.0933879	0.0706971	0.110892	0.00312325
P09622	DLD	22	11	6	3	193936	3896.69	40517.1	5.35604e+06	143018	759586	0.179492	0.15481	0.145097	0.247923	0.272678	0.171205	0.172716	0.239234	0.213225	0.20362	0.106541	0.136577	0.159826	0.359888	0.237168	0.152413	0.154701	0.181386	0.273679	0.237822	0.0399415	0.0180696	0.0506361	0.0766487	0.0345332	0.0113934
P09651	HNRNPA1	10	5	4	3	163629	2034.92	8566.15	444159	34567.6	197296	0.170137	0.190094	0.197557	0.218408	0.223804	0.13527	0.145333	0.1912	0.261331	0.266867	0.141186	0.16212	0.190799	0.252271	0.253625	0.148864	0.165849	0.193185	0.244003	0.248099	0.0186587	0.0226123	0.00379176	0.0226244	0.022057	0.0109125
P09874	PARP1	9	17	14	3	334181	37438.3	27303.5	1.564e+06	374514	1.35817e+06	0.159726	0.186161	0.189405	0.212046	0.252662	0.128998	0.144661	0.212154	0.255448	0.258738	0.140118	0.159175	0.182842	0.30091	0.216955	0.142947	0.163332	0.1948	0.256135	0.242785	0.0155582	0.0210597	0.0153828	0.0444357	0.0225749	0.0116413
P0DMV8	HSPA1A	40	66	52	3	1.75671e+06	187980	568680	1.46864e+07	2.1725e+06	7.44862e+06	0.13016	0.289603	0.22108	0.180126	0.179032	0.16365	0.198384	0.292356	0.161172	0.184438	0.166477	0.199432	0.240437	0.211532	0.182122	0.153429	0.22914	0.251291	0.184276	0.181864	0.020201	0.0523654	0.036857	0.0254353	0.00271263	0.00139263
P0DN76	U2AF1L5	2	3	2	3	28675.7	5356.93	17073	134153	39883.7	219760	0.167884	0.21421	0.243915	0.16226	0.21173	0.148224	0.154906	0.190692	0.240623	0.265555	0.173443	0.177012	0.189035	0.247467	0.213044	0.163184	0.182043	0.20788	0.216783	0.23011	0.0132503	0.0299706	0.0312178	0.0473423	0.0307038	0.0067844
P0DN79	CBSL	7	11	7	3	218716	7985.47	43830.1	1.59609e+06	106202	618108	0.183782	0.224579	0.203593	0.18798	0.200066	0.178832	0.199504	0.238276	0.183671	0.199716	0.167793	0.188949	0.194514	0.259629	0.189116	0.176802	0.204344	0.212127	0.210427	0.196299	0.00818553	0.0183017	0.0230957	0.0426649	0.00622373	0.00209188
P10398	ARAF	1	7	1	3	9684.75	0	12564.6	53681.7	3527.81	184633	0.178696	0.201731	0.184122	0.195532	0.239919	0.166383	0.182043	0.206971	0.224556	0.220046	0.143995	0.173052	0.183183	0.283913	0.215857	0.163025	0.185609	0.191425	0.234667	0.225274	0.0175926	0.014668	0.0134712	0.0450497	0.0128549	0.00689015
P10412	H1-4	5	9	7	3	857225	68697.7	167682	1.49393e+06	205481	563950	0.170538	0.186192	0.182118	0.21049	0.250663	0.135668	0.143125	0.378254	0.155203	0.187749	0.162231	0.144626	0.353081	0.164407	0.175655	0.156146	0.157981	0.304484	0.1767	0.204689	0.018214	0.0244425	0.106717	0.0296223	0.0402711	0.00571739
P10599	TXN	2	1	2	3	17400.6	8392.5	89051.5	83097.4	26692.7	406906	0.173257	0.211307	0.204871	0.20336	0.207204	0.169073	0.164981	0.268535	0.193517	0.203894	0.158061	0.150407	0.38455	0.163948	0.143034	0.166797	0.175565	0.285985	0.186942	0.184711	0.00784961	0.0317998	0.0911012	0.0205125	0.0361306	0.00293115
P10809	HSPD1	30	11	3	3	738322	21262	57235	5.9911e+06	142951	742599	0.164512	0.176048	0.172353	0.225523	0.261563	0.15951	0.17536	0.248941	0.20299	0.2132	0.121159	0.147545	0.207461	0.292918	0.230917	0.148394	0.166318	0.209585	0.240477	0.235226	0.0237179	0.016261	0.0383377	0.0467915	0.0244681	0.0100086
P11021	HSPA5	25	37	26	3	1.50934e+06	69249.9	203816	6.39308e+06	371242	1.20344e+06	0.141762	0.209979	0.194397	0.228542	0.22532	0.15165	0.179789	0.258398	0.199608	0.210556	0.131954	0.156023	0.247607	0.247445	0.216971	0.141789	0.18193	0.233467	0.225198	0.217616	0.00984802	0.0270415	0.034263	0.0240933	0.00740288	0.00829648
P11142	HSPA8	31	56	42	3	850607	34335.2	302759	5.3265e+06	316158	3.12691e+06	0.140151	0.262008	0.210702	0.192507	0.194632	0.166511	0.203386	0.262094	0.172875	0.195133	0.1633	0.183441	0.245429	0.215783	0.192047	0.156654	0.216278	0.239408	0.193722	0.193937	0.014382	0.0408391	0.0262198	0.0214799	0.00165654	0.00276003
P11166	SLC2A1	4	7	3	3	5335.58	4558.02	11523.8	276373	74668.1	224627	0.154259	0.166154	0.183719	0.219772	0.276096	0.164426	0.178205	0.232015	0.213727	0.211627	0.127872	0.158094	0.179617	0.313892	0.220524	0.148852	0.167485	0.19845	0.24913	0.236083	0.0188671	0.010121	0.0291402	0.0561669	0.0349371	0.0102377
P11177	PDHB	27	12	3	3	340822	3071.58	55478.4	3.68774e+06	44626.2	622043	0.155326	0.180828	0.174923	0.221504	0.267418	0.153767	0.175858	0.222304	0.219019	0.229052	0.117947	0.142507	0.186462	0.341064	0.21202	0.142346	0.166398	0.194563	0.260529	0.236164	0.0211451	0.0208388	0.0247075	0.0697564	0.0283755	0.0112728
P11216	PYGB	5	10	5	3	33924.7	4765.23	19670.7	290064	68145.4	420892	0.164759	0.226384	0.182972	0.214258	0.211626	0.175855	0.190865	0.198014	0.208437	0.22683	0.143668	0.154531	0.153605	0.356383	0.191813	0.161428	0.190593	0.178197	0.259693	0.21009	0.0163501	0.0359277	0.022586	0.0837867	0.0175587	0.00663605
P11498	PC	11	20	14	3	73723.6	8608.3	41707.6	1.18393e+06	209010	758538	0.149737	0.18098	0.174612	0.237706	0.256965	0.176719	0.187521	0.216827	0.213675	0.205257	0.135509	0.158578	0.179551	0.315086	0.211276	0.153989	0.175693	0.19033	0.255489	0.224499	0.0209312	0.0151787	0.0230799	0.0529927	0.0282764	0.00882856
P11586	MTHFD1	4	18	7	3	73532.6	13269.5	87795.3	509819	99843.1	921712	0.147164	0.171463	0.186332	0.232818	0.262224	0.155465	0.166731	0.237278	0.228332	0.212194	0.148802	0.164774	0.159788	0.309395	0.217241	0.150477	0.167656	0.194466	0.256848	0.230553	0.00439681	0.00343899	0.0393801	0.0455621	0.0275436	0.00996957
P11940	PABPC1	1	20	6	3	36776.7	47797.3	304016	97122.4	74189.7	987986	0.16863	0.197406	0.189895	0.210048	0.234021	0.136873	0.161044	0.23217	0.228418	0.241495	0.149974	0.176094	0.226586	0.265916	0.181431	0.151826	0.178181	0.216217	0.234794	0.218982	0.0159589	0.0182703	0.0229657	0.0284743	0.0327344	0.0079117
P12004	PCNA	20	12	6	3	743061	25376	95031.6	7.89557e+06	146005	730097	0.151075	0.179102	0.186773	0.216142	0.266908	0.159035	0.173875	0.229233	0.226187	0.211671	0.110407	0.143434	0.189687	0.328567	0.227905	0.140172	0.16547	0.201898	0.256965	0.235495	0.026083	0.0192623	0.0237177	0.0622119	0.0283902	0.0113681
P12236	SLC25A6	40	39	38	3	50394.9	0	13553.5	3.21905e+06	92128.7	700381	0.149035	0.175095	0.162757	0.246814	0.2663	0.170932	0.197209	0.193721	0.209747	0.228392	0.144103	0.185647	0.18113	0.256917	0.232203	0.15469	0.185984	0.179202	0.237826	0.242298	0.0142805	0.0110606	0.0155718	0.0248362	0.0208731	0.00884106
P12268	IMPDH2	2	1	1	3	34092.5	4363.99	2334.32	215300	7237.83	21581.5	0.178751	0.195691	0.185882	0.2156	0.224076	0.218403	0.185102	0.218277	0.181833	0.196385	0.212283	0.197391	0.307192	0.153267	0.129868	0.203146	0.192728	0.237117	0.183567	0.183443	0.0213472	0.00665891	0.0628111	0.0312029	0.0484191	-0.0015214
P12694	BCKDHA	4	2	3	3	65548.7	2920.07	2956.44	779652	37914.1	42309.1	0.165109	0.209274	0.192813	0.205631	0.227173	0.180606	0.193997	0.24094	0.186997	0.19746	0.157399	0.173528	0.179853	0.268434	0.220786	0.167705	0.192266	0.204535	0.220354	0.215139	0.0118195	0.0179358	0.0321862	0.0426683	0.0156408	0.00503543
P12956	XRCC6	2	2	1	3	101793	3215.55	2823.47	460779	15404.9	60271.1	0.164444	0.169212	0.165388	0.211858	0.289097	0.163918	0.157649	0.199846	0.245546	0.233042	0.12807	0.141551	0.144486	0.350298	0.235595	0.152144	0.156137	0.169907	0.269234	0.252578	0.0208502	0.0138926	0.0279551	0.0721959	0.0316524	0.012144
P13010	XRCC5	14	8	6	3	112843	9312.8	20145.9	1.2425e+06	125078	350944	0.182983	0.180203	0.157894	0.21408	0.26484	0.118254	0.124387	0.176494	0.286065	0.2948	0.124578	0.138856	0.138124	0.343779	0.254663	0.141938	0.147815	0.157504	0.281308	0.271434	0.035686	0.0289664	0.0191878	0.0649804	0.0208652	0.0150835
P13073	COX4I1	1	1	2	3	37274.2	0	11404.5	100425	2019.93	58700.5	0.173523	0.216175	0.217051	0.199733	0.193517	0.174136	0.192948	0.256566	0.180437	0.195913	0.26376	0.256762	0	0.266103	0.213376	0.203806	0.221962	0.157872	0.215425	0.200935	0.0519219	0.0322981	0.138142	0.0449367	0.0108402	-0.000856532
P13639	EEF2	10	15	9	3	503919	43400.3	147746	2.37035e+06	194178	1.24862e+06	0.168884	0.192109	0.202272	0.207201	0.229534	0.163142	0.176408	0.226681	0.215696	0.218073	0.196685	0.20429	0.170087	0.245573	0.183365	0.176237	0.190936	0.19968	0.222823	0.210324	0.0179396	0.0139781	0.0283859	0.0201544	0.0240398	0.00406192
P13861	PRKAR2A	2	3	4	3	14289	4315.25	40270.5	85421.6	39978.6	133341	0.198541	0.203679	0.21649	0.18413	0.197161	0.16444	0.184837	0.229646	0.210457	0.21062	0.193171	0.19565	0.206016	0.221073	0.18409	0.185384	0.194722	0.217384	0.20522	0.19729	0.0183356	0.00945529	0.0118401	0.0190201	0.0132653	0.00163184
P14324	FDPS	1	1	1	3	16160.1	896.489	4494.11	104968	7992.82	31673.7	0.17132	0.172464	0.169481	0.257539	0.229195	0.153263	0.166337	0.188171	0.24998	0.242249	0.161236	0.159071	0.170282	0.296377	0.213035	0.16194	0.165957	0.175978	0.267965	0.22816	0.00904948	0.00670457	0.0105671	0.0248934	0.0146347	0.00916232
P14618	PKM	66	33	21	3	1.02064e+06	40040.1	199418	1.17484e+07	474747	2.46891e+06	0.163913	0.222375	0.172045	0.229809	0.211858	0.177688	0.209303	0.20641	0.185356	0.221243	0.161552	0.183666	0.17332	0.268575	0.212886	0.167717	0.205115	0.183925	0.227913	0.215329	0.00871461	0.0196912	0.0194831	0.041642	0.00514735	0.00467554
P14625	HSP90B1	6	6	1	3	157808	1536.12	10319.1	915975	12532.5	159234	0.161472	0.169729	0.175016	0.247129	0.246653	0.149041	0.158824	0.234348	0.22635	0.231438	0.137905	0.17313	0.161622	0.315375	0.211968	0.149473	0.167228	0.190329	0.262951	0.23002	0.0117892	0.00747407	0.0387052	0.0465736	0.017386	0.0102446
P14678	SNRPB	7	4	5	3	240168	2653.13	7482.43	1.80665e+06	55281.4	115724	0.195565	0.187945	0.205662	0.183588	0.227239	0.206054	0.211225	0.185344	0.196414	0.200964	0.21106	0.213685	0.204827	0.197808	0.17262	0.204226	0.204285	0.198611	0.192603	0.200274	0.0079072	0.0142041	0.0114973	0.00783816	0.0273158	-0.000821344
P14868	DARS1	12	21	16	3	208060	152422	488623	1.98256e+06	226296	929818	0.152765	0.166236	0.187221	0.219727	0.274051	0.136603	0.151274	0.218451	0.248818	0.244853	0.150686	0.156041	0.170257	0.310564	0.212451	0.146685	0.15785	0.191977	0.259703	0.243785	0.00879231	0.00764326	0.0244463	0.0463865	0.0308139	0.0117229
P15880	RPS2	22	11	6	3	551540	2922.11	14152.1	1.0846e+07	116248	662425	0.159371	0.163224	0.172941	0.244518	0.259946	0.159697	0.164398	0.239887	0.217433	0.218585	0.129427	0.157633	0.1928	0.305678	0.214462	0.149498	0.161752	0.201876	0.255876	0.230998	0.0173829	0.00361491	0.0343837	0.0452054	0.0251548	0.0103402
P16615	ATP2A2	13	14	3	3	139189	1406.81	58673.1	1.70924e+06	34246.6	870312	0.146975	0.180791	0.175297	0.251896	0.245041	0.156897	0.17898	0.217688	0.226395	0.22004	0.141625	0.167785	0.146907	0.330181	0.213502	0.148499	0.175852	0.179964	0.269491	0.226194	0.00774912	0.00704451	0.0356204	0.0540836	0.016646	0.00989254
P17028	ZNF24	11	7	3	3	40341.9	0	17626	647977	28177.9	213110	0.160326	0.240774	0.220231	0.201723	0.176946	0.171866	0.20052	0.29261	0.153235	0.181769	0.126992	0.169653	0.273064	0.228232	0.202058	0.153061	0.203649	0.261968	0.194397	0.186925	0.0233026	0.0356635	0.0374434	0.0380317	0.0133262	0.0032781
P17706	PTPN2	8	11	1	3	17401	1106.25	20447.7	1.28535e+06	7179.06	321807	0.168129	0.197536	0.196472	0.198399	0.239464	0.182333	0.189077	0.226473	0.198568	0.20355	0.166811	0.201711	0.214605	0.255323	0.16155	0.172424	0.196108	0.212517	0.21743	0.201521	0.00860642	0.00643683	0.0151089	0.0328166	0.0389964	0.00345059
P17812	CTPS1	18	9	4	3	115731	6161.8	28316.8	4.26354e+06	69938.2	435210	0.13842	0.16324	0.179061	0.232553	0.286726	0.169479	0.190102	0.209239	0.214613	0.216567	0.15107	0.170275	0.156616	0.318899	0.20314	0.15299	0.174539	0.181639	0.255355	0.235477	0.0156182	0.0139293	0.0264058	0.0557568	0.0448874	0.00966873
P17844	DDX5	38	55	29	3	758982	60813	99284.9	1.15373e+07	673719	3.26716e+06	0.165005	0.186618	0.184919	0.215283	0.248175	0.166137	0.185113	0.238876	0.201578	0.208297	0.160624	0.181416	0.193366	0.266767	0.197828	0.163922	0.184382	0.20572	0.227876	0.2181	0.00291168	0.00267726	0.0290222	0.0343706	0.0265665	0.00619419
P17858	PFKL	18	19	4	3	45183.1	1256.57	37564.8	663549	36505.5	629552	0.174006	0.206457	0.215667	0.200706	0.203164	0.177742	0.187205	0.232471	0.200863	0.201718	0.147821	0.190219	0.156147	0.294228	0.211584	0.166523	0.194627	0.201428	0.231932	0.205489	0.0163039	0.0103554	0.0401045	0.0539494	0.00532822	0.00479113
P17980	PSMC3	1	6	3	3	40330.8	4171.9	30891	73468.7	38190.1	207799	0.217088	0.154296	0.208068	0.199352	0.221195	0.148891	0.166337	0.242451	0.222889	0.219432	0.159379	0.167951	0.249805	0.227353	0.195511	0.17512	0.162861	0.233442	0.216532	0.212046	0.0367225	0.00746188	0.0222796	0.0150441	0.0143471	0.00541053
P17987	TCP1	141	127	60	3	772214	21129.3	108346	6.14598e+07	1.33373e+06	1.0127e+07	0.156768	0.157737	0.178283	0.238545	0.268668	0.163051	0.178044	0.194726	0.227288	0.236892	0.125164	0.156585	0.164988	0.336421	0.216843	0.148327	0.164122	0.179332	0.267418	0.240801	0.020305	0.0120704	0.0148965	0.0600228	0.0261328	0.0113245
P18031	PTPN1	8	9	5	3	85671.4	1301.11	28435.7	1.22273e+06	95992	574609	0.139686	0.179067	0.186608	0.227238	0.267401	0.118443	0.148849	0.200306	0.264971	0.26743	0.12847	0.159723	0.173663	0.284537	0.253607	0.128866	0.162546	0.186859	0.258915	0.262813	0.0106269	0.0153053	0.0133232	0.0291257	0.00797275	0.014371
P18074	ERCC2	3	2	1	3	9981.74	0	1233.88	116254	755.464	64308.9	0.186183	0.232106	0.202892	0.179328	0.199491	0.174826	0.194838	0.233857	0.197982	0.198497	0.362321	0.321148	0	0	0.316531	0.24111	0.249364	0.145583	0.12577	0.238173	0.105125	0.0648991	0.127026	0.109319	0.0678619	-0.00617915
P18077	RPL35A	16	8	7	3	275478	21364	96808.4	4.29756e+06	129154	599504	0.188077	0.200825	0.178692	0.197789	0.234618	0.187701	0.193287	0.204605	0.204157	0.210249	0.171224	0.198418	0.186997	0.26361	0.179751	0.182334	0.19751	0.190098	0.221852	0.208206	0.00962307	0.0038502	0.0132319	0.0363032	0.0274901	0.00300622
P18124	RPL7	19	12	8	3	597922	11793	52149.8	4.77134e+06	136894	696609	0.165651	0.182212	0.184911	0.214384	0.252843	0.175128	0.172455	0.263345	0.196115	0.192957	0.187506	0.215442	0.173193	0.248526	0.175333	0.176095	0.190036	0.20715	0.219675	0.207044	0.01096	0.0225362	0.049018	0.0266029	0.0406298	0.00381088
P18583	SON	1	8	4	3	13471.4	16213.7	21517.7	128321	41837.4	227764	0.146991	0.165878	0.196202	0.222255	0.268674	0.205557	0.230057	0.258913	0.149942	0.155532	0.233755	0.225541	0.197126	0.202523	0.141055	0.195434	0.207159	0.217414	0.191573	0.18842	0.0442585	0.0358212	0.0359422	0.0373795	0.0698776	-0.000905905
P18621	RPL17	10	9	4	3	402841	1792.19	37904.8	1.68417e+06	51107.4	449371	0.160857	0.189601	0.184698	0.220544	0.244301	0.15844	0.159698	0.234261	0.23243	0.215171	0.158664	0.183863	0.170646	0.277711	0.209116	0.15932	0.177721	0.196535	0.243562	0.222863	0.0013352	0.0158695	0.0334185	0.0301651	0.0188112	0.00774511
P18754	RCC1	1	3	2	3	3815.73	3369.74	6331.83	46417.9	29960.5	78603.2	0.162205	0.206814	0.187978	0.18534	0.257664	0.135918	0.132255	0.174137	0.290544	0.267145	0.136841	0.141447	0.189863	0.295706	0.236144	0.144988	0.160172	0.183993	0.257197	0.253651	0.0149175	0.0406535	0.008587	0.0622833	0.0158855	0.0123189
P19367	HK1	9	8	6	3	132059	11781.3	57443.5	719934	51904.2	394596	0.167574	0.196759	0.189247	0.221954	0.224467	0.183105	0.181796	0.215407	0.210338	0.209354	0.179303	0.194218	0.179317	0.262724	0.184438	0.176661	0.190924	0.194657	0.231672	0.206086	0.00809579	0.00800644	0.0186436	0.0275119	0.0202133	0.00403406
P19387	POLR2C	1	3	2	3	3943.43	2126.7	1978.48	28068.9	16366.5	51504.4	0.198785	0.209141	0.193123	0.171328	0.227623	0.167363	0.196763	0.230348	0.202237	0.203289	0.157708	0.172036	0.257952	0.235335	0.176969	0.174619	0.192647	0.227141	0.202967	0.202627	0.0214787	0.0188917	0.0325333	0.0320098	0.0253333	0.00301884
P19623	SRM	6	12	6	3	101671	10213.6	50014.7	1.4209e+06	71213.7	510670	0.160442	0.197006	0.176171	0.21148	0.2549	0.152154	0.180103	0.223804	0.218798	0.225142	0.124498	0.16426	0.187519	0.315226	0.208497	0.145698	0.180456	0.195831	0.248501	0.229513	0.0188216	0.016376	0.0248802	0.0579008	0.0235083	0.00948568
P19784	CSNK2A2	1	1	1	3	45109	0	5576.62	164919	0	60944.2	0.184772	0.201817	0.18345	0.190923	0.239037	0.181014	0.185	0.23742	0.183309	0.213257	FALSE	FALSE	FALSE	FALSE	FALSE	0.182893	0.193409	0.210435	0.187116	0.226147	0.00265775	0.0118917	0.0381626	0.00538384	0.0182293	0.00318414
P20020	ATP2B1	8	23	3	3	51185.8	3193.38	35439.9	1.3026e+06	44467.8	749695	0.146663	0.190158	0.193751	0.232288	0.23714	0.160776	0.17907	0.235404	0.222768	0.201982	0.123104	0.156174	0.181636	0.322833	0.216253	0.143514	0.175134	0.203597	0.259296	0.218458	0.0190323	0.0173304	0.0282039	0.0552298	0.0176825	0.00958763
P20042	EIF2S2	4	3	1	3	50071.7	0	4759.36	477780	0	76065.1	0.159394	0.245839	0.188174	0.206364	0.200229	0.176922	0.206849	0.224123	0.192192	0.199914	FALSE	FALSE	FALSE	FALSE	FALSE	0.168158	0.226344	0.206149	0.199278	0.200072	0.0123941	0.0275701	0.0254201	0.0100214	0.00022275	0.00175417
P20339	RAB5A	9	3	1	3	38893.7	0	5491.78	626616	0	151996	0.181628	0.228366	0.202536	0.198497	0.188972	0.179406	0.209595	0.210962	0.186678	0.213359	FALSE	FALSE	FALSE	FALSE	FALSE	0.180517	0.218981	0.206749	0.192587	0.201165	0.00157121	0.0132729	0.00595757	0.00835765	0.0172442	0.000787811
P20340	RAB6A	6	6	3	3	31132.2	3907.01	2672.9	450079	52057.1	61340.6	0.174013	0.221389	0.196871	0.201303	0.206424	0.18232	0.195162	0.263539	0.174556	0.184423	0.153549	0.171799	0.26791	0.223435	0.183307	0.169961	0.196117	0.242774	0.199765	0.191384	0.0148076	0.0248088	0.0398129	0.0244759	0.0130365	0.00248341
P20585	MSH3	3	8	2	3	42182.6	1505.03	6672.71	573747	34952.3	148378	0.13949	0.19324	0.191986	0.224912	0.250372	0.151477	0.176565	0.235881	0.227464	0.208613	0.133508	0.181947	0.17796	0.30985	0.196736	0.141492	0.183917	0.201942	0.254075	0.218573	0.00914995	0.00851032	0.030217	0.048319	0.0281711	0.00920476
P20618	PSMB1	2	13	7	3	5365.04	4210.39	22416.1	143447	74687.9	392338	0.182972	0.201155	0.215292	0.193841	0.206739	0.182214	0.204415	0.216918	0.185401	0.211052	0.184604	0.202239	0.207712	0.207723	0.197721	0.183264	0.202603	0.213307	0.195655	0.205171	0.00122144	0.00165996	0.00491332	0.0112711	0.00680256	0.0016551
P20700	LMNB1	4	8	4	3	232906	41475.5	155297	701952	48123.5	419033	0.175211	0.177837	0.189191	0.21126	0.246501	0.149588	0.176518	0.24454	0.19525	0.234104	0.12371	0.142866	0.190242	0.297605	0.245577	0.149503	0.16574	0.207991	0.234705	0.242061	0.0257505	0.0198207	0.0316565	0.0550582	0.00690603	0.0101807
P21281	ATP6V1B2	2	2	1	3	9263.73	1110.69	10436.8	70523.1	10529.4	53551.1	0.165597	0.206554	0.203904	0.211023	0.212922	0.180305	0.187107	0.250743	0.19245	0.189395	0.161226	0.172826	0.157576	0.300194	0.208177	0.169042	0.188829	0.204075	0.234556	0.203498	0.00999524	0.0169298	0.0465837	0.0575983	0.012442	0.00478422
P21283	ATP6V1C1	1	2	2	3	11955.3	5525.28	5604.85	175683	47020.9	129100	0.271626	0.188287	0.165931	0.160846	0.21331	0.127572	0.142789	0.250941	0.244152	0.234545	0.119935	0.152451	0.18723	0.289076	0.251308	0.173044	0.161176	0.201367	0.231358	0.233054	0.0854597	0.0239708	0.0442334	0.0650654	0.0190431	0.00748641
P21333	FLNA	1	10	1	3	20443.1	0	76260.3	163532	0	251583	0.151989	0.178943	0.179468	0.216348	0.273251	0.143469	0.159791	0.201411	0.24113	0.254199	FALSE	FALSE	FALSE	FALSE	FALSE	0.147729	0.169367	0.19044	0.228739	0.263725	0.00602467	0.0135428	0.0155159	0.0175235	0.013472	0.0113593
P21397	MAOA	6	2	1	3	40782.4	1450.61	3137.79	605099	15830.8	47053.2	0.160808	0.207359	0.184277	0.211938	0.235618	0.170514	0.17276	0.219562	0.21403	0.223135	0.137912	0.176889	0.210886	0.293583	0.180729	0.156411	0.18567	0.204908	0.23985	0.213161	0.0167396	0.0188968	0.0183865	0.0465458	0.0287717	0.00691247
P21796	VDAC1	14	10	6	3	118665	5160.85	50646	1.72631e+06	82319.2	596683	0.179904	0.183126	0.184943	0.207984	0.244043	0.188322	0.192116	0.209705	0.200119	0.209739	0.185242	0.208117	0.185526	0.237044	0.184071	0.184489	0.194453	0.193391	0.215049	0.212618	0.00425928	0.0126587	0.0141308	0.01945	0.0300897	0.00301064
P22059	OSBP	1	6	4	3	10756.9	0	3843.21	65671.5	13771.5	250578	0.167009	0.206667	0.18815	0.218591	0.219583	0.151682	0.203547	0.209697	0.217556	0.217518	0.197922	0.205923	0.202894	0.24156	0.151701	0.172204	0.205379	0.200247	0.225902	0.196267	0.0235538	0.0016294	0.0110148	0.01357	0.0386095	0.00296693
P22061	PCMT1	1	2	1	3	52413.3	16303.2	45813.7	125608	30993.3	123316	0.185446	0.22936	0.210579	0.190891	0.183725	0.181198	0.194493	0.230846	0.185839	0.207624	0.202035	0.213847	0.223666	0.195983	0.164469	0.18956	0.212567	0.221697	0.190904	0.185273	0.0110109	0.0174687	0.0102763	0.00507159	0.0216189	-0.000825302
P22087	FBL	16	5	1	3	1.15943e+06	10987.1	24361.5	3.0189e+06	25789.7	149919	0.169083	0.18424	0.19399	0.221802	0.230885	0.178183	0.217745	0.229334	0.180791	0.193948	0.193376	0.199986	0.206139	0.241486	0.159013	0.180214	0.200657	0.209821	0.214693	0.194615	0.0122736	0.0167624	0.0179573	0.0309655	0.035941	0.00197141
P22102	GART	27	21	10	3	216522	16227	65361.6	3.34255e+06	150229	1.31016e+06	0.164965	0.175495	0.177226	0.232595	0.24972	0.169819	0.164464	0.199024	0.242775	0.223919	0.136747	0.161739	0.163396	0.332072	0.206047	0.157177	0.167232	0.179882	0.269147	0.226562	0.0178585	0.00728378	0.0179617	0.0547312	0.0219562	0.00949026
P22626	HNRNPA2B1	7	8	5	3	55197.1	30122.2	18359.4	217332	135045	408898	0.153734	0.195036	0.189241	0.200469	0.261521	0.0921529	0.104393	0.307472	0.235842	0.26014	0.0758945	0.100848	0.205038	0.336406	0.281814	0.10726	0.133425	0.233917	0.257572	0.267825	0.04106	0.0533854	0.0641883	0.0705259	0.0121343	0.0180792
P22695	UQCRC2	24	17	6	3	223375	2827.38	51427.4	6.55372e+06	66692.5	782255	0.165518	0.177288	0.169685	0.231102	0.256407	0.173159	0.181538	0.207882	0.217777	0.219645	0.141494	0.174864	0.191397	0.261299	0.230946	0.160057	0.177897	0.189655	0.236726	0.235666	0.0165238	0.00337814	0.0191579	0.0222995	0.0188303	0.00826084
P23246	SFPQ	12	14	12	3	328428	21118.7	59925.4	1.94906e+06	267900	677875	0.15277	0.169505	0.17276	0.206435	0.29853	0.0971788	0.126026	0.227353	0.260638	0.288804	0.0852635	0.110175	0.202473	0.335792	0.266297	0.111737	0.135235	0.200862	0.267622	0.284544	0.036031	0.0307182	0.0273318	0.0649605	0.0165335	0.0189444
P23258	TUBG1	5	7	6	3	43197.3	2876.64	6980.35	405061	101125	222199	0.143869	0.175216	0.176715	0.233812	0.270389	0.15964	0.180436	0.232342	0.222974	0.204608	0.160977	0.148715	0.297826	0.226574	0.165908	0.154828	0.168122	0.235628	0.227787	0.213635	0.00951501	0.0170089	0.0606225	0.00551945	0.052822	0.00754392
P23381	WARS1	4	4	2	3	110756	754.144	16301	825074	19351.3	250331	0.165327	0.221903	0.198758	0.245606	0.168407	0.151821	0.160476	0.236639	0.206381	0.244683	0.222948	0.189436	0.215873	0.194288	0.177454	0.180032	0.190605	0.21709	0.215425	0.196848	0.0377749	0.0307301	0.01897	0.0268274	0.0416727	0.00263034
P23396	RPS3	90	99	57	3	839980	18667.2	127550	2.51012e+07	1.31831e+06	6.46449e+06	0.151821	0.163324	0.174369	0.227745	0.282741	0.170249	0.182331	0.193599	0.235823	0.217998	0.135774	0.17127	0.172575	0.30443	0.215952	0.152615	0.172308	0.180181	0.255999	0.238897	0.0172516	0.00954601	0.0116549	0.0421362	0.0379835	0.010047
P23526	AHCY	7	4	2	3	121944	1199.21	14190.7	1.3639e+06	15972.7	161577	0.176564	0.206877	0.19253	0.199817	0.224212	0.18424	0.200376	0.222248	0.19583	0.197307	0.205682	0.234276	0.115919	0.256139	0.187984	0.188828	0.213843	0.176899	0.217262	0.203168	0.0150919	0.0179919	0.0548606	0.0337274	0.0188121	0.00115022
P23528	CFL1	12	10	10	3	119685	13470.4	74383.3	1.46941e+06	170326	1.21583e+06	0.160363	0.195077	0.194416	0.217196	0.232947	0.15957	0.16672	0.213431	0.23587	0.22441	0.132786	0.144679	0.213378	0.296577	0.212579	0.150906	0.168825	0.207075	0.249881	0.223312	0.0156975	0.0252647	0.0109629	0.0415036	0.0102283	0.00919456
P23919	DTYMK	1	3	1	3	9670.04	1276.35	7333.55	111761	9064.29	89130.5	0.158543	0.200083	0.180573	0.220233	0.240568	0.166805	0.175194	0.233666	0.219785	0.204549	0.117241	0.176261	0.202002	0.292461	0.212035	0.14753	0.183846	0.205414	0.24416	0.219051	0.0265541	0.0140716	0.0267107	0.0418304	0.0190065	0.00835135
P24941	CDK2	11	8	2	3	82045.2	1226.3	3342.9	1.23223e+06	5444.67	48250.4	0.151159	0.178249	0.175431	0.239676	0.255485	0.17149	0.171868	0.247809	0.217026	0.191807	0.159699	0.172782	0.195684	0.255008	0.216827	0.160783	0.1743	0.206308	0.237236	0.221373	0.0102084	0.00345045	0.0373404	0.0191079	0.0320817	0.00747418
P25205	MCM3	31	25	17	3	354235	21189.7	109529	6.26343e+06	229648	1.32025e+06	0.160937	0.183468	0.197589	0.211733	0.246273	0.165114	0.180589	0.236315	0.219658	0.198325	0.147497	0.171522	0.177438	0.298365	0.205178	0.157849	0.178526	0.203781	0.243252	0.216592	0.00920529	0.00623407	0.029923	0.0478932	0.0259318	0.00743982
P25398	RPS12	4	3	3	3	68240.8	672.354	11261.3	1.2859e+06	37201.7	245303	0.153081	0.174736	0.185834	0.213562	0.272787	0.151571	0.166448	0.228033	0.225687	0.228261	0.142031	0.163411	0.193579	0.269007	0.231972	0.148894	0.168198	0.202482	0.236085	0.24434	0.00599145	0.00586225	0.0224639	0.0291486	0.0247054	0.0103096
P25490	YY1	2	4	3	3	54052.7	6726.42	6937.59	310675	49125	195989	0.172673	0.214461	0.215356	0.198134	0.199376	0.180831	0.197909	0.232654	0.189568	0.199037	0.157756	0.190112	0.214785	0.226593	0.210754	0.17042	0.200827	0.220932	0.204765	0.203056	0.0117012	0.0124341	0.0101562	0.0193829	0.00666902	0.00311315
P25705	ATP5F1A	104	96	62	3	3.46607e+06	70978.1	543809	7.28221e+07	1.33698e+06	1.01894e+07	0.151529	0.175417	0.162063	0.231192	0.279799	0.165087	0.179226	0.243281	0.205908	0.206497	0.129018	0.158869	0.183934	0.307842	0.220337	0.148545	0.171171	0.196426	0.248314	0.235544	0.0182189	0.0108222	0.0420255	0.0530799	0.0389456	0.010032
P25786	PSMA1	5	3	3	3	71138.8	4472.86	1202	170841	40634.7	28708.6	0.160184	0.169303	0.190912	0.20829	0.271311	0.167133	0.171144	0.245303	0.199374	0.217046	0.148413	0.171734	0.225543	0.254529	0.199781	0.158577	0.170727	0.220586	0.220731	0.229379	0.00946262	0.00126785	0.0275322	0.0296075	0.0373258	0.00783764
P25788	PSMA3	4	14	6	3	165725	4521.96	38352.2	655154	101998	824608	0.162082	0.185639	0.20486	0.184079	0.26334	0.172611	0.187436	0.216846	0.209123	0.213984	0.179104	0.200891	0.193864	0.238699	0.187442	0.171266	0.191322	0.20519	0.210634	0.221589	0.00859041	0.00833549	0.0114942	0.0273415	0.0385166	0.00484275
P25789	PSMA4	4	5	3	3	222472	18158	117901	889482	83807.9	569950	0.187932	0.196994	0.213377	0.191058	0.210639	0.171627	0.192251	0.214448	0.214867	0.206807	0.190136	0.200933	0.210424	0.218329	0.180178	0.183231	0.196726	0.21275	0.208085	0.199208	0.0101102	0.00434736	0.00208406	0.0148466	0.0165917	0.00195314
P26196	DDX6	5	6	3	3	49491.3	0	9771.18	607715	33178.4	191338	0.174595	0.197352	0.182131	0.214572	0.23135	0.18622	0.191748	0.220713	0.196942	0.204377	0.220362	0.212281	0.174033	0.222807	0.170518	0.193726	0.200461	0.192292	0.21144	0.202081	0.0237885	0.0106137	0.0249441	0.0132137	0.030481	0.00106758
P26373	RPL13	16	17	11	3	647411	21028	96847.1	7.82358e+06	226877	1.26546e+06	0.160072	0.181655	0.185911	0.205328	0.267034	0.169882	0.175024	0.222966	0.22421	0.207918	0.148142	0.166826	0.193038	0.282368	0.209626	0.159365	0.174501	0.200638	0.237302	0.228193	0.0108871	0.00742831	0.0196619	0.0401541	0.033648	0.00803289
P26639	TARS1	7	13	17	3	78802.1	21920.4	73129.2	1.88902e+06	226256	763082	0.199158	0.190534	0.198626	0.184715	0.226967	0.167773	0.173133	0.193832	0.232191	0.233071	0.191554	0.204049	0.158733	0.252605	0.193059	0.186162	0.189239	0.18373	0.22317	0.217699	0.0163727	0.0154988	0.0217805	0.0348319	0.0215564	0.003678
P26641	EEF1G	11	16	11	3	552828	22904.3	91124.5	6.40958e+06	262364	1.2216e+06	0.16103	0.164125	0.174059	0.225514	0.275272	0.136831	0.144762	0.219478	0.242774	0.256156	0.159802	0.162916	0.172328	0.29146	0.213495	0.152554	0.157268	0.188621	0.253249	0.248307	0.0136304	0.0108471	0.0267362	0.0341979	0.0316277	0.0112753
P27105	STOM	3	2	2	3	52758.7	2114.3	7885.48	523576	33186.7	106520	0.17114	0.156032	0.159837	0.216792	0.296199	0.174821	0.177651	0.229473	0.208944	0.209111	0.132807	0.174018	0.207314	0.27444	0.21142	0.159589	0.169233	0.198875	0.233392	0.23891	0.0232667	0.0115764	0.0355773	0.0357645	0.0496272	0.00881628
P27348	YWHAQ	1	2	3	3	6016.05	0	2386.36	114269	12738.7	51896.2	0.182856	0.184579	0.172501	0.21316	0.246905	0.161889	0.172817	0.247745	0.209542	0.208006	0.131414	0.1469	0.207198	0.298512	0.215977	0.15872	0.168099	0.209148	0.240405	0.223629	0.0258671	0.0192776	0.0376599	0.0503548	0.0205475	0.00820747
P27635	RPL10	8	19	7	3	77894.3	7085.93	115305	1.19635e+06	73189	1.37071e+06	0.144226	0.177051	0.1821	0.225408	0.271216	0.161306	0.202733	0.202957	0.212695	0.220308	0.133686	0.158681	0.15094	0.37774	0.178953	0.146406	0.179488	0.178666	0.271948	0.223492	0.0139387	0.022127	0.0261778	0.091839	0.0462138	0.00982536
P27694	RPA1	10	8	5	3	224410	7902.56	29310.6	1.6565e+06	99892	607082	0.176665	0.19668	0.213315	0.184513	0.228828	0.159661	0.166757	0.194868	0.237357	0.241357	0.202132	0.207068	0.191961	0.224718	0.17412	0.179486	0.190168	0.200048	0.21553	0.214768	0.0213755	0.0209298	0.0115809	0.0275945	0.0357554	0.00384038
P27708	CAD	2	42	18	3	1847.93	19421.4	116159	32397.2	156476	1.9467e+06	0.154124	0.179797	0.191647	0.21409	0.260341	0.153362	0.179498	0.20385	0.238726	0.224564	0.162207	0.191065	0.140812	0.314563	0.191353	0.156564	0.183453	0.17877	0.255793	0.225419	0.00490111	0.00659348	0.0334336	0.052366	0.0345021	0.00828349
P27824	CANX	5	3	2	3	70259.6	5036.42	31346.4	473866	16786.7	192561	0.157224	0.213444	0.196681	0.207935	0.224717	0.154145	0.164559	0.252883	0.20932	0.219092	0.14315	0.162324	0.191754	0.327182	0.175589	0.151507	0.180109	0.213773	0.248146	0.206466	0.00739838	0.0288904	0.0339602	0.0684509	0.0268875	0.00748086
P28066	PSMA5	3	3	2	3	56072.6	2711.38	8626.22	207896	24769	106316	0.176746	0.180083	0.209671	0.183881	0.249619	0.129207	0.16337	0.226708	0.232264	0.248451	0.1388	0.165151	0.25731	0.224608	0.214132	0.148251	0.169535	0.23123	0.213584	0.237401	0.0251395	0.00917818	0.0241392	0.0260071	0.0201599	0.00915603
P28070	PSMB4	5	5	7	3	85531.8	658.214	6653.06	194158	49829.9	171903	0.168658	0.217759	0.221258	0.195362	0.196962	0.212021	0.218493	0.232791	0.16737	0.169325	0.210198	0.230232	0.21132	0.186653	0.161597	0.196959	0.222161	0.22179	0.183128	0.175961	0.0245264	0.00699887	0.0107457	0.014325	0.0185931	-0.0028186
P28074	PSMB5	4	6	3	3	127168	1604.19	14824.3	273335	32416.7	207469	0.198742	0.207155	0.210355	0.180742	0.203006	0.210834	0.210879	0.223243	0.17511	0.179934	0.193608	0.2181	0.213207	0.220635	0.15445	0.201061	0.212045	0.215602	0.192162	0.17913	0.00884398	0.00556492	0.00676958	0.0248184	0.0242881	-0.0022414
P28288	ABCD3	12	20	12	3	165282	9920.68	37683.1	3.58534e+06	160407	1.23651e+06	0.122595	0.162636	0.170322	0.239981	0.304466	0.146715	0.166986	0.214625	0.241861	0.229812	0.14229	0.172655	0.164357	0.322477	0.19822	0.1372	0.167426	0.183101	0.268107	0.244166	0.0128408	0.00502389	0.0274627	0.0470959	0.0545577	0.0124589
P28331	NDUFS1	6	7	5	3	121359	2865.24	23718.1	736886	35284.9	245114	0.166325	0.194784	0.195721	0.19299	0.25018	0.174428	0.193584	0.251341	0.190414	0.190234	0.191893	0.185836	0.18071	0.259271	0.18229	0.177549	0.191401	0.209257	0.214225	0.207568	0.0130665	0.004857	0.0372102	0.0390324	0.0371163	0.00346877
P28340	POLD1	7	12	3	3	50628.2	5467.45	27138.3	626683	34924	437131	0.169841	0.202785	0.21605	0.188318	0.223006	0.167813	0.192139	0.261903	0.194039	0.184106	0.16817	0.18518	0.197261	0.260356	0.189032	0.168608	0.193368	0.225071	0.214238	0.198715	0.00108277	0.00886636	0.0332515	0.0400419	0.0211807	0.00366425
P28482	MAPK1	1	2	2	3	18815.3	5673.24	12242.8	252144	65801.9	221970	0.151171	0.178122	0.183181	0.213794	0.273732	0.145838	0.144797	0.349974	0.185503	0.173888	0.185556	0.155622	0.254418	0.220156	0.184247	0.160855	0.159514	0.262525	0.206484	0.210622	0.0215572	0.0170002	0.0836914	0.0184466	0.0548991	0.00651558
P29401	TKT	7	6	2	3	46815.1	3211.94	17660.3	478852	37044.6	227188	0.195521	0.230301	0.23272	0.170851	0.170608	0.176109	0.197908	0.287572	0.175279	0.163133	0.157921	0.18393	0.249767	0.251836	0.156546	0.176517	0.204046	0.256686	0.199322	0.163429	0.0188029	0.0237876	0.0280731	0.0455326	0.00703574	-0.000298776
P30041	PRDX6	7	6	5	3	700741	41225.3	162664	1.84452e+06	60529.5	319722	0.253667	0.181663	0.168928	0.190761	0.204981	0.16783	0.175055	0.21349	0.230641	0.212984	0.170688	0.153691	0.207082	0.256746	0.211793	0.197395	0.170136	0.1965	0.226049	0.209919	0.0487541	0.0146205	0.0240921	0.0332316	0.00431783	0.00311705
P30044	PRDX5	1	4	1	3	5369.44	0	15388.4	28832.9	2194.64	149374	0.194652	0.212094	0.213409	0.174495	0.20535	0.164923	0.182109	0.220515	0.214616	0.217836	0.159176	0.190622	0.172504	0.25751	0.220188	0.172917	0.194942	0.202143	0.215541	0.214458	0.0190412	0.0154523	0.0259128	0.041515	0.00797538	0.00421814
P30050	RPL12	2	4	3	3	40936.1	36196.1	101831	267489	65856.8	260232	0.124595	0.353003	0.179082	0.197741	0.145579	0.155642	0.171861	0.217999	0.220804	0.233695	0.149052	0.170355	0.223703	0.252818	0.204072	0.143096	0.23174	0.206928	0.223788	0.194448	0.0163581	0.10502	0.0242835	0.0276594	0.0448394	0.00429705
P30153	PPP2R1A	1	3	1	3	9928.1	959.954	9898.46	82066.4	10335.6	119911	0.186984	0.168848	0.194958	0.226771	0.222439	0.150457	0.155647	0.242082	0.228675	0.223139	0.203551	0.20228	0.165667	0.23975	0.188752	0.180331	0.175592	0.200902	0.231732	0.211443	0.0271647	0.0240366	0.0385527	0.007009	0.019654	0.00475438
P30260	CDC27	10	6	7	3	119024	3370.93	10384.6	1.7783e+06	119645	390710	0.161718	0.19064	0.186506	0.21198	0.249156	0.169279	0.185517	0.238388	0.20593	0.200886	0.165254	0.185243	0.178552	0.289214	0.181736	0.165417	0.187133	0.201149	0.235708	0.210593	0.00378312	0.0030399	0.0324945	0.046436	0.0347422	0.0056944
P30566	ADSL	1	4	2	3	20406.6	1860.45	10724	165461	19488.8	175580	0.159396	0.200938	0.18298	0.235294	0.221392	0.17679	0.188192	0.217776	0.202635	0.214607	0.18348	0.201909	0.166168	0.28653	0.161914	0.173222	0.197013	0.188975	0.241486	0.199304	0.0124321	0.00765456	0.0263209	0.0422886	0.0325586	0.00395283
P30837	ALDH1B1	10	8	5	3	87922	7413.79	27561.8	735728	88580.1	333607	0.157058	0.190282	0.180421	0.227402	0.244837	0.174597	0.194461	0.22406	0.198678	0.208204	0.130133	0.155827	0.184755	0.305594	0.223691	0.15393	0.18019	0.196412	0.243891	0.225577	0.0223966	0.0212021	0.0240419	0.0553324	0.0183892	0.0083219
P30876	POLR2B	2	17	9	3	5472.13	9178.33	47691.7	46143.6	129719	833362	0.15984	0.252423	0.211105	0.196703	0.179928	0.189636	0.202722	0.248481	0.177646	0.181515	0.224178	0.219328	0.186242	0.205195	0.165058	0.191218	0.224825	0.215276	0.193181	0.1755	0.0321981	0.0253024	0.0313286	0.0141084	0.00907814	-0.00211107
P31040	SDHA	3	7	3	3	12732.8	3550.43	16788	123461	42758.7	205499	0.188163	0.232572	0.224129	0.184861	0.170275	0.229094	0.243017	0.224516	0.142891	0.160482	0.186831	0.232061	0.179689	0.216321	0.185098	0.201363	0.235883	0.209445	0.181358	0.171952	0.0240251	0.00618326	0.0257698	0.03684	0.0123934	-0.00419786
P31153	MAT2A	10	12	9	3	173578	10607	56379.9	1.46446e+06	84385.9	785146	0.155273	0.167214	0.186858	0.23212	0.258535	0.155463	0.164351	0.205746	0.239068	0.235372	0.155869	0.167232	0.187157	0.298477	0.191264	0.155535	0.166266	0.193254	0.256555	0.22839	0.000304643	0.00165799	0.0108197	0.0364716	0.034175	0.00940924
P31689	DNAJA1	8	7	3	3	160063	4235.71	25514.6	1.42609e+06	58771.4	370772	0.15328	0.181456	0.189437	0.211829	0.263998	0.159447	0.181338	0.251544	0.200698	0.206973	0.142175	0.153639	0.212174	0.290318	0.201693	0.151634	0.172144	0.217719	0.234282	0.224221	0.00875262	0.0160262	0.0314225	0.0488472	0.0345484	0.00853183
P31930	UQCRC1	11	3	3	3	211060	15463.5	29133.1	1.57251e+06	37065.7	103498	0.184261	0.197782	0.192807	0.218502	0.206649	0.177889	0.198257	0.237841	0.192006	0.194006	0.158853	0.173472	0.168974	0.307854	0.190846	0.173668	0.189837	0.199874	0.239454	0.197167	0.0132194	0.0141744	0.0349731	0.0606999	0.00836232	0.00405155
P31942	HNRNPH3	2	4	4	3	16688.3	22199.2	28450	113227	79367.1	358164	0.182032	0.204573	0.223991	0.163911	0.225494	0.114441	0.137186	0.220085	0.259112	0.269175	0.0973071	0.124706	0.222809	0.296397	0.25878	0.13126	0.155488	0.222295	0.239807	0.25115	0.0447963	0.042964	0.00200285	0.0683204	0.0228186	0.0131359
P31943	HNRNPH1	34	61	25	3	724035	63280.9	421346	4.0446e+06	279643	1.87709e+06	0.198024	0.205109	0.212753	0.17811	0.206004	0.18076	0.20304	0.234123	0.184726	0.197351	0.179997	0.191233	0.219644	0.219791	0.189335	0.186261	0.199794	0.222173	0.194209	0.197563	0.0101949	0.00748597	0.0109075	0.0224002	0.00833662	0.000976685
P31946	YWHAB	1	1	3	3	85641	3738.02	3574.23	237135	30741.9	48553.2	0.156586	0.222652	0.188821	0.213552	0.218389	0.152899	0.16231	0.261241	0.209069	0.214481	0.150749	0.1526	0.251977	0.241949	0.202724	0.153411	0.179187	0.234013	0.221523	0.211864	0.00295236	0.0379531	0.0394105	0.017831	0.00815352	0.00684294
P32119	PRDX2	9	6	5	3	456370	3135.53	42065.3	1.18195e+06	16546.2	140957	0.170521	0.207477	0.202039	0.214686	0.205277	0.173308	0.181751	0.22185	0.204433	0.218659	0.178069	0.189781	0.191434	0.25275	0.187965	0.173966	0.193003	0.205108	0.223956	0.203967	0.00381687	0.0131622	0.015438	0.0254577	0.0153887	0.0038129
P32322	PYCR1	2	1	1	3	32141.2	0	2421.3	305984	10301.3	23375.1	0.162368	0.171879	0.185803	0.21265	0.2673	0.169589	0.181805	0.229798	0.203341	0.215468	0.128011	0.15398	0.148351	0.35018	0.219479	0.153323	0.169221	0.187984	0.25539	0.234082	0.022216	0.0141018	0.040767	0.082222	0.0288371	0.00980237
P32969	RPL9	15	10	7	3	52918.2	8464.65	14752.1	1.68968e+06	217474	509122	0.142703	0.159979	0.18041	0.228054	0.288854	0.170468	0.18673	0.199196	0.224813	0.218792	0.123437	0.154547	0.180943	0.331856	0.209218	0.145536	0.167085	0.18685	0.261574	0.238955	0.0236436	0.0172284	0.010696	0.0608871	0.0434782	0.0111471
P33316	DUT	2	3	2	3	62155.5	12073.7	41053	293236	24696.5	143403	0.168161	0.210636	0.203841	0.210792	0.20657	0.166305	0.167887	0.235867	0.211457	0.218484	0.174503	0.18398	0.182298	0.269742	0.189477	0.169656	0.187501	0.207335	0.230664	0.204844	0.0042987	0.0215909	0.0269551	0.0338446	0.0145805	0.00475099
P33981	TTK	4	13	3	3	13468.9	5628.32	19772.7	195303	47220.4	482577	0.166356	0.202464	0.2185	0.19757	0.21511	0.161609	0.186901	0.229302	0.203702	0.218486	0.162859	0.213045	0.203436	0.240163	0.180497	0.163608	0.200803	0.21708	0.213812	0.204698	0.00246071	0.0131506	0.0129914	0.0230261	0.021026	0.00415122
P33991	MCM4	37	33	16	3	378795	13000.1	55436.7	5.88424e+06	237053	1.79084e+06	0.146391	0.170825	0.181118	0.238902	0.262763	0.157234	0.171243	0.218737	0.232211	0.220574	0.136065	0.167511	0.159544	0.332423	0.204457	0.146563	0.16986	0.186467	0.267845	0.229265	0.0105852	0.00204515	0.0299567	0.0560256	0.030109	0.010503
P33992	MCM5	25	30	11	3	188502	9892.69	96031.9	2.40778e+06	148966	1.07263e+06	0.163187	0.17355	0.189031	0.218241	0.255991	0.168227	0.179753	0.216224	0.224172	0.211624	0.152011	0.173253	0.170723	0.292492	0.211521	0.161141	0.175519	0.191993	0.244968	0.226379	0.00829948	0.0036698	0.0228947	0.0412634	0.0256452	0.00794377
P33993	MCM7	73	88	34	3	730128	30375.4	145420	1.38277e+07	684700	6.83277e+06	0.143477	0.174781	0.175	0.240405	0.266337	0.165067	0.185428	0.207108	0.231273	0.211124	0.143965	0.17803	0.167752	0.30742	0.202833	0.150836	0.179413	0.183287	0.259699	0.226765	0.0123264	0.0054566	0.0209458	0.0415788	0.0345204	0.00922788
P35232	PHB	14	9	7	3	408425	62844.6	153378	3.97955e+06	313573	954815	0.159286	0.185243	0.180953	0.223433	0.251084	0.165075	0.179365	0.237528	0.211558	0.206474	0.119464	0.139501	0.225705	0.300325	0.215005	0.147942	0.168037	0.214729	0.245105	0.224188	0.024832	0.0248865	0.0298418	0.0481887	0.0236806	0.00941775
P35250	RFC2	3	5	2	3	40090.8	1080.96	62331.6	451553	11359.6	211757	0.165128	0.171837	0.18503	0.22549	0.252515	0.164677	0.173546	0.216641	0.23073	0.214406	0.148579	0.199077	0.162128	0.255421	0.234795	0.159462	0.181487	0.187933	0.237213	0.233905	0.009427	0.015258	0.0273724	0.0159841	0.01907	0.00805094
P35268	RPL22	18	15	7	3	747347	31272.5	48525.5	1.30916e+07	287057	711862	0.153984	0.171782	0.183277	0.20644	0.284518	0.170017	0.179201	0.211691	0.226156	0.212934	0.115447	0.143922	0.179403	0.35246	0.208768	0.146483	0.164968	0.191457	0.261686	0.235407	0.0280476	0.0186005	0.0176302	0.0792289	0.0425825	0.0109367
P35579	MYH9	94	899	477	3	1.73691e+06	115687	483561	8.88794e+06	9.30184e+06	1.69958e+08	0.257154	0.125431	0.183603	0.30084	0.132973	0.100666	0.0772823	0.174366	0.273745	0.373941	0.307841	0.201639	0.206048	0.150857	0.133615	0.221887	0.134784	0.188005	0.241814	0.21351	0.107996	0.0627035	0.0162937	0.0799276	0.138938	0.00319607
P35580	MYH10	70	667	355	3	1.70311e+06	87561.5	668745	5.74129e+06	6.69579e+06	1.19357e+08	0.241197	0.12624	0.1713	0.291334	0.169929	0.0998452	0.0763205	0.1539	0.303146	0.366789	0.291869	0.190163	0.205067	0.171498	0.141403	0.21097	0.130908	0.176756	0.255326	0.22604	0.0995163	0.0570646	0.0260164	0.0728368	0.122724	0.00563713
P35606	COPB2	7	15	13	3	66306	10144.8	46789.5	824995	132605	542476	0.179738	0.193103	0.194441	0.191718	0.241	0.177522	0.193559	0.204706	0.204711	0.219502	0.19161	0.204275	0.164357	0.250878	0.18888	0.182956	0.196979	0.187835	0.215769	0.216461	0.00757542	0.00632273	0.0209703	0.0310919	0.0261928	0.00330232
P35611	ADD1	2	1	1	3	20224.3	0	2474.85	228915	12000.4	36666.6	0.174844	0.193982	0.205773	0.194497	0.230903	0.186242	0.192018	0.205009	0.213621	0.20311	0.181424	0.204549	0.145157	0.263313	0.205557	0.180837	0.19685	0.185313	0.22381	0.21319	0.00572159	0.00673976	0.0347784	0.0355215	0.015389	0.00355713
P35998	PSMC2	7	11	10	3	246966	6868.58	37365.2	1.60482e+06	122292	565310	0.172371	0.180619	0.185708	0.214784	0.246517	0.176044	0.19585	0.226932	0.201374	0.199801	0.187111	0.204894	0.198643	0.228773	0.180579	0.178508	0.193788	0.203761	0.214977	0.208966	0.00767254	0.0122682	0.0210827	0.0137004	0.0339106	0.0033766
P36404	ARL2	6	5	1	3	62835	1300.26	8085.47	1.53299e+06	33176.5	172595	0.155555	0.157889	0.177515	0.233464	0.275576	0.175414	0.185502	0.176746	0.237823	0.224515	0.127456	0.159527	0.195563	0.285165	0.232289	0.152808	0.167639	0.183275	0.252151	0.244127	0.0240965	0.015491	0.0106487	0.0286744	0.0275122	0.0104595
P36507	MAP2K2	7	3	1	3	355832	1300.54	8840.66	4.67625e+06	14961.7	165583	0.151153	0.167828	0.179267	0.21793	0.283822	0.161579	0.175663	0.237852	0.224335	0.20057	0.128624	0.151012	0.217441	0.2908	0.212122	0.147119	0.164835	0.21152	0.244355	0.232172	0.0168439	0.012595	0.0297382	0.0403495	0.0451019	0.0101294
P36542	ATP5F1C	21	17	13	3	516036	14682.7	86243.4	8.40308e+06	281941	1.09439e+06	0.159012	0.180093	0.163217	0.216859	0.28082	0.16661	0.187796	0.255306	0.190163	0.200125	0.12419	0.160713	0.227772	0.279262	0.208063	0.149937	0.1762	0.215432	0.228761	0.229669	0.0226192	0.0139548	0.0472684	0.0457265	0.044475	0.00867046
P36578	RPL4	4	9	1	3	529462	3952.37	46185.8	3.22234e+06	55807.4	559931	0.154585	0.178195	0.173831	0.231659	0.261729	0.17471	0.167473	0.225998	0.223332	0.208486	0.161368	0.178242	0.155466	0.285953	0.218971	0.163554	0.174637	0.185098	0.246982	0.229729	0.0102389	0.006204	0.0365912	0.0340062	0.0282045	0.0080323
P36639	NUDT1	1	3	1	3	4718.02	859.352	11523.1	70048	6979.95	40009	0.18856	0.220249	0.200629	0.177421	0.213141	0.185116	0.19418	0.224109	0.210105	0.186489	0.124637	0.123057	0.263643	0.244991	0.243672	0.166104	0.179162	0.22946	0.210839	0.214434	0.0359533	0.0503063	0.0318459	0.033791	0.0286137	0.00546365
P37837	TALDO1	2	1	1	3	58467.8	964.498	4361.61	279793	26852.5	83582.4	0.147204	0.134896	0.150989	0.267658	0.299253	0.0950289	0.115008	0.231063	0.285592	0.273308	0.0908389	0.123308	0.198901	0.28817	0.298782	0.111024	0.124404	0.193651	0.280473	0.290448	0.031403	0.0099894	0.0402946	0.0111731	0.0148451	0.0203067
P38606	ATP6V1A	5	9	5	3	25644.5	33871.1	28748.7	426734	98772.8	342747	0.175138	0.178253	0.194087	0.217988	0.234535	0.138803	0.167793	0.217175	0.233251	0.242977	0.14819	0.178644	0.230448	0.247103	0.195614	0.154044	0.174897	0.213903	0.232781	0.224375	0.0188612	0.00615497	0.0184002	0.0145636	0.0252634	0.00813465
P38646	HSPA9	22	26	17	3	425812	34315.3	119469	2.28978e+06	270916	949852	0.160688	0.192867	0.196727	0.222468	0.22725	0.157517	0.176622	0.262511	0.192034	0.211316	0.15966	0.175231	0.235333	0.220225	0.209551	0.159288	0.181574	0.231523	0.211576	0.216039	0.00161774	0.00980509	0.033057	0.0169607	0.00974913	0.00612115
P38919	EIF4A3	37	9	4	3	308441	7955.42	16934	4.9289e+06	75845.2	342735	0.158918	0.174282	0.183705	0.218217	0.264877	0.155712	0.163326	0.20943	0.239741	0.231792	0.141196	0.159745	0.184773	0.296648	0.217638	0.151942	0.165785	0.192636	0.251535	0.238102	0.00944328	0.00757399	0.0145536	0.0405235	0.0242437	0.010229
P39023	RPL3	53	35	19	3	649294	20710.6	143638	1.31743e+07	345083	3.54617e+06	0.148894	0.168627	0.173607	0.233862	0.27501	0.171188	0.186841	0.220371	0.219454	0.202145	0.147147	0.185115	0.162922	0.340917	0.163899	0.155743	0.180195	0.185634	0.264744	0.213685	0.0134046	0.0100548	0.030554	0.0663595	0.0564471	0.00805672
P39656	DDOST	7	4	1	3	122079	2704.74	16842.6	1.15292e+06	17645.9	184895	0.1727	0.180706	0.18044	0.207287	0.258866	0.155938	0.172436	0.17781	0.245369	0.248448	0.160286	0.180635	0.183375	0.278924	0.196779	0.162975	0.177926	0.180542	0.24386	0.234698	0.00869876	0.00475472	0.00278404	0.0358425	0.0332489	0.00814694
P39748	FEN1	3	4	2	3	71913.7	3869.31	15488.6	589265	28251	182686	0.162163	0.192693	0.208323	0.188091	0.24873	0.117905	0.147089	0.257406	0.239086	0.238514	0.0818957	0.140243	0.250326	0.281499	0.246037	0.120655	0.160008	0.238685	0.236225	0.244427	0.0402042	0.0285118	0.0265316	0.0467693	0.00529508	0.0133893
P40227	CCT6A	49	40	29	3	573592	28748.3	109328	1.48685e+07	743669	2.55391e+06	0.148426	0.188551	0.185739	0.224136	0.253147	0.170859	0.178822	0.204069	0.223059	0.22319	0.123839	0.152322	0.151067	0.350853	0.221919	0.147708	0.173232	0.180292	0.266016	0.232752	0.0235183	0.0187501	0.0269174	0.0734725	0.0176743	0.0103971
P40429	RPL13A	13	5	3	3	551165	2918.87	7639.54	7.43489e+06	42661.7	97011.4	0.147961	0.169974	0.168762	0.222672	0.290631	0.157236	0.164915	0.266274	0.211115	0.20046	0.140577	0.176324	0.154202	0.311366	0.21753	0.148592	0.170404	0.196413	0.248384	0.236207	0.00834735	0.00571668	0.0609381	0.0548491	0.047899	0.0101082
P40616	ARL1	8	5	1	3	44367.9	0	12777.3	579622	8784.72	212525	0.167923	0.169772	0.181864	0.210156	0.270285	0.163859	0.181104	0.202896	0.23899	0.213151	0.175475	0.189302	0.161605	0.226025	0.247592	0.169086	0.18006	0.182121	0.225057	0.243676	0.0058948	0.0098068	0.0206467	0.0144414	0.0287674	0.00743869
P40937	RFC5	8	13	5	3	29342.6	3352.96	32516.1	700188	58125.9	441313	0.171757	0.173935	0.188427	0.203594	0.262287	0.174259	0.183124	0.240592	0.203334	0.19869	0.145187	0.177184	0.187145	0.270986	0.219498	0.163734	0.178081	0.205388	0.225971	0.226825	0.0161112	0.00465975	0.0304946	0.0389842	0.0324256	0.00700306
P40939	HADHA	8	6	1	3	78633.5	966.386	20460.9	594181	11040.8	234811	0.159832	0.202165	0.192507	0.225306	0.220191	0.174413	0.183371	0.217296	0.205883	0.219037	0.178685	0.191274	0.140203	0.271447	0.218392	0.170977	0.19227	0.183335	0.234212	0.219207	0.00988523	0.00943645	0.0393562	0.0336769	0.000911483	0.0054206
P41091	EIF2S3	29	21	21	3	215114	13842.7	28595.6	6.55056e+06	348232	1.30722e+06	0.187109	0.210549	0.20896	0.185939	0.207443	0.207155	0.216538	0.203372	0.181556	0.19138	0.199488	0.22065	0.197925	0.217501	0.164436	0.197917	0.215912	0.203419	0.194998	0.187753	0.0101148	0.00507947	0.00551762	0.0196104	0.0217318	-0.00149101
P41214	EIF2D	1	1	1	3	20225.4	873.58	3207.97	276796	9897.67	42338	0.147236	0.17502	0.19622	0.209219	0.272304	0.161695	0.168105	0.201138	0.245055	0.224006	0.124928	0.141367	0.182105	0.337904	0.213695	0.14462	0.161497	0.193155	0.264059	0.236669	0.0185225	0.0177727	0.00988004	0.0664141	0.0312892	0.0114332
P41227	NAA10	5	12	3	3	36363.9	4881.09	29156.8	499055	40820.9	483797	0.183723	0.185462	0.201731	0.192092	0.236992	0.179297	0.191828	0.277897	0.178968	0.172009	0.165962	0.189776	0.218043	0.25821	0.168008	0.176327	0.189022	0.232557	0.209757	0.192337	0.00924567	0.00324975	0.040104	0.0424721	0.0387246	0.00259224
P41240	CSK	10	7	3	3	78446.7	3607.66	26331.5	1.22166e+06	41005.3	371072	0.172614	0.173085	0.191188	0.218493	0.24462	0.160793	0.178607	0.228257	0.224308	0.208036	0.130051	0.152332	0.14389	0.346314	0.227414	0.154486	0.168008	0.187778	0.263038	0.22669	0.0219711	0.0138539	0.0422869	0.0721774	0.0183027	0.00952369
P41250	GARS1	18	11	7	3	85512.6	4667.28	39996.2	3.45016e+06	118245	744185	0.159559	0.184341	0.185797	0.215934	0.254368	0.158205	0.172903	0.235139	0.221758	0.211995	0.133767	0.156891	0.176102	0.316006	0.217234	0.15051	0.171378	0.199013	0.251233	0.227866	0.0145159	0.0137887	0.0316593	0.0561708	0.0231009	0.00944197
P42166	TMPO	2	10	1	3	9916.77	0	31092	64380.2	8778.37	437032	0.177226	0.177308	0.216538	0.186036	0.242892	0.127307	0.139959	0.224947	0.244692	0.263096	0.144931	0.185893	0.171908	0.261536	0.235731	0.149821	0.16772	0.204464	0.230755	0.24724	0.0253164	0.0244223	0.028506	0.0396327	0.014191	0.0102592
P42224	STAT1	5	5	3	3	37995.3	4200.68	15263.9	374141	38043.7	176153	0.182356	0.201637	0.208253	0.202034	0.20572	0.167164	0.179589	0.233778	0.208084	0.211384	0.134576	0.173384	0.206157	0.287771	0.198113	0.161365	0.18487	0.216062	0.23263	0.205072	0.0244123	0.0148486	0.0153776	0.0478491	0.00665918	0.00573964
P42285	MTREX	1	8	5	3	7066.52	3442.78	16772.3	69229.5	42694.4	291914	0.1617	0.19652	0.1932	0.208765	0.239814	0.161352	0.183544	0.238394	0.204313	0.212396	0.16202	0.18698	0.168928	0.291643	0.19043	0.161691	0.189015	0.200174	0.234907	0.214214	0.000333691	0.00672276	0.0352541	0.0491848	0.024742	0.00616265
P42677	RPS27	13	19	7	3	74167.9	3800.31	43229	1.39659e+06	78836	924147	0.174012	0.187286	0.185861	0.202266	0.250574	0.163628	0.203928	0.228671	0.192236	0.211537	0.120285	0.160038	0.175789	0.387171	0.156717	0.152642	0.183751	0.196774	0.260557	0.206276	0.0284987	0.0221576	0.0280792	0.109765	0.0471492	0.00758097
P42695	NCAPD3	1	7	2	3	3588.18	0	9923.06	27335.2	6228.19	183048	0.168738	0.17802	0.18588	0.224736	0.242627	0.14513	0.166751	0.243316	0.230043	0.21476	0.15953	0.192412	0.177568	0.300514	0.169975	0.1578	0.179061	0.202255	0.251764	0.209121	0.0118987	0.0128624	0.0358022	0.0423018	0.0366529	0.00721567
P42766	RPL35	5	1	1	3	938075	2050.26	7469	2.36119e+06	16122.6	42840.8	0.179451	0.172189	0.168056	0.22508	0.255224	0.150111	0.188101	0.228317	0.205514	0.227958	0.143757	0.131457	0.299707	0.230221	0.194858	0.157773	0.163916	0.232026	0.220272	0.226013	0.0190405	0.0292142	0.0659039	0.0130367	0.03023	0.00800969
P43243	MATR3	2	20	13	3	44837.3	36417.6	44086.8	199299	229687	870601	0.17056	0.204521	0.216858	0.193745	0.214317	0.117579	0.168292	0.275323	0.20782	0.230988	0.130166	0.180803	0.217164	0.251176	0.220691	0.139435	0.184538	0.236448	0.21758	0.221998	0.0276799	0.018401	0.0336665	0.0299337	0.00841176	0.00843244
P43246	MSH2	28	15	6	3	224384	4025.22	42277.9	8.8609e+06	60462.5	1.16596e+06	0.15531	0.167559	0.191455	0.216985	0.268691	0.160131	0.167289	0.197808	0.250719	0.224054	0.142552	0.170651	0.150086	0.329682	0.207029	0.152664	0.1685	0.179783	0.265795	0.233258	0.00908333	0.00186825	0.0259138	0.0578414	0.0318444	0.0101762
P43405	SYK	3	4	1	3	0	1247.63	10587.3	78526.5	18836.5	182908	0.154016	0.165323	0.176858	0.210857	0.292946	0.173726	0.17574	0.211871	0.221304	0.217358	0.134736	0.145745	0.160668	0.359046	0.199805	0.15416	0.162269	0.183133	0.263736	0.236703	0.0194956	0.0152288	0.0261718	0.0827062	0.0494921	0.0104829
P43487	RANBP1	2	5	1	3	31465.3	1199	8776.95	362715	12794.5	157185	0.152779	0.161058	0.183118	0.233107	0.269939	0.123146	0.151426	0.237251	0.250686	0.237492	0.08336	0.116691	0.230235	0.321343	0.248371	0.119761	0.143058	0.216868	0.268379	0.251934	0.0348329	0.0233371	0.0294382	0.0467033	0.0165143	0.0157713
P43490	NAMPT	16	21	10	3	229903	25524.9	94748.8	2.49164e+06	214244	968205	0.145509	0.161358	0.174703	0.23658	0.281851	0.152245	0.165263	0.216533	0.240366	0.225593	0.121013	0.140661	0.163811	0.351331	0.223184	0.139589	0.15576	0.185016	0.276092	0.243543	0.0164363	0.0132215	0.0278329	0.0651863	0.033198	0.0129991
P43686	PSMC4	5	6	4	3	74144.2	2334.79	15713	256669	15753.8	119407	0.136962	0.18193	0.196448	0.18774	0.296921	0.165485	0.183427	0.236003	0.212695	0.20239	0.136592	0.167387	0.225076	0.28376	0.187186	0.146346	0.177581	0.219176	0.228065	0.228832	0.0165759	0.00886022	0.0204271	0.0498209	0.0594547	0.00887086
P43897	TSFM	5	1	1	3	2026.64	879.678	1372.77	1.12928e+06	18581.2	28330.7	0.179603	0.200689	0.204278	0.188739	0.226691	0.170762	0.180309	0.192259	0.219141	0.237529	0.169103	0.181899	0.198217	0.258067	0.192714	0.173156	0.187632	0.198251	0.221982	0.218978	0.00564476	0.0113353	0.00600929	0.0347513	0.0233819	0.00503233
P45880	VDAC2	9	24	3	3	216337	4736.42	94222.3	2.60076e+06	48818.5	1.05482e+06	0.183938	0.201159	0.191616	0.214485	0.208802	0.193592	0.197377	0.208537	0.19337	0.207124	0.189387	0.192646	0.224121	0.223035	0.170811	0.188972	0.197061	0.208091	0.210297	0.195579	0.00484036	0.00426516	0.0162567	0.0152696	0.0214661	0.00123251
P46060	RANGAP1	1	9	3	3	6343.7	5700.01	38151.9	65810.3	71551.6	560722	0.158331	0.183792	0.194222	0.225889	0.237766	0.141751	0.165727	0.244163	0.216732	0.231628	0.141136	0.170694	0.223057	0.250729	0.214384	0.147073	0.173404	0.22048	0.231117	0.227926	0.00975486	0.00933227	0.0250697	0.0175912	0.0121226	0.00903933
P46063	RECQL	1	1	1	3	9028.97	868.373	4027.81	105122	8540.55	55497.6	0.177667	0.183268	0.18241	0.221673	0.234983	0.190362	0.217043	0.211579	0.198591	0.182424	0.266709	0.260874	0	0.253181	0.219237	0.211579	0.220395	0.13133	0.224482	0.212214	0.0481636	0.0389114	0.114666	0.0274031	0.0269737	-0.00051961
P46459	NSF	1	1	2	3	22648.4	13708	18270.4	119915	20944.3	84980.4	0.14563	0.193834	0.186494	0.212583	0.261459	0.152783	0.167917	0.258108	0.216422	0.20477	0.179899	0.174903	0.215575	0.242416	0.187208	0.159437	0.178885	0.220059	0.223807	0.217813	0.0180777	0.0134096	0.0360171	0.0162297	0.0388055	0.00673397
P46734	MAP2K3	4	9	4	3	19134.4	830.406	6474.09	597925	43244.1	270017	0.154565	0.170693	0.177817	0.249029	0.247896	0.159252	0.170909	0.249499	0.21766	0.20268	0.1448	0.182679	0.169222	0.30747	0.195828	0.152872	0.17476	0.198846	0.258053	0.215468	0.0073729	0.00685898	0.0440768	0.0455797	0.0282915	0.00848833
P46736	BRCC3	4	4	5	3	33141.4	2383.43	8128.62	339468	72616.6	172606	0.192884	0.200019	0.222123	0.180224	0.20475	0.173929	0.17737	0.211436	0.209348	0.227916	0.208716	0.217409	0.187051	0.210042	0.176781	0.191843	0.198266	0.20687	0.199872	0.203149	0.0174167	0.0200772	0.017976	0.0170186	0.0256053	0.00105193
P46776	RPL27A	3	1	1	3	98778.6	2400.65	6497.37	594391	16884.9	95889.8	0.17905	0.156848	0.179763	0.236308	0.248031	0.131349	0.14498	0.312953	0.214309	0.196409	0.159748	0.183664	0.156035	0.297816	0.202737	0.156716	0.161831	0.21625	0.249478	0.215725	0.0239946	0.0198174	0.0845828	0.0432831	0.0281554	0.00848211
P46777	RPL5	25	20	7	3	559891	17509.6	36426	6.84104e+06	117059	1.1357e+06	0.172976	0.175165	0.180008	0.228351	0.2435	0.138457	0.133952	0.330226	0.195411	0.201954	0.13244	0.151949	0.239302	0.284172	0.192137	0.147957	0.153689	0.249845	0.235978	0.21253	0.0218745	0.0206616	0.0756617	0.0448694	0.0272655	0.00907069
P46778	RPL21	21	9	12	3	800521	40251	61060.8	1.26872e+07	363190	1.42581e+06	0.144747	0.16773	0.17658	0.214299	0.296643	0.18148	0.186974	0.203523	0.217919	0.210105	0.139601	0.167164	0.176554	0.317855	0.198826	0.155276	0.173956	0.185552	0.250024	0.235191	0.0228386	0.0112774	0.015563	0.0587707	0.0535169	0.00929253
P46779	RPL28	21	13	13	3	563747	30696.9	66929.4	8.36469e+06	482263	1.40398e+06	0.153878	0.175864	0.182501	0.210577	0.27718	0.176982	0.18189	0.208707	0.222559	0.209862	0.141045	0.171341	0.189814	0.282145	0.215655	0.157302	0.176365	0.193674	0.238427	0.234232	0.0182119	0.00529202	0.0135227	0.0383316	0.0373064	0.0085582
P46781	RPS9	21	26	21	3	241694	34578	88183.1	5.05675e+06	687948	2.46064e+06	0.15885	0.161981	0.167033	0.24046	0.271676	0.169612	0.185334	0.202601	0.231108	0.211345	0.132134	0.162988	0.172276	0.313428	0.219174	0.153532	0.170101	0.180637	0.261665	0.234065	0.0192969	0.0132019	0.0192011	0.0450708	0.0328063	0.00993822
P46782	RPS5	2	3	3	3	24100.8	2244.42	3772.72	199219	22854.5	101167	0.176142	0.202609	0.205476	0.204789	0.210984	0.142005	0.173391	0.219005	0.233862	0.231737	0.151306	0.191433	0.219409	0.257747	0.180105	0.156484	0.189144	0.21463	0.232133	0.207608	0.0176476	0.0147432	0.00793017	0.0265213	0.0259811	0.00614491
P46783	RPS10	6	6	4	3	153131	2564	6726.21	1.37734e+06	60215.1	167187	0.166891	0.183563	0.184432	0.211513	0.253601	0.153356	0.162459	0.269301	0.205779	0.209106	0.15881	0.189199	0.221361	0.204079	0.226552	0.159686	0.178407	0.225031	0.207124	0.229753	0.00681004	0.0140961	0.0425532	0.00389528	0.0224194	0.00696081
P46977	STT3A	25	11	9	3	238946	6872.11	22440.6	5.73829e+06	269782	912065	0.154271	0.179273	0.175037	0.2285	0.262919	0.17124	0.19071	0.202496	0.222131	0.213422	0.150369	0.172022	0.170521	0.303696	0.203392	0.158627	0.180668	0.182685	0.251442	0.226578	0.0110961	0.00942201	0.0173053	0.0453649	0.0318693	0.00815555
P47755	CAPZA2	4	2	3	3	30812.2	0	0	158270	4388.92	8584.54	0.172469	0.185038	0.199257	0.219923	0.223314	0.140824	0.139282	0.206967	0.214096	0.298832	0.269117	0.248715	0.0850026	0.192573	0.204592	0.194137	0.191011	0.163742	0.208864	0.242246	0.0668349	0.0549608	0.0682994	0.0144058	0.0498909	0.00393761
P47914	RPL29	1	1	2	3	80215.4	7601.26	6354.56	223509	32839.2	46730.4	0.140695	0.203502	0.169303	0.237053	0.249447	0.162061	0.214166	0.336947	0.121302	0.165524	0.173481	0.159697	0.353898	0.180111	0.132813	0.158745	0.192455	0.286716	0.179489	0.182595	0.0166425	0.0288658	0.102035	0.0578781	0.0601616	0.00252403
P47985	UQCRFS1	9	9	5	3	97479.8	6009.42	23152.1	2.0321e+06	96488.7	302191	0.166975	0.194337	0.183581	0.210553	0.244554	0.175185	0.186572	0.250385	0.190928	0.19693	0.135597	0.1577	0.20917	0.285646	0.211887	0.159252	0.179536	0.214379	0.229042	0.21779	0.0208932	0.0193051	0.0337053	0.0499924	0.0243545	0.00688485
P48444	ARCN1	11	14	2	3	265356	4829.31	56458.5	3.1059e+06	58806.6	757317	0.165686	0.167213	0.185623	0.21616	0.265318	0.167418	0.182872	0.2103	0.224609	0.214801	0.143189	0.163684	0.203241	0.297024	0.192863	0.158764	0.171256	0.199721	0.245931	0.224327	0.0135165	0.0102132	0.0127093	0.0444491	0.0371553	0.00827243
P48507	GCLM	7	4	4	3	42657.4	0	0	761839	45842.5	87452.7	0.17026	0.182528	0.204993	0.196273	0.245945	0.140054	0.161861	0.220836	0.236733	0.240517	0.123174	0.152435	0.218908	0.293971	0.211512	0.144496	0.165608	0.214912	0.242326	0.232658	0.0238552	0.0153925	0.00864404	0.0490884	0.018513	0.0103083
P48643	CCT5	19	16	5	3	292798	22368.6	226944	2.09977e+06	102870	1.34054e+06	0.147028	0.186486	0.183082	0.241264	0.24214	0.150425	0.162045	0.196962	0.245536	0.245033	0.115666	0.132427	0.160396	0.367166	0.224345	0.137706	0.160319	0.180147	0.284655	0.237173	0.0191627	0.0270707	0.0184587	0.0714885	0.0112031	0.0128292
P48729	CSNK1A1	1	2	1	3	5673.63	1260.65	5488.15	77842.3	12150.1	84509.4	0.184097	0.180581	0.194819	0.210198	0.230304	0.207852	0.204527	0.218655	0.185599	0.183368	0.222666	0.235767	0.16816	0.231065	0.142341	0.204872	0.206958	0.193878	0.208954	0.185337	0.0194563	0.027673	0.0252602	0.0227587	0.0440143	-0.00143748
P48735	IDH2	2	1	1	3	4737.09	1472.34	10296.5	67182.1	6955.17	65661.5	0.155205	0.208672	0.196529	0.198911	0.240683	0.154023	0.184989	0.231204	0.211473	0.218311	0.140298	0.154627	0.206088	0.307232	0.191755	0.149842	0.182763	0.211274	0.239205	0.216916	0.00828637	0.0270909	0.0179098	0.0592467	0.0244939	0.00789139
P49207	RPL34	4	7	1	3	74636.8	7129.05	143172	704957	12964.2	545198	0.157187	0.220158	0.207137	0.197774	0.217744	0.157284	0.186057	0.21073	0.216901	0.229028	0.140241	0.179581	0.186006	0.294012	0.20016	0.151571	0.195265	0.201291	0.236229	0.215644	0.00981225	0.0217993	0.0133586	0.0509475	0.0145481	0.00695906
P49327	FASN	11	48	19	3	203086	78749	353077	900603	275597	2.14577e+06	0.171408	0.182514	0.193136	0.224272	0.228669	0.154429	0.17108	0.215451	0.235157	0.223884	0.15169	0.182606	0.147461	0.319765	0.198478	0.159176	0.178733	0.185349	0.259731	0.21701	0.0106819	0.00662838	0.0346574	0.0522747	0.016227	0.00785206
P49368	CCT3	30	22	15	3	506349	15465.6	54993	6.40188e+06	349985	1.09199e+06	0.150849	0.192588	0.182802	0.228043	0.245717	0.160553	0.177686	0.224181	0.2179	0.21968	0.126766	0.153338	0.158728	0.342064	0.219105	0.146056	0.174537	0.18857	0.262669	0.228167	0.017396	0.0198139	0.0331055	0.0689447	0.0152011	0.0100959
P49411	TUFM	33	37	17	3	495472	47470.2	301455	5.72033e+06	404194	3.53382e+06	0.154083	0.1919	0.187038	0.224995	0.241984	0.168223	0.19158	0.22492	0.199621	0.215657	0.138117	0.172075	0.179277	0.304427	0.206104	0.153474	0.185185	0.197078	0.243014	0.221249	0.0150623	0.0113545	0.0244218	0.0546773	0.018582	0.00782634
P49458	SRP9	5	2	1	3	47981.6	1070.11	8243.13	385599	8948.55	85182.9	0.171372	0.194891	0.197235	0.201308	0.235194	0.161933	0.177379	0.242641	0.20367	0.214376	0.16807	0.160468	0.215431	0.233898	0.222134	0.167125	0.177579	0.218436	0.212959	0.223901	0.0047895	0.0172123	0.0228517	0.0181722	0.010521	0.00610817
P49591	SARS1	6	5	6	3	138316	4794.46	10579.6	1.65191e+06	90267.5	120460	0.175686	0.18469	0.192105	0.20438	0.243139	0.174144	0.190657	0.25184	0.194405	0.188955	0.188287	0.211813	0.19471	0.226248	0.178942	0.179372	0.19572	0.212885	0.208344	0.203678	0.00775883	0.014253	0.033761	0.0162877	0.0345387	0.00265837
P49593	PPM1F	18	16	4	3	94935.1	3019.3	24885.7	1.00547e+06	73205.7	380248	0.164961	0.181639	0.18716	0.204998	0.261242	0.169983	0.171974	0.229444	0.220838	0.207761	0.139612	0.160059	0.176106	0.299724	0.224499	0.158185	0.171224	0.19757	0.241853	0.231167	0.0162798	0.0108094	0.0281517	0.0507394	0.027357	0.00863282
P49642	PRIM1	1	1	1	3	6213.8	0	3792.74	78435.4	7441.69	38922.9	0.179075	0.182709	0.21332	0.193174	0.231722	0.211041	0.199325	0.211937	0.185228	0.192469	0.178221	0.192685	0.185142	0.264618	0.179332	0.189446	0.191573	0.203466	0.21434	0.201175	0.018707	0.00836389	0.0158841	0.0437231	0.0272581	0.00193011
P49643	PRIM2	1	1	2	3	8671.72	0	764.803	64657.8	19225.1	15139	0.173791	0.194778	0.208952	0.177214	0.245265	0.153255	0.208216	0.209575	0.201206	0.227748	0.182228	0.195645	0.178579	0.243142	0.200406	0.169758	0.199546	0.199035	0.207187	0.224473	0.0149013	0.00752033	0.0177184	0.0333687	0.0226084	0.00466899
P49674	CSNK1E	3	4	4	3	14536	633.769	2764.87	285856	16676.7	46525.7	0.17451	0.20451	0.200201	0.177529	0.243251	0.168095	0.185263	0.265829	0.187951	0.192862	0.15456	0.170078	0.218319	0.258765	0.198279	0.165721	0.186617	0.228116	0.208082	0.211464	0.0101845	0.017256	0.033893	0.0442011	0.0276609	0.00487088
P49736	MCM2	17	21	8	3	184873	6756.1	78513.9	1.68887e+06	60186.6	794144	0.155473	0.18499	0.185462	0.228077	0.245998	0.148375	0.165325	0.216138	0.242371	0.227791	0.132628	0.165208	0.170989	0.317671	0.213504	0.145492	0.171841	0.190863	0.262706	0.229097	0.0116924	0.0113878	0.0230541	0.0481347	0.0162866	0.0103374
P49755	TMED10	8	3	2	3	188667	2794.23	9264.44	2.96806e+06	41645.2	97752.3	0.149688	0.169783	0.171931	0.208376	0.300223	0.176695	0.188049	0.22367	0.2065	0.205086	0.118934	0.137151	0.210819	0.326302	0.206794	0.148439	0.164994	0.20214	0.24706	0.237367	0.0289005	0.025785	0.0269396	0.0686326	0.0544409	0.010411
P49915	GMPS	1	4	1	3	30508.8	2952.79	13861	152811	21709.6	86884.1	0.164982	0.198672	0.174288	0.23509	0.226968	0.1502	0.164718	0.22074	0.23015	0.234192	0.140644	0.165632	0.165999	0.311046	0.216679	0.151942	0.17634	0.187009	0.258762	0.225946	0.012262	0.0193447	0.0295047	0.0453466	0.00880079	0.00918726
P49916	LIG3	1	8	2	3	3803.65	2430.32	17776.2	55985.1	13810.7	279665	0.176954	0.202017	0.212044	0.198212	0.210773	0.142695	0.171102	0.241207	0.222589	0.222406	0.159698	0.187898	0.189903	0.263301	0.1992	0.159782	0.187006	0.214385	0.228034	0.210793	0.0171293	0.015477	0.025732	0.0328843	0.0116028	0.00600522
P50402	EMD	10	15	9	3	195604	12560.3	70235.5	1.17927e+06	116757	514420	0.159777	0.195877	0.198403	0.189468	0.256475	0.15434	0.171097	0.270121	0.196264	0.208179	0.14324	0.152315	0.216206	0.274437	0.213802	0.152452	0.173096	0.228243	0.220056	0.226152	0.00842882	0.0218498	0.0373435	0.0472179	0.0264109	0.00808099
P50416	CPT1A	1	2	2	3	16558.2	0	617.432	241431	4831.69	101631	0.17358	0.220372	0.200353	0.2004	0.205295	0.189146	0.193946	0.216644	0.183121	0.217142	0.229673	0.241951	0.0661613	0.273497	0.188718	0.197466	0.218756	0.161053	0.219006	0.203718	0.0289572	0.0240433	0.0825813	0.0479745	0.0142773	0.000187004
P50454	SERPINH1	6	10	2	3	39008.1	1987.7	21826.3	576344	31513	368729	0.155796	0.181569	0.189044	0.220749	0.252842	0.147729	0.173602	0.275219	0.203469	0.199981	0.128228	0.157759	0.229822	0.250126	0.234065	0.143918	0.170977	0.231362	0.224781	0.228963	0.0141736	0.0121201	0.0431077	0.0235885	0.0267973	0.00931924
P50570	DNM2	5	10	7	3	51667	8621.54	22492.6	530988	78540.3	330852	0.161944	0.176931	0.19073	0.219998	0.250396	0.166972	0.172502	0.228825	0.216382	0.215318	0.167429	0.188645	0.161218	0.270848	0.211859	0.165449	0.17936	0.193591	0.235743	0.225858	0.00304338	0.0083409	0.0338941	0.0304558	0.021321	0.00702762
P50914	RPL14	4	6	2	3	43898.8	1344.94	22899.5	360043	23593.7	250972	0.178002	0.19617	0.178071	0.232498	0.215258	0.16093	0.195628	0.219339	0.198736	0.225367	0.163565	0.201442	0.145118	0.269879	0.219996	0.167499	0.197747	0.180842	0.233705	0.220207	0.0091909	0.00321189	0.037188	0.0355869	0.00505764	0.00553801
P50990	CCT8	12	7	1	3	251420	1654.53	23624.1	2.05218e+06	13327.9	305123	0.161694	0.203411	0.191233	0.22668	0.216982	0.159807	0.171412	0.215866	0.219843	0.233073	0.135461	0.159225	0.165039	0.310053	0.230222	0.152321	0.178016	0.190713	0.252192	0.226759	0.0146315	0.022821	0.0254173	0.0502257	0.00858596	0.00891532
P50991	CCT4	30	25	17	3	713628	21372.7	106171	1.14376e+07	294428	1.53109e+06	0.151471	0.195044	0.182134	0.233833	0.237518	0.164549	0.177972	0.20375	0.230996	0.222733	0.128142	0.15016	0.156014	0.343889	0.221796	0.148054	0.174392	0.180633	0.269572	0.227349	0.0184425	0.0226552	0.0239037	0.0643753	0.00881918	0.0100797
P51114	FXR1	1	6	4	3	4736.34	6219.95	139701	28421	57203.4	457484	0.180952	0.190667	0.214517	0.156833	0.257031	0.137542	0.15459	0.218018	0.238694	0.251157	0.102789	0.136538	0.170781	0.342798	0.247094	0.140427	0.160599	0.201105	0.246108	0.251761	0.0391614	0.0275601	0.0263201	0.093204	0.00499562	0.0122611
P51148	RAB5C	8	2	1	3	52267.1	0	2443.28	355109	31161.7	51123.1	0.173838	0.251429	0.214028	0.195139	0.165566	0.189119	0.196141	0.298319	0.152461	0.163959	0.175065	0.180833	0.27809	0.17562	0.190392	0.179341	0.209468	0.263479	0.174407	0.173306	0.00849032	0.0371366	0.0440042	0.0213648	0.0148191	-0.000987519
P51151	RAB9A	1	1	2	3	19695.7	0	2761.46	136340	15194.4	57066.2	0.170334	0.219255	0.215561	0.213135	0.181715	0.17706	0.194559	0.218433	0.190403	0.219545	0.156927	0.179953	0.204225	0.250122	0.208773	0.168107	0.197922	0.212739	0.217887	0.203345	0.0102495	0.0198659	0.00751254	0.0301417	0.0194904	0.00390416
P51153	RAB13	9	7	8	3	21679.2	4077.78	15286.8	509449	82683.6	288921	0.155017	0.21431	0.196765	0.190776	0.243132	0.174934	0.202519	0.245792	0.178278	0.198477	0.157241	0.180995	0.228663	0.24097	0.192132	0.162397	0.199274	0.22374	0.203341	0.211247	0.0109137	0.0168927	0.0248817	0.0331808	0.0277951	0.0044219
P51530	DNA2	1	7	5	3	16890.1	10883.1	4722.04	249151	44467.5	157315	0.170852	0.204126	0.192933	0.20346	0.228629	0.200882	0.211834	0.22058	0.186322	0.180381	0.19859	0.210363	0.200759	0.214279	0.176008	0.190108	0.208774	0.204757	0.201354	0.195006	0.0167158	0.00409232	0.0142505	0.0140969	0.0292003	0.000249361
P51570	GALK1	6	5	1	3	66258.3	3735.41	15764.4	621030	10007.6	200308	0.163902	0.188709	0.190826	0.228054	0.228509	0.1909	0.196568	0.219674	0.197207	0.195651	0.138956	0.157119	0.159446	0.340544	0.203935	0.164586	0.180799	0.189982	0.255268	0.209365	0.0259785	0.0208802	0.0301228	0.0754441	0.0170892	0.00661527
P51571	SSR4	7	9	1	3	28859.6	20486.8	76118.9	909483	247603	1.01052e+06	0.14807	0.185922	0.177679	0.193228	0.295101	0.178274	0.191583	0.217542	0.212907	0.199693	0.112317	0.136371	0.191859	0.334556	0.224896	0.14622	0.171292	0.195694	0.246897	0.239897	0.0330174	0.0303745	0.0202063	0.0765498	0.0494412	0.0104776
P51610	HCFC1	2	3	1	3	32801.7	2228.93	14105.8	183450	9002.4	135539	0.176324	0.210923	0.195795	0.19492	0.222037	0.167018	0.18872	0.231732	0.210886	0.201643	0.203468	0.21579	0.153529	0.220862	0.206351	0.18227	0.205145	0.193685	0.208889	0.210011	0.0189383	0.0144305	0.0391444	0.013086	0.0106781	0.00235393
P51784	USP11	1	5	3	3	6243.66	0	17007.4	55044.9	45187.1	254586	0.161311	0.203009	0.250805	0.190876	0.193999	0.162113	0.178235	0.193988	0.225723	0.239941	0.205062	0.180938	0.188381	0.238701	0.186918	0.176162	0.187394	0.211058	0.218433	0.206952	0.0250314	0.0135902	0.0345362	0.0247319	0.0287871	0.00388483
P51812	RPS6KA3	7	11	5	3	50101.3	1244.63	85382.6	928986	66215.7	438089	0.171276	0.175472	0.197245	0.208286	0.247721	0.17356	0.168765	0.186549	0.263932	0.207194	0.199444	0.203576	0.181769	0.227617	0.187594	0.181426	0.182604	0.188521	0.233279	0.21417	0.015645	0.018469	0.00792393	0.0282514	0.0306643	0.004539
P51965	UBE2E1	3	3	1	3	46277	2966.44	11482.6	667526	26490.5	209081	0.172962	0.184789	0.198397	0.188569	0.255283	0.157886	0.17011	0.24135	0.223289	0.207365	0.138601	0.183634	0.180407	0.266633	0.230725	0.156483	0.179511	0.206718	0.226164	0.231124	0.0172236	0.0081624	0.031312	0.0391113	0.0239614	0.00790177
P51991	HNRNPA3	7	5	3	3	44220.9	10736.5	18094.7	314957	42445.4	267525	0.158293	0.182198	0.188556	0.223776	0.247177	0.105236	0.143782	0.219773	0.254786	0.276423	0.0958514	0.123511	0.217688	0.269783	0.293166	0.119794	0.14983	0.208672	0.249449	0.272255	0.0336704	0.029807	0.0174521	0.0234638	0.0232761	0.0161339
P52272	HNRNPM	34	53	35	3	616157	144237	224611	5.77149e+06	716520	2.79633e+06	0.193462	0.19913	0.196978	0.192474	0.217956	0.152186	0.176351	0.260174	0.200262	0.211027	0.129566	0.157544	0.227688	0.272835	0.212368	0.158404	0.177675	0.22828	0.221857	0.213784	0.0323991	0.0208248	0.031602	0.0443194	0.00367476	0.00657273
P52292	KPNA2	7	6	3	3	37663.4	7447.9	20844.2	510987	41792.4	347771	0.186239	0.207206	0.221362	0.174281	0.210912	0.145761	0.168259	0.225907	0.226731	0.233342	0.136595	0.156351	0.172142	0.312449	0.222463	0.156198	0.177272	0.20647	0.237821	0.222239	0.0264163	0.0265987	0.0298161	0.0697484	0.0112168	0.00784163
P52434	POLR2H	11	20	17	3	33043.7	4824.54	46474	1.65933e+06	151018	667267	0.18614	0.194472	0.205919	0.178776	0.234692	0.174974	0.185585	0.229646	0.205597	0.204197	0.159593	0.178484	0.219338	0.238845	0.20374	0.173569	0.18618	0.218301	0.207739	0.214209	0.0133291	0.00801046	0.0118973	0.0300914	0.0177398	0.00430947
P52565	ARHGDIA	6	2	4	3	117748	3053.72	7431.83	1.19808e+06	78865.1	160002	0.167288	0.187527	0.200117	0.188899	0.256169	0.134993	0.161923	0.25278	0.215604	0.2347	0.134154	0.16342	0.223471	0.250927	0.228028	0.145478	0.170957	0.225456	0.218477	0.239632	0.0188927	0.0143697	0.0263877	0.0311138	0.0147046	0.00964781
P52597	HNRNPF	16	29	14	3	112819	2735.56	13908	1.44482e+06	32731	284312	0.181077	0.189721	0.191287	0.201493	0.236422	0.16389	0.168715	0.234476	0.207855	0.225064	0.190193	0.198671	0.208672	0.200152	0.202312	0.178387	0.185702	0.211478	0.203166	0.221266	0.0133563	0.0153771	0.0217311	0.00411506	0.0173695	0.00417673
P52701	MSH6	2	16	6	3	19279	8543.83	35961.4	252818	51365.5	582871	0.181435	0.194473	0.220226	0.202142	0.201724	0.160236	0.182232	0.23584	0.223344	0.198349	0.16504	0.202541	0.162733	0.287513	0.182174	0.168903	0.193082	0.206266	0.237666	0.194082	0.011115	0.0102256	0.0385009	0.044451	0.0104502	0.00409802
P52789	HK2	3	7	8	3	23097.4	7748.79	11914	179251	57411.5	156627	0.162921	0.184882	0.204527	0.214725	0.232946	0.191996	0.198966	0.213294	0.197673	0.198072	0.205553	0.204546	0.172271	0.228935	0.188695	0.186823	0.196131	0.196697	0.213778	0.206571	0.0217818	0.0101339	0.0216033	0.0156526	0.0233177	0.00228648
P52907	CAPZA1	4	8	10	3	20892.9	3613.3	16234.1	115617	41386.4	803597	0.178073	0.197458	0.197387	0.203049	0.224033	0.148866	0.12785	0.186054	0.235974	0.301256	0.248627	0.201874	0.255438	0.148947	0.145113	0.191856	0.175727	0.21296	0.19599	0.223467	0.0512888	0.0415222	0.0372212	0.0439407	0.078073	0.00328375
P53350	PLK1	7	21	12	3	74042.1	574.391	21246.3	1.03408e+06	172418	1.12553e+06	0.152953	0.181266	0.186627	0.217337	0.261817	0.17809	0.192043	0.224783	0.205945	0.19914	0.169767	0.185107	0.176913	0.284356	0.183858	0.166937	0.186138	0.196108	0.235879	0.214938	0.0128055	0.00546204	0.025304	0.0423667	0.0413113	0.00587778
P53396	ACLY	2	8	4	3	84026.6	8486.86	58332.9	1.22418e+06	45126.1	335168	0.163742	0.178877	0.185462	0.207728	0.264191	0.168454	0.188713	0.207243	0.210429	0.225161	0.211394	0.194741	0.207786	0.213522	0.172558	0.181196	0.187444	0.200164	0.21056	0.220637	0.0262574	0.00800785	0.0127352	0.00289893	0.0459841	0.00402147
P53618	COPB1	8	20	5	3	49228.9	11465.4	58783.7	976628	109765	574748	0.143219	0.158216	0.175232	0.248053	0.27528	0.162425	0.176783	0.206868	0.232385	0.221538	0.141521	0.174636	0.16978	0.28209	0.231974	0.149055	0.169878	0.18396	0.254176	0.242931	0.0116097	0.0101566	0.0200256	0.0254119	0.0284968	0.010698
P53621	COPA	5	20	12	3	40186.3	82698.1	64255.1	356333	152678	1.06293e+06	0.166021	0.19642	0.18906	0.214393	0.234106	0.179768	0.193263	0.200236	0.211678	0.215055	0.204381	0.224902	0.137971	0.254704	0.178042	0.18339	0.204862	0.175756	0.226925	0.209068	0.0194347	0.0174275	0.0331962	0.0240956	0.0285077	0.00277212
P53680	AP2S1	2	5	4	3	11550.6	2332.66	13146.9	164960	39378.8	219145	0.199827	0.201914	0.217484	0.158945	0.22183	0.192409	0.194197	0.200038	0.203916	0.20944	0.194883	0.214142	0.199808	0.198775	0.192391	0.195706	0.203418	0.205777	0.187212	0.207887	0.00377654	0.0100572	0.0101397	0.0246149	0.0147809	0.000339893
P53985	SLC16A1	11	14	5	3	105064	3317.48	18755.3	2.07181e+06	78847.4	493025	0.142982	0.182707	0.174732	0.235898	0.263681	0.144128	0.162426	0.314659	0.192313	0.186474	0.135617	0.159526	0.177623	0.284015	0.243219	0.140909	0.16822	0.222338	0.237409	0.231124	0.00461846	0.0126296	0.0799656	0.0458699	0.0399994	0.0102722
P53999	SUB1	3	3	2	3	104655	1221.27	51543.2	319287	15924.9	136236	0.16238	0.179226	0.184757	0.206433	0.267205	0.132239	0.152105	0.22899	0.248425	0.238241	0.116412	0.138262	0.189599	0.375091	0.180635	0.13701	0.156531	0.201115	0.27665	0.228693	0.0233522	0.0208374	0.0242615	0.0878	0.0440672	0.0122851
P54136	RARS1	4	9	3	3	26089.7	23742.6	170446	505221	69059.4	605949	0.170258	0.178676	0.192115	0.227589	0.231362	0.137615	0.155995	0.191799	0.266415	0.248176	0.124534	0.14642	0.152897	0.341127	0.235022	0.144135	0.160364	0.178937	0.278377	0.238187	0.0235491	0.0165658	0.0225519	0.0577065	0.00884248	0.0120822
P54577	YARS1	8	9	6	3	217266	16583.4	44995.6	2.33043e+06	146102	576469	0.14795	0.169201	0.185569	0.217836	0.279445	0.150129	0.163859	0.215988	0.239117	0.230906	0.101019	0.126847	0.172208	0.353333	0.246592	0.133033	0.153303	0.191255	0.270095	0.252315	0.027746	0.0230661	0.0224371	0.0728672	0.02477	0.0141036
P54619	PRKAG1	6	2	1	3	79814.9	0	5614.75	862999	11789.9	78297.7	0.170119	0.183377	0.190959	0.212883	0.242661	0.171846	0.170545	0.205939	0.21211	0.23956	0.177164	0.195696	0.164446	0.254062	0.208632	0.173043	0.183206	0.187115	0.226352	0.230284	0.0036719	0.0125765	0.0210121	0.0240009	0.0188158	0.00610699
P54646	PRKAA2	3	3	1	3	24466.6	0	1809.14	303951	13550.5	100172	0.166911	0.189739	0.194923	0.209447	0.23898	0.191117	0.194729	0.203764	0.206663	0.203726	0.232487	0.2283	0.13801	0.227327	0.173876	0.196839	0.204256	0.178899	0.214479	0.205528	0.0331607	0.0209716	0.0356856	0.011213	0.0325896	0.000906164
P54886	ALDH18A1	55	103	61	3	313943	17114.4	87411.4	6.10084e+06	1.30616e+06	7.63862e+06	0.14723	0.156318	0.160273	0.259012	0.277167	0.168467	0.18919	0.2075	0.219187	0.215656	0.12714	0.164315	0.148372	0.331329	0.228844	0.147612	0.169941	0.172048	0.269843	0.240556	0.0206659	0.0171429	0.0312734	0.0568498	0.0323848	0.0111774
P55036	PSMD4	2	6	2	3	111433	15119.9	42330.5	754512	54801	254484	0.181167	0.184962	0.189389	0.194239	0.250244	0.164895	0.18062	0.24809	0.204346	0.202048	0.131769	0.150773	0.209874	0.301206	0.206378	0.159277	0.172119	0.215784	0.233264	0.219557	0.0251736	0.0186128	0.0297937	0.0590563	0.0266638	0.00748003
P55039	DRG2	4	4	2	3	60697.3	1559.15	14970.9	527940	22942.1	246790	0.177522	0.219913	0.210145	0.190089	0.202331	0.165672	0.179427	0.197323	0.215623	0.241956	0.177786	0.205463	0.186781	0.247021	0.182949	0.17366	0.201601	0.198083	0.217578	0.209078	0.00691926	0.0205174	0.0117005	0.0285163	0.0300766	0.00355549
P55060	CSE1L	7	8	4	3	155241	6056.65	35946.6	816071	62787.3	454870	0.164537	0.196759	0.179772	0.222735	0.236197	0.138333	0.143162	0.246715	0.250521	0.221269	0.126102	0.148878	0.141211	0.353822	0.229987	0.142991	0.162933	0.189233	0.275693	0.229151	0.0196364	0.0294334	0.0533846	0.0690738	0.00749882	0.0114121
P55084	HADHB	8	3	2	3	134855	2935.04	11437.4	1.35322e+06	29428.2	127142	0.163284	0.180228	0.180504	0.21126	0.264723	0.163701	0.180357	0.231535	0.209418	0.214989	0.150374	0.177362	0.16671	0.289704	0.21585	0.15912	0.179316	0.192917	0.236794	0.231854	0.00757694	0.00169313	0.0341485	0.0458304	0.028469	0.00804332
P55265	ADAR	4	14	11	3	14887	19810.5	19856.8	182186	131571	529068	0.172826	0.202524	0.204359	0.20053	0.219762	0.174869	0.198936	0.23652	0.187299	0.202376	0.196623	0.207305	0.200051	0.233069	0.162952	0.181439	0.202922	0.213643	0.206966	0.19503	0.0131892	0.00419873	0.0199287	0.0235541	0.0291087	0.00152932
P55786	NPEPPS	7	15	2	3	73709.2	862.314	52303.3	808425	12530.3	656405	0.149759	0.165369	0.189062	0.242495	0.253316	0.157658	0.176438	0.210379	0.235907	0.219618	0.134591	0.165599	0.168983	0.318902	0.211925	0.147336	0.169135	0.189475	0.265768	0.228286	0.0117226	0.00632528	0.0207013	0.046133	0.0220148	0.0103364
P55789	GFER	1	2	1	3	10652.2	0	1948.46	39141.9	5199.03	32957.2	0.19062	0.208008	0.200592	0.198141	0.20264	0.148411	0.155552	0.221067	0.228745	0.246224	0.196101	0.154031	0.246254	0.191376	0.212238	0.178377	0.17253	0.222638	0.206087	0.220367	0.0260954	0.0307338	0.0228719	0.0199114	0.0229013	0.00483845
P55795	HNRNPH2	17	40	13	3	35199.8	2399.83	49144.6	206611	23441.1	415745	0.199855	0.224858	0.234341	0.166696	0.17425	0.175513	0.206428	0.252913	0.17711	0.188037	0.161328	0.194803	0.242231	0.214176	0.187463	0.178899	0.208696	0.243162	0.185994	0.18325	0.0194855	0.0151555	0.0093206	0.0249553	0.00779969	8.71337e-05
P55884	EIF3B	9	17	4	3	453365	2760.03	71755.5	1.02135e+06	35169.2	803257	0.167128	0.172281	0.19176	0.218078	0.250754	0.136889	0.157054	0.18489	0.254903	0.266264	0.166988	0.197581	0.155605	0.267049	0.212777	0.157001	0.175639	0.177418	0.246677	0.243265	0.0174182	0.0204709	0.0192004	0.0255012	0.0275188	0.00945394
P56192	MARS1	5	5	3	3	88781.7	15701.6	91626.2	687651	45967.4	283547	0.15667	0.178276	0.181004	0.232975	0.251075	0.145426	0.157692	0.232675	0.243608	0.220599	0.147481	0.167235	0.17619	0.283769	0.225325	0.149859	0.167734	0.196623	0.253451	0.232333	0.00598766	0.0103015	0.0313148	0.0267896	0.0164019	0.0100297
P56545	CTBP2	25	10	11	3	100719	8403.48	58509.7	7.13896e+06	249739	1.11326e+06	0.169869	0.198797	0.183598	0.215711	0.232025	0.187275	0.199474	0.219228	0.196384	0.197638	0.135137	0.17281	0.191232	0.286354	0.214468	0.164093	0.19036	0.198019	0.232816	0.214711	0.0265444	0.0152029	0.0187601	0.047361	0.0171947	0.00583597
P57088	TMEM33	2	3	5	3	0	814.88	566.906	61863.4	59107.7	183290	0.142616	0.199968	0.178004	0.253379	0.226033	0.188609	0.201586	0.205926	0.195518	0.208361	0.146102	0.179943	0.198841	0.269232	0.205882	0.159109	0.193832	0.194257	0.239376	0.213425	0.0256068	0.0120559	0.0145148	0.0388007	0.0109891	0.00627059
P57740	NUP107	1	8	2	3	3396.68	3398.62	14166	19849.5	23681.2	224400	0.150142	0.183977	0.172911	0.239694	0.253276	0.177143	0.193867	0.206966	0.213839	0.208184	0.193195	0.198389	0.200244	0.235455	0.172717	0.173493	0.192078	0.193374	0.229663	0.211392	0.0217571	0.00737068	0.0180373	0.0138664	0.0403753	0.00455224
P57772	EEFSEC	3	1	1	3	14831.7	0	0	466676	18965.1	15050.2	0.157722	0.18671	0.202433	0.195271	0.257864	0.155521	0.187621	0.214327	0.24061	0.201921	0.164221	0.179288	0.169333	0.294578	0.19258	0.159155	0.184539	0.195364	0.243486	0.217455	0.00452362	0.00457078	0.023315	0.0497158	0.0353053	0.00709249
P58004	SESN2	4	5	5	3	21500.6	1549.56	3428.81	187682	44764.1	129677	0.174246	0.197316	0.185167	0.201882	0.241388	0.171236	0.171092	0.234123	0.205336	0.218214	0.203429	0.202983	0.164936	0.232298	0.196353	0.182971	0.190464	0.194742	0.213172	0.218652	0.0177816	0.0170142	0.0355731	0.0166534	0.0225208	0.00366671
P58340	MLF1	9	12	7	3	23706.8	2687.4	14849.9	490584	76549.1	280616	0.220906	0.20599	0.218204	0.168285	0.186615	0.232119	0.220109	0.261226	0.141179	0.145368	0.189719	0.209129	0.238899	0.19924	0.163013	0.214248	0.211742	0.239443	0.169568	0.164998	0.02197	0.00741333	0.0215161	0.0290521	0.0206952	-0.00508837
P60228	EIF3E	6	4	1	3	63472	705.962	10026.9	428368	9471.66	137953	0.181725	0.185749	0.195501	0.202376	0.23465	0.149882	0.16613	0.220474	0.22972	0.233794	0.148511	0.179085	0.221238	0.269617	0.18155	0.160039	0.176988	0.212404	0.233904	0.216664	0.0187932	0.00997589	0.0146438	0.0338152	0.0304132	0.0070137
P60660	MYL6	19	142	63	3	727698	13081.3	92002.3	2.09804e+06	1.90436e+06	4.80145e+07	0.260742	0.123023	0.182615	0.277176	0.156444	0.102981	0.0766725	0.175351	0.285327	0.359668	0.234536	0.144846	0.381958	0.115814	0.122846	0.19942	0.114847	0.246641	0.226106	0.212986	0.0845399	0.0348143	0.117244	0.0956021	0.128137	0.00574516
P60709	ACTB	40	100	80	3	3.07885e+06	173420	185328	1.61929e+07	4.80088e+06	5.90861e+07	0.164275	0.237801	0.198251	0.218161	0.181511	0.126082	0.103868	0.196765	0.217747	0.355537	0.284948	0.178218	0.312305	0.114105	0.110424	0.191769	0.173296	0.235774	0.183338	0.215824	0.0829248	0.0671019	0.0662823	0.0599579	0.126107	0.00252329
P60842	EIF4A1	66	60	26	3	441718	12992.7	196132	1.79438e+07	691024	3.39193e+06	0.158339	0.17458	0.187099	0.200625	0.279357	0.158888	0.176789	0.206386	0.23523	0.222707	0.135396	0.167169	0.162033	0.318103	0.217299	0.150874	0.172846	0.185173	0.251319	0.239788	0.0134073	0.00503872	0.0222395	0.060369	0.0343746	0.010095
P60866	RPS20	13	11	4	3	186332	2713.75	18851.6	2.9375e+06	44044.2	289193	0.155485	0.175456	0.186448	0.208595	0.274016	0.174314	0.187536	0.219173	0.216545	0.202432	0.151726	0.164991	0.17813	0.310694	0.194459	0.160508	0.175994	0.194584	0.245278	0.223636	0.0121027	0.0112821	0.0216972	0.0567911	0.0438127	0.00781749
P60900	PSMA6	4	3	3	3	272334	750.832	11351.5	486568	12055.1	146027	0.170618	0.185541	0.196081	0.200857	0.246903	0.171283	0.169342	0.201165	0.226026	0.232185	0.196771	0.198459	0.19682	0.208535	0.199415	0.179557	0.184447	0.198022	0.211806	0.226167	0.0149111	0.0145893	0.00274666	0.012899	0.0243093	0.00470879
P61019	RAB2A	6	4	3	3	17524.3	1089.91	10718.5	258399	31630.1	231939	0.151204	0.334003	0.221718	0.145643	0.147433	0.209952	0.219711	0.214987	0.164416	0.190933	0.214313	0.231131	0.205786	0.178609	0.170161	0.191823	0.261615	0.214164	0.16289	0.169509	0.0352446	0.0629491	0.00799784	0.0165359	0.0217576	-0.00525265
P61106	RAB14	12	14	7	3	74458.3	2619.69	29718.4	984511	66868	559377	0.175091	0.286519	0.218636	0.164179	0.155575	0.200313	0.216212	0.218542	0.172176	0.192756	0.209741	0.221689	0.217784	0.186733	0.164053	0.195049	0.241473	0.218321	0.174363	0.170795	0.0179148	0.0391068	0.000467045	0.0114349	0.0194857	-0.00415837
P61160	ACTR2	7	5	2	3	41289.5	1043.48	14265.3	710355	24748.4	295342	0.166575	0.184361	0.191593	0.19706	0.260412	0.177464	0.177646	0.219349	0.216339	0.209201	0.214405	0.186437	0.205583	0.22107	0.172505	0.186148	0.182815	0.205509	0.21149	0.214039	0.0250694	0.00459491	0.0138784	0.0127187	0.0441527	0.003383
P61204	ARF3	6	6	2	3	9876.41	1489.59	1367.83	102985	14486.5	21316.5	0.169655	0.202401	0.231576	0.192884	0.203484	0.186954	0.19691	0.211555	0.202865	0.201716	0.155999	0.193397	0.169682	0.31798	0.162943	0.170869	0.197569	0.204271	0.237909	0.189381	0.0155134	0.00453825	0.0315837	0.069522	0.0229131	0.00340851
P61221	ABCE1	2	4	4	3	18282.4	1445.79	7088.24	202386	63539	149031	0.175379	0.279979	0.183469	0.190758	0.170415	0.186272	0.201802	0.219133	0.186073	0.20672	0.211558	0.220735	0.168324	0.222565	0.176818	0.19107	0.234172	0.190309	0.199799	0.184651	0.0185608	0.0407842	0.0260859	0.0198548	0.0193787	-0.00175209
P61247	RPS3A	24	20	15	3	618217	24042.1	67667.1	8.17834e+06	306996	1.63484e+06	0.165612	0.162202	0.178802	0.217033	0.276351	0.161652	0.173233	0.235139	0.224469	0.205506	0.140725	0.167107	0.157354	0.321979	0.212835	0.155996	0.167514	0.190432	0.254494	0.231564	0.0133726	0.00552722	0.0401754	0.0585619	0.0389593	0.00944183
P61254	RPL26	16	7	9	3	979295	20211	46929.3	9.78613e+06	213456	517968	0.162574	0.175792	0.181244	0.201781	0.278609	0.175109	0.170398	0.25471	0.200216	0.199567	0.129451	0.153533	0.210119	0.274776	0.232121	0.155711	0.166574	0.215358	0.225591	0.236766	0.0235899	0.0116119	0.0370121	0.0426026	0.0397251	0.00892808
P61313	RPL15	12	13	15	3	133305	29595	35566.1	2.38852e+06	362346	434593	0.158144	0.179891	0.185632	0.19789	0.278443	0.181128	0.194978	0.218454	0.210722	0.194717	0.142958	0.185269	0.149536	0.332652	0.189584	0.160744	0.186713	0.184541	0.247088	0.220915	0.0192172	0.00764672	0.0344722	0.074378	0.0498872	0.00717146
P61353	RPL27	2	1	2	3	30141.3	10196.1	46434	179493	25500.1	106391	0.189524	0.217378	0.209659	0.181178	0.202262	0.149767	0.158425	0.234208	0.223786	0.233815	0.177112	0.195454	0.221867	0.209789	0.195778	0.172134	0.190419	0.221911	0.204917	0.210618	0.0203405	0.0297975	0.0122747	0.0217179	0.0203485	0.00392795
P61619	SEC61A1	7	7	5	3	97489.8	2989.59	15167.2	1.0605e+06	60298.3	215755	0.148885	0.197255	0.176853	0.238787	0.23822	0.145827	0.170364	0.183138	0.246734	0.253936	0.188257	0.180781	0.190061	0.241533	0.199368	0.16099	0.1828	0.183351	0.242352	0.230508	0.0236634	0.0135584	0.00660672	0.00403615	0.0280897	0.00779109
P61758	VBP1	9	12	6	3	62980.1	939.52	19988.4	899992	53148.8	509889	0.24578	0.203875	0.200452	0.15672	0.193173	0.220417	0.189912	0.228283	0.183811	0.177577	0.212584	0.195176	0.175605	0.236582	0.180053	0.22626	0.196321	0.201447	0.192371	0.183601	0.0173524	0.0070516	0.0263533	0.0406134	0.00838156	-0.0035978
P61923	COPZ1	2	2	3	3	58234.6	1939.67	8514.48	628120	19329.7	109768	0.156153	0.168899	0.178534	0.211384	0.28503	0.174539	0.183362	0.212134	0.220734	0.20923	0.155403	0.150948	0.192106	0.319239	0.182304	0.162032	0.167737	0.194258	0.250452	0.225521	0.0108384	0.0162381	0.0169032	0.0597539	0.0532659	0.00834795
P61927	RPL37	3	1	1	3	2.30474e+06	9236.59	11981.7	6.90653e+06	58418.8	107588	0.16521	0.203024	0.179746	0.211545	0.240475	0.157425	0.17372	0.328408	0.166349	0.174098	0.138653	0.164065	0.219603	0.273297	0.204382	0.153763	0.18027	0.242586	0.217063	0.206319	0.013652	0.0202886	0.0769495	0.053687	0.0332307	0.00626609
P61978	HNRNPK	6	12	7	3	345559	75238.8	221362	780272	117462	443903	0.172476	0.199876	0.19412	0.216341	0.217186	0.152115	0.161403	0.239416	0.220471	0.226595	0.157571	0.165226	0.24525	0.242268	0.189685	0.160721	0.175502	0.226262	0.22636	0.211155	0.0105396	0.0211954	0.0279879	0.0139308	0.0191799	0.00643212
P61981	YWHAG	1	4	4	3	3734.58	5950.73	15684.3	56590.6	71894.7	188678	0.182474	0.196798	0.195097	0.170655	0.254977	0.168997	0.17131	0.231978	0.197839	0.229876	0.157642	0.163775	0.243159	0.240969	0.194456	0.169704	0.177294	0.223411	0.203154	0.226436	0.0124314	0.0173056	0.0251503	0.0354571	0.0304068	0.00572697
P62070	RRAS2	4	2	1	3	2.04598e+06	539.941	1414.39	4.05891e+06	5808.81	63148.9	0.15862	0.235416	0.197901	0.181505	0.226559	0.177222	0.202689	0.222451	0.153492	0.244146	0.18962	0.229824	0.229074	0.179812	0.17167	0.175154	0.222643	0.216475	0.171603	0.214125	0.0156035	0.0175056	0.0164229	0.0157071	0.037804	0.00127931
P62081	RPS7	21	12	5	3	357125	21698.4	78880.6	4.17553e+06	209391	953430	0.167664	0.171906	0.182445	0.20603	0.271956	0.176342	0.181609	0.228618	0.213064	0.200367	0.13433	0.152037	0.204339	0.307151	0.202143	0.159445	0.168518	0.205134	0.242081	0.224822	0.0221789	0.0150743	0.0230967	0.0564612	0.0408285	0.00824726
P62241	RPS8	11	22	6	3	262365	5138.17	84796.2	3.58279e+06	87140.8	1.5829e+06	0.152771	0.173973	0.183013	0.222874	0.267369	0.172133	0.184371	0.236797	0.207155	0.199545	0.137827	0.182177	0.137207	0.35541	0.187379	0.154244	0.180173	0.185672	0.261813	0.218098	0.0172004	0.00548055	0.0498484	0.0814378	0.0431017	0.00838657
P62244	RPS15A	18	16	8	3	184190	10164	68203.2	4.39465e+06	216457	909187	0.168902	0.165283	0.184066	0.218014	0.263735	0.171944	0.170248	0.200159	0.243318	0.214332	0.1697	0.203376	0.17677	0.245509	0.204645	0.170182	0.179636	0.186998	0.235614	0.22757	0.00157704	0.0207092	0.011967	0.0152811	0.0316915	0.00666943
P62249	RPS16	31	30	19	3	208090	15918.1	29947.1	5.38442e+06	459074	2.06454e+06	0.164983	0.174035	0.188346	0.22298	0.249656	0.171246	0.175743	0.219198	0.22651	0.207303	0.140522	0.169398	0.176733	0.300228	0.213119	0.158917	0.173059	0.194759	0.249906	0.223359	0.0162353	0.00328325	0.0219468	0.0436157	0.0229582	0.00823689
P62258	YWHAE	3	5	4	3	73401.9	7860.79	19301.4	483210	83270.4	168621	0.174088	0.190413	0.206855	0.182997	0.245647	0.166246	0.171239	0.241029	0.202144	0.219343	0.147696	0.157842	0.281156	0.219404	0.193902	0.162677	0.173165	0.243013	0.201515	0.219631	0.0135533	0.016371	0.0371903	0.0182118	0.0258734	0.00610759
P62263	RPS14	27	25	17	3	655885	12779.7	75927.9	8.55451e+06	163209	906838	0.152036	0.177134	0.181817	0.211539	0.277475	0.17387	0.187187	0.225228	0.213247	0.200469	0.133984	0.15094	0.179955	0.327131	0.207991	0.153297	0.171753	0.195667	0.250639	0.228645	0.0199731	0.0187127	0.0256178	0.0662495	0.0424548	0.00919014
P62266	RPS23	12	6	5	3	219019	2743.54	24119	1.59728e+06	39397.2	217789	0.156224	0.161713	0.196231	0.239188	0.246644	0.169445	0.188431	0.180623	0.250332	0.211169	0.174845	0.220567	0.131195	0.282227	0.191166	0.166838	0.190237	0.169349	0.257249	0.216327	0.00958051	0.0294681	0.033952	0.0223379	0.0280962	0.0064567
P62269	RPS18	6	3	2	3	160895	0	1595.3	1.34316e+06	52520.9	135703	0.182091	0.173147	0.181011	0.217511	0.246239	0.147564	0.168024	0.261188	0.211163	0.212061	0.102494	0.122618	0.258986	0.280328	0.235574	0.14405	0.154596	0.233729	0.236334	0.231291	0.039915	0.0278123	0.0456676	0.0382321	0.0174867	0.0105973
P62277	RPS13	8	4	4	3	214545	11619.2	28309.8	1.89352e+06	74007.6	194819	0.170611	0.171654	0.182846	0.200595	0.274293	0.179761	0.179832	0.228821	0.217094	0.194492	0.119343	0.13573	0.256903	0.247738	0.240287	0.156572	0.162405	0.222857	0.221809	0.236357	0.0325641	0.0234607	0.0373866	0.0239225	0.0400457	0.00889877
P62280	RPS11	26	25	23	3	806224	86393.1	139857	1.14895e+07	519517	6.50746e+06	0.153828	0.165268	0.175329	0.234403	0.271172	0.166959	0.186722	0.191645	0.231333	0.223341	0.143436	0.179364	0.170102	0.295796	0.211302	0.154741	0.177118	0.179025	0.253844	0.235272	0.0117881	0.0109018	0.0112369	0.0363639	0.031668	0.00931926
P62306	SNRPF	5	5	3	3	83744	17253.5	4938.14	1.58306e+06	139139	59190.7	0.165913	0.181765	0.195996	0.184646	0.271681	0.151641	0.190951	0.247043	0.206215	0.20415	0.124784	0.149412	0.228404	0.279233	0.218168	0.147446	0.174042	0.223814	0.223364	0.231333	0.0208829	0.0218198	0.0258311	0.0495706	0.0356381	0.00894397
P62318	SNRPD3	4	2	2	3	119455	3936.41	18801.6	977386	30094.3	163127	0.180365	0.189044	0.190048	0.198707	0.241837	0.164725	0.191915	0.19871	0.228194	0.216456	0.146665	0.178032	0.232875	0.223922	0.218506	0.163918	0.18633	0.207211	0.216941	0.225599	0.0168644	0.00732822	0.0226436	0.015935	0.0140992	0.00623067
P62333	PSMC6	2	2	1	3	36721.1	1167.95	17308.1	75871.5	8905.06	133577	0.161047	0.166346	0.203548	0.236578	0.232481	0.144962	0.175918	0.204586	0.23601	0.238523	0.150496	0.177484	0.205016	0.265421	0.201583	0.152168	0.17325	0.204383	0.246003	0.224196	0.0081714	0.00602976	0.000754709	0.0168188	0.019815	0.00879793
P62424	RPL7A	8	12	2	3	128208	3664.25	60707	1.84832e+06	35256.9	749167	0.158645	0.18007	0.176666	0.215288	0.26933	0.141294	0.145736	0.361624	0.17889	0.172456	0.120626	0.138104	0.21888	0.337064	0.185327	0.140188	0.154637	0.25239	0.243747	0.209038	0.0190336	0.022354	0.0969254	0.0828379	0.0526101	0.00978806
P62491	RAB11A	7	3	3	3	201552	1112.55	6283.2	1.4517e+06	22429.7	130907	0.164806	0.267129	0.213711	0.172643	0.181711	0.173893	0.186302	0.236267	0.188697	0.214842	0.152505	0.170613	0.227048	0.243465	0.206368	0.163735	0.208015	0.225675	0.201602	0.200974	0.0107342	0.0517917	0.0113403	0.0371327	0.0172117	0.00317477
P62495	ETF1	10	5	2	3	64589.6	0	17480	887108	7262	301757	0.164733	0.166111	0.178379	0.232489	0.258288	0.170403	0.167751	0.183435	0.241582	0.236829	0.133508	0.169106	0.131355	0.315224	0.250807	0.156214	0.167656	0.16439	0.263099	0.248641	0.0198678	0.00149961	0.0287205	0.0453707	0.0108923	0.0107675
P62701	RPS4X	17	18	11	3	301342	20551.1	87801	3.64545e+06	246996	1.50713e+06	0.161796	0.17537	0.175147	0.209689	0.277998	0.176279	0.186284	0.204835	0.224318	0.208284	0.16396	0.17916	0.179856	0.281375	0.195648	0.167345	0.180271	0.186613	0.238461	0.22731	0.00781242	0.00554119	0.0159556	0.0378779	0.0443492	0.00698229
P62736	ACTA2	29	79	71	3	30310.6	684.072	1381.33	218087	5225.76	130604	0.199345	0.185777	0.196171	0.238751	0.179957	0.102441	0.0841327	0.178634	0.279133	0.35566	0.397134	0.23885	0.181328	0.0904458	0.0922425	0.232973	0.169586	0.185377	0.202776	0.209286	0.150197	0.0786189	0.00944399	0.0993545	0.134136	-0.0010111
P62753	RPS6	23	45	25	3	345206	28103.7	162897	7.1457e+06	750765	6.54169e+06	0.152433	0.161871	0.175342	0.224567	0.285787	0.16583	0.185467	0.213839	0.231072	0.203792	0.134465	0.174123	0.155186	0.334601	0.201624	0.150909	0.17382	0.181456	0.263414	0.230401	0.0157376	0.0118009	0.029801	0.0617363	0.0479777	0.00983408
P62820	RAB1A	22	13	6	3	314116	6898.04	19041.4	3.78087e+06	77480.9	402531	0.164714	0.264834	0.212491	0.182626	0.175334	0.190517	0.206502	0.227534	0.175157	0.200291	0.183909	0.201589	0.210623	0.216459	0.187421	0.179713	0.224308	0.216882	0.191414	0.187682	0.0134032	0.0351824	0.00927129	0.0220085	0.0124805	-0.000279268
P62826	RAN	33	16	16	3	1.11661e+06	29428.1	130877	1.58298e+07	550148	2.51592e+06	0.145134	0.164639	0.169264	0.214586	0.306378	0.167808	0.179912	0.200375	0.228915	0.22299	0.122703	0.149578	0.177654	0.331435	0.218631	0.145215	0.16471	0.182431	0.258312	0.249333	0.0225523	0.0151673	0.0160964	0.0637301	0.0494506	0.0118439
P62829	RPL23	14	13	11	3	174753	13929.2	36792.7	3.56498e+06	268412	719648	0.154268	0.167682	0.175201	0.224365	0.278485	0.172492	0.200207	0.202456	0.207694	0.217152	0.147292	0.175051	0.167381	0.302443	0.207832	0.158017	0.18098	0.181679	0.244834	0.23449	0.0130112	0.0170537	0.018413	0.0505825	0.0383848	0.00849024
P62847	RPS24	8	8	4	3	147911	8890.13	52684.5	1.53457e+06	87366.9	618648	0.160264	0.17265	0.176344	0.205573	0.285168	0.162718	0.166285	0.240162	0.212992	0.217842	0.183106	0.169693	0.210355	0.264658	0.172188	0.168696	0.169543	0.208954	0.227741	0.225066	0.0125397	0.00318528	0.031932	0.0321855	0.0568357	0.00688195
P62854	RPS26	4	3	1	3	139714	2467.9	18509.9	469795	19784.8	242043	0.175603	0.180035	0.187712	0.222473	0.234178	0.166275	0.17105	0.18262	0.248548	0.231508	0.199258	0.222558	0.139688	0.242189	0.196307	0.180378	0.191214	0.170006	0.237736	0.220664	0.0170022	0.0275137	0.0263798	0.0135957	0.021136	0.00478191
P62857	RPS28	2	7	5	3	162255	6246.22	65518.9	1.07637e+06	92392.9	324179	0.161988	0.199289	0.209841	0.185957	0.242925	0.171668	0.18481	0.238078	0.204456	0.200987	0.142702	0.150009	0.291275	0.249823	0.166191	0.158786	0.178036	0.246398	0.213412	0.203368	0.0147462	0.025329	0.0413496	0.0328614	0.0384221	0.00559294
P62888	RPL30	1	2	1	3	41912	25325	65539.1	569986	27961.6	121019	0.11181	0.198225	0.1723	0.226049	0.291615	0.132695	0.138936	0.248729	0.250702	0.228938	0.132156	0.131591	0.240648	0.304357	0.191248	0.125554	0.156251	0.220559	0.26037	0.237267	0.0119052	0.036536	0.0419884	0.040039	0.0506993	0.0134135
P62899	RPL31	10	2	6	3	795157	57799.6	42637.9	7.30045e+06	629373	507126	0.160909	0.186287	0.182503	0.198166	0.272135	0.173719	0.182095	0.218874	0.217405	0.207908	0.121001	0.139505	0.216981	0.290198	0.232315	0.151876	0.169296	0.206119	0.235256	0.237453	0.0274951	0.0258846	0.0204742	0.0485436	0.0324205	0.0095123
P62913	RPL11	18	13	6	3	110233	9210.51	36449.4	4.04742e+06	179533	838886	0.146492	0.171228	0.183605	0.199573	0.299102	0.153027	0.169231	0.292744	0.184995	0.200003	0.131347	0.162383	0.187688	0.313501	0.205081	0.143622	0.167614	0.221346	0.232689	0.234729	0.0111213	0.00463914	0.0618665	0.070363	0.0558068	0.0101221
P62917	RPL8	10	9	8	3	333524	19342.4	54660.2	4.94018e+06	219661	355130	0.166394	0.171334	0.169339	0.244413	0.24852	0.160206	0.166896	0.235226	0.225533	0.212139	0.143649	0.166366	0.156395	0.321945	0.211644	0.15675	0.168199	0.186987	0.263964	0.224101	0.0117597	0.00272826	0.0422748	0.051093	0.0211485	0.00916514
P62937	PPIA	5	3	1	3	448162	2314.13	81326.7	1.23896e+06	7332.04	201805	0.166969	0.198011	0.19422	0.208988	0.231812	0.121684	0.126982	0.21992	0.265172	0.266243	0.174891	0.158789	0.156504	0.266641	0.243175	0.154515	0.161261	0.190215	0.246933	0.247077	0.028707	0.0355791	0.0318973	0.03287	0.017544	0.0106219
P63092	GNAS	23	33	30	3	171223	1001.82	38029.7	3.2435e+06	303855	1.33244e+06	0.193038	0.201761	0.201308	0.192068	0.211825	0.197044	0.215155	0.207721	0.176387	0.203693	0.229428	0.236042	0.157195	0.213652	0.163683	0.206503	0.217653	0.188741	0.194036	0.193067	0.0199539	0.0172766	0.0275074	0.0187102	0.0257699	-0.00208288
P63104	YWHAZ	3	3	3	3	77483.4	3497.3	20441.3	427853	24756.8	165603	0.179026	0.186411	0.193013	0.195	0.246549	0.160159	0.167055	0.26236	0.195647	0.21478	0.158106	0.159146	0.247185	0.232853	0.20271	0.165764	0.170871	0.234186	0.207833	0.221346	0.0115315	0.0140273	0.0364553	0.0216699	0.0226454	0.00623192
P63151	PPP2R2A	3	7	3	3	60602.2	13353	34772.7	215212	24031.8	236710	0.17845	0.219816	0.218934	0.201538	0.181262	0.180807	0.184435	0.212234	0.214062	0.208463	0.207885	0.222636	0.200193	0.201684	0.167602	0.189047	0.208962	0.210454	0.205761	0.185775	0.0163563	0.0212882	0.00949653	0.00718876	0.0208012	-0.000103596
P63172	DYNLT1	1	1	1	3	3426.79	689.49	0	24161.7	2937.73	29508.6	0.192371	0.21219	0.201695	0.201849	0.191895	0.18215	0.200212	0.228729	0.197223	0.191685	0.243565	0.195006	0.332661	0.133511	0.0952561	0.206029	0.202469	0.254362	0.177528	0.159612	0.0329065	0.00881118	0.0691432	0.0381895	0.0557339	-0.00395692
P63241	EIF5A	5	5	3	3	120300	8494.43	47378.2	443875	54514.9	303387	0.141801	0.174965	0.189331	0.23029	0.263613	0.103982	0.140399	0.213036	0.267781	0.274802	0.0957914	0.123199	0.221749	0.297094	0.262167	0.113858	0.146188	0.208039	0.265055	0.266861	0.0245432	0.0263642	0.0167767	0.0334854	0.00691529	0.0170228
P63244	RACK1	40	27	21	3	296517	15866.4	46814.6	1.49311e+07	342011	1.99105e+06	0.165681	0.178181	0.178264	0.221989	0.255886	0.182196	0.186081	0.196516	0.225876	0.209332	0.164519	0.191448	0.164097	0.289029	0.190908	0.170799	0.185236	0.179626	0.245631	0.218709	0.00988763	0.00667367	0.0162523	0.0376336	0.0334887	0.00610119
P68104	EEF1A1	49	24	19	3	1.1117e+06	60076	2239.78	2.29219e+07	795417	22249.6	0.163013	0.172203	0.182025	0.221126	0.261632	0.174952	0.205276	0.258972	0.186628	0.174172	0.145059	0.160418	0.178107	0.290549	0.225867	0.161008	0.179299	0.206368	0.232768	0.220557	0.0150468	0.0232557	0.0455986	0.0529294	0.0439712	0.00702245
P68371	TUBB4B	87	75	31	3	175421	26742	46840.4	2.86984e+06	282275	827598	0.143545	0.175457	0.184158	0.226647	0.270194	0.174647	0.179662	0.234787	0.22202	0.188884	0.113053	0.142413	0.155969	0.372508	0.216057	0.143748	0.165844	0.191638	0.273725	0.225045	0.0307975	0.0204001	0.0399382	0.0855798	0.0413932	0.0108799
P68400	CSNK2A1	4	4	1	3	28574	2286.46	10911.3	106028	11007.6	121626	0.180051	0.168671	0.205022	0.206514	0.239742	0.162806	0.16356	0.235136	0.209011	0.229487	0.188979	0.200983	0.193149	0.233517	0.183372	0.177279	0.177738	0.211102	0.216347	0.217534	0.0133049	0.020292	0.0216436	0.0149218	0.0300259	0.0048409
P78318	IGBP1	1	4	1	3	5434.76	0	5941.33	131934	2602.62	118890	0.197837	0.197686	0.21786	0.152435	0.234181	0.197329	0.194779	0.265454	0.159129	0.183308	0.225135	0.205879	0.229526	0.189575	0.149885	0.206767	0.199448	0.237614	0.167046	0.189125	0.0159093	0.0057559	0.0248063	0.019795	0.0424479	-0.00234741
P78346	RPP30	1	3	1	3	32124.1	1289.18	6011.33	159083	8635.76	71228.5	0.170405	0.180092	0.188319	0.229949	0.231235	0.179382	0.194016	0.211442	0.209605	0.205555	0.158116	0.198981	0.202817	0.253361	0.186726	0.169301	0.19103	0.200859	0.230972	0.207839	0.0106758	0.00979208	0.0116847	0.0218955	0.0223424	0.0048165
P78371	CCT2	7	7	3	3	128325	4797.01	20176.6	1.11372e+06	47695.5	289331	0.153639	0.190902	0.183067	0.225011	0.247381	0.138764	0.162811	0.220538	0.234347	0.243539	0.110975	0.141432	0.182954	0.338	0.226639	0.13446	0.165048	0.19552	0.265786	0.239186	0.0216554	0.0248108	0.0216668	0.0627133	0.011035	0.0124433
P78406	RAE1	3	3	3	3	19957.6	1955.71	8029.05	105437	32299.4	116362	0.202221	0.213477	0.207326	0.183899	0.193077	0.18267	0.193085	0.238041	0.190902	0.195302	0.187953	0.194754	0.191475	0.241687	0.184131	0.190948	0.200439	0.212281	0.205496	0.190837	0.0101136	0.0113221	0.0236751	0.0315375	0.0059128	0.000432499
P82921	MRPS21	1	3	1	3	4593.56	0	3793.64	50428.7	7056.17	95839.6	0.165914	0.195746	0.210073	0.225818	0.202448	0.165831	0.195556	0.20171	0.219705	0.217199	0.186784	0.215711	0.174479	0.20648	0.216547	0.172843	0.202338	0.19542	0.217334	0.212065	0.0120733	0.0115819	0.0186118	0.00988471	0.00833441	0.00377939
P82930	MRPS34	2	1	1	3	23129.6	1574.5	4998.11	195483	11741.8	60089	0.174574	0.191725	0.19617	0.197569	0.239962	0.167371	0.181312	0.238321	0.201795	0.211201	0.143042	0.154935	0.244719	0.26594	0.191363	0.161662	0.175991	0.226404	0.221768	0.214175	0.016523	0.0189634	0.0263776	0.0383127	0.0244355	0.00636536
P83731	RPL24	18	19	10	3	691017	19719.3	121305	7.66824e+06	296846	1.573e+06	0.155651	0.169761	0.173456	0.205497	0.295635	0.163692	0.169273	0.248587	0.214258	0.20419	0.147304	0.1851	0.14115	0.32737	0.199076	0.155549	0.174711	0.187731	0.249042	0.232967	0.00819435	0.00900001	0.055123	0.0679757	0.0543323	0.00905895
P83881	RPL36A	6	6	5	3	466391	23509.4	48171.8	1.19414e+06	104201	215249	0.155651	0.212293	0.188616	0.222967	0.220472	0.156692	0.251698	0.254247	0.154786	0.182577	0.171991	0.172036	0.211389	0.271869	0.172715	0.161445	0.212009	0.218084	0.21654	0.191922	0.00914813	0.0398319	0.0333235	0.0588054	0.0252124	0.00310238
P84085	ARF5	8	7	2	3	127607	2568.25	24271.6	1.5552e+06	63004.8	309982	0.172541	0.176876	0.183561	0.220343	0.24668	0.17856	0.190865	0.211129	0.214641	0.204805	0.151118	0.194417	0.176848	0.261531	0.216086	0.167406	0.187386	0.190513	0.232172	0.222524	0.0144237	0.00927367	0.0181672	0.0255857	0.0216668	0.00613674
Q00325	SLC25A3	18	21	11	3	257048	32582.4	90124.6	1.45028e+07	295818	1.72451e+06	0.142527	0.172841	0.169276	0.240132	0.275225	0.164495	0.181888	0.213345	0.222327	0.217945	0.121189	0.159743	0.151989	0.315273	0.251806	0.142737	0.171491	0.178203	0.259244	0.248326	0.0216537	0.011134	0.0316374	0.0493325	0.0287981	0.0117231
Q00341	HDLBP	4	12	8	3	24897	40165.7	90289.7	181138	189081	803989	0.154869	0.180016	0.190827	0.204683	0.269604	0.134546	0.162582	0.198009	0.251849	0.253014	0.128369	0.161484	0.166881	0.321723	0.221543	0.139261	0.168027	0.185239	0.259418	0.248054	0.0138654	0.010397	0.0162987	0.0588859	0.0244118	0.0122057
Q00535	CDK5	6	10	3	3	28035.5	1249.39	19703.1	523569	19428.6	295973	0.170695	0.179013	0.203045	0.207001	0.240246	0.170833	0.183658	0.217701	0.221241	0.206567	0.147651	0.160197	0.19356	0.281321	0.217271	0.16306	0.174289	0.204769	0.236521	0.221361	0.0133445	0.0124232	0.0121626	0.039446	0.0172076	0.00723516
Q00577	PURA	7	6	1	3	20309.4	1916.75	27508.7	678344	46455.2	281957	0.173032	0.174815	0.185457	0.203167	0.263528	0.177136	0.172828	0.205321	0.228877	0.215838	0.125467	0.14187	0.217712	0.312043	0.202907	0.158545	0.163171	0.20283	0.248029	0.227424	0.0287198	0.0184739	0.0162712	0.0569088	0.0319282	0.00893943
Q00587	CDC42EP1	1	1	1	3	11403.9	1032.87	2578.07	70046.6	10571.1	23188.1	0.142338	0.200361	0.197062	0.195318	0.264921	0.181528	0.164502	0.252116	0.198862	0.202993	0.15567	0.16266	0.208929	0.254273	0.218469	0.159845	0.175841	0.219369	0.216151	0.228794	0.0199258	0.021255	0.0289736	0.0330618	0.0322294	0.00729246
Q00839	HNRNPU	21	26	13	3	598276	24259.3	84613.4	1.89386e+06	190178	744371	0.159393	0.179654	0.186725	0.219759	0.254468	0.16377	0.183852	0.22443	0.213346	0.214603	0.167006	0.189229	0.169942	0.283924	0.189899	0.16339	0.184245	0.193699	0.239009	0.219656	0.00382064	0.00479928	0.0279051	0.0390289	0.03258	0.00670205
Q01650	SLC7A5	3	3	1	3	25030.6	0	2283.98	549234	10996.1	57330.3	0.154185	0.189139	0.181514	0.227121	0.248042	0.1607	0.1772	0.210088	0.228896	0.223116	0.124452	0.172566	0.17116	0.31594	0.215882	0.146446	0.179635	0.187587	0.257319	0.229013	0.0193233	0.00855082	0.0201626	0.0507754	0.0168715	0.00970112
Q01780	EXOSC10	1	5	2	3	20088.1	2756.93	5880.13	129211	36571.7	209877	0.171089	0.208987	0.21165	0.181674	0.2266	0.0710431	0.102563	0.231706	0.290267	0.304421	0.082908	0.108199	0.233449	0.340991	0.234453	0.108347	0.139917	0.225601	0.270977	0.255158	0.0546594	0.0598833	0.012114	0.0813915	0.0428431	0.0172904
Q01968	OCRL	1	5	7	3	5622.06	3289.14	13503.8	80081.8	70173.2	311937	0.171981	0.195373	0.200095	0.212244	0.220307	0.173366	0.194891	0.193379	0.219318	0.219047	0.198528	0.212691	0.161065	0.246406	0.18131	0.181292	0.200985	0.184846	0.225989	0.206888	0.0149432	0.0101405	0.0208669	0.0180314	0.02216	0.00298772
Q02543	RPL18A	12	9	7	3	265010	7611.04	50002.9	3.90452e+06	154112	1.05285e+06	0.16114	0.176963	0.187143	0.222241	0.252512	0.172367	0.208732	0.189065	0.216857	0.212979	0.177167	0.204508	0.14966	0.29778	0.170885	0.170225	0.196734	0.175289	0.245626	0.212126	0.00822518	0.0172524	0.0222167	0.0452468	0.0408202	0.0051931
Q02809	PLOD1	3	3	1	3	14473.6	787.905	8278.66	201975	4744.3	119082	0.160096	0.191371	0.197015	0.207067	0.244451	0.16643	0.18467	0.212315	0.219282	0.217302	0.172593	0.17716	0.0824877	0.358466	0.209293	0.166373	0.1844	0.163939	0.261605	0.223682	0.00624915	0.00710926	0.0709528	0.084106	0.018427	0.00738134
Q02878	RPL6	3	8	5	3	66847.8	27612.4	52869.9	542132	109928	331120	0.173655	0.208348	0.174166	0.216096	0.227736	0.138024	0.159379	0.264696	0.222856	0.215046	0.146959	0.174475	0.187039	0.285254	0.206274	0.152879	0.180734	0.208634	0.241402	0.216352	0.0185386	0.0250772	0.0489761	0.0381271	0.0107905	0.00773313
Q02978	SLC25A11	12	12	6	3	56800.5	1398.82	5237.06	1.74602e+06	184446	1.2467e+06	0.147589	0.183049	0.165077	0.245415	0.25887	0.173725	0.181009	0.20771	0.209814	0.227742	0.130955	0.154105	0.167366	0.336631	0.210943	0.150757	0.172721	0.180051	0.263953	0.232518	0.0215601	0.0161541	0.0239807	0.0654095	0.0243182	0.0100519
Q04323	UBXN1	2	3	2	3	63722	5775.12	14697.5	289064	25595.8	94967.5	0.173895	0.188359	0.191741	0.208487	0.237518	0.14104	0.162526	0.238611	0.230482	0.22734	0.153521	0.16523	0.207966	0.270016	0.203268	0.156152	0.172038	0.212773	0.236328	0.222709	0.0165847	0.0141984	0.0238021	0.0311782	0.0175887	0.00807696
Q04637	EIF4G1	7	40	36	3	171356	95211.2	151859	907103	748656	2.72254e+06	0.157448	0.17578	0.190802	0.219804	0.256166	0.157235	0.177392	0.240307	0.209039	0.216027	0.158854	0.182896	0.16847	0.28817	0.20161	0.157846	0.178689	0.19986	0.239004	0.224601	0.00087979	0.00373105	0.0367652	0.0429174	0.0282705	0.0078049
Q04726	TLE3	3	6	5	3	57244.6	1409.68	4621.62	486138	12578	80909.8	0.189143	0.193168	0.194776	0.198272	0.224642	0.178613	0.17942	0.275801	0.175991	0.190176	0.201105	0.195182	0.201821	0.222489	0.179402	0.18962	0.189257	0.224133	0.198917	0.198073	0.0112532	0.00857814	0.0448842	0.023256	0.023631	0.00133919
Q04760	GLO1	2	1	1	3	75271.6	906.137	23334.5	186104	7879.77	87414.9	0.192611	0.215723	0.209713	0.197117	0.184836	0.165827	0.189918	0.209165	0.208207	0.226883	0.166426	0.195404	0.255692	0.208067	0.174412	0.174955	0.200348	0.224857	0.204464	0.195377	0.0152937	0.0135943	0.0267053	0.00636275	0.0277785	0.00220987
Q04837	SSBP1	12	7	5	3	153644	7960.69	33945	2.40223e+06	151476	497012	0.168842	0.173093	0.182065	0.223277	0.252722	0.13393	0.151236	0.267092	0.228371	0.219371	0.144004	0.153426	0.257665	0.233879	0.211026	0.148925	0.159252	0.235607	0.228509	0.227706	0.0179689	0.0120369	0.0466078	0.00530211	0.0220624	0.00943886
Q05655	PRKCD	4	6	2	3	42201	2911.99	10578.3	474280	40380.9	217330	0.147458	0.169583	0.179817	0.231201	0.271941	0.166256	0.179109	0.20667	0.232529	0.215435	0.140335	0.16227	0.162435	0.323088	0.211872	0.15135	0.170321	0.182974	0.262273	0.233083	0.0133917	0.0084438	0.0222856	0.0526715	0.0336993	0.010092
Q06210	GFPT1	3	10	4	3	20069.2	1580.25	54629	219560	68579.8	353693	0.167304	0.174903	0.203034	0.202677	0.252081	0.173427	0.188464	0.221216	0.198453	0.21844	0.167248	0.180142	0.160133	0.278938	0.21354	0.169326	0.18117	0.194794	0.226689	0.228021	0.00355176	0.00683822	0.0313642	0.0452976	0.0209806	0.00642397
Q06609	RAD51	9	8	2	3	26604.9	0	4887.45	715542	41860.7	233869	0.179717	0.170476	0.194972	0.211248	0.243587	0.200989	0.208096	0.226081	0.184032	0.180802	0.160498	0.175137	0.227965	0.250746	0.185655	0.180401	0.18457	0.216339	0.215342	0.203348	0.0202543	0.0205073	0.0185289	0.0335448	0.0349325	0.00329045
Q07020	RPL18	7	9	4	3	140523	5834.82	12932.3	1.84842e+06	82450.6	272585	0.176127	0.205575	0.178863	0.214968	0.224468	0.181909	0.193938	0.193074	0.208098	0.222981	0.139218	0.170029	0.203987	0.291924	0.194842	0.165751	0.189847	0.191974	0.23833	0.214097	0.0231595	0.0181228	0.012598	0.046541	0.0166918	0.00583861
Q07021	C1QBP	11	15	3	3	161502	1981.05	30166.7	940864	37731.6	514966	0.156411	0.189315	0.20368	0.218232	0.232361	0.146606	0.15169	0.272568	0.219486	0.20965	0.100688	0.110997	0.373932	0.200676	0.213707	0.134568	0.150668	0.283393	0.212798	0.218573	0.0297483	0.0391689	0.0856403	0.0105164	0.0121124	0.0101341
Q08211	DHX9	14	32	25	3	168221	29124.7	48935.5	2.10727e+06	396990	2.0082e+06	0.179978	0.187891	0.194309	0.203853	0.233969	0.189653	0.181736	0.219428	0.207056	0.202127	0.174013	0.193367	0.174195	0.276214	0.182212	0.181215	0.187665	0.195977	0.229041	0.206103	0.00789323	0.0058186	0.0226626	0.0408843	0.026107	0.00367423
Q08357	SLC20A2	6	2	1	3	22609.3	0	1976.19	368029	0	28445.9	0.162217	0.192545	0.179909	0.219198	0.246131	0.14805	0.147996	0.230345	0.227065	0.246544	FALSE	FALSE	FALSE	FALSE	FALSE	0.155133	0.17027	0.205127	0.223131	0.246338	0.0100178	0.031501	0.0356639	0.00556287	0.000292003	0.0093355
Q08945	SSRP1	1	3	2	3	18027.6	6395.09	11214.8	78344.6	31376.1	249478	0.157782	0.158842	0.187102	0.227115	0.269159	0.101284	0.125655	0.182646	0.312453	0.277962	0.12429	0.171116	0.149378	0.349204	0.206013	0.127785	0.151871	0.173042	0.296257	0.251045	0.0284106	0.0235186	0.0206144	0.0626348	0.0392461	0.0154172
Q08J23	NSUN2	10	10	2	3	73068.3	2300.13	26853.6	932523	32382.4	487195	0.186183	0.192197	0.205353	0.197686	0.218582	0.157038	0.177156	0.207056	0.234526	0.224224	0.130507	0.154114	0.190561	0.316419	0.208399	0.157909	0.174489	0.20099	0.249544	0.217068	0.0278482	0.019181	0.00907154	0.0607745	0.0080205	0.00785504
Q0PNE2	ELP6	1	2	2	3	2502.41	1750.77	7686	18444.2	27224.9	150687	0.205663	0.173346	0.198499	0.195475	0.227016	0.203912	0.225189	0.251443	0.154956	0.164499	0.187747	0.211141	0.174208	0.272181	0.154723	0.199108	0.203225	0.20805	0.207537	0.182079	0.00987719	0.026813	0.0394936	0.0595363	0.0392224	-0.000964074
Q0VDF9	HSPA14	3	3	1	3	0	625.313	1945.65	40739.9	10123.7	47611.4	0.199644	0.173976	0.191051	0.219232	0.216097	0.138828	0.148374	0.25013	0.22334	0.239328	0.123508	0.161812	0.193154	0.244938	0.276588	0.153994	0.161387	0.211445	0.22917	0.244004	0.04027	0.0128061	0.0335185	0.013809	0.0305155	0.00990876
Q12769	NUP160	2	4	2	3	20959	1376.79	7264.46	201608	9687.45	100835	0.200589	0.177028	0.196731	0.25201	0.173642	0.171228	0.191951	0.21546	0.211716	0.209645	0.202125	0.208305	0.151607	0.267404	0.170559	0.191314	0.192428	0.187933	0.24371	0.184615	0.0174116	0.015644	0.0328231	0.0287567	0.021731	0.00159354
Q12788	TBL3	8	8	7	3	41593.4	4079.13	11672.2	705250	66789.4	234841	0.1872	0.207947	0.208137	0.192968	0.203747	0.1866	0.214523	0.233242	0.181051	0.184584	0.156865	0.200222	0.15777	0.272982	0.212161	0.176888	0.207564	0.199717	0.215667	0.200164	0.0173429	0.00715826	0.0384344	0.0499928	0.0141329	0.00234128
Q12789	GTF3C1	1	22	12	3	8377.64	7731.22	30443.8	146933	120908	831537	0.1708	0.173071	0.18934	0.254181	0.212609	0.170434	0.206149	0.242637	0.190851	0.18993	0.204448	0.231045	0.167819	0.227836	0.168852	0.181894	0.203422	0.199932	0.224289	0.190464	0.0195331	0.029083	0.0385172	0.0318135	0.0218831	0.00172162
Q12834	CDC20	3	5	3	3	41191.9	1119.78	6605.87	627512	22150.8	90298.5	0.168809	0.193421	0.19773	0.197594	0.242446	0.189181	0.222749	0.235595	0.181055	0.17142	0.15991	0.188942	0.192352	0.304984	0.153812	0.172633	0.201704	0.208559	0.227878	0.189226	0.0150055	0.0183625	0.0235675	0.0672862	0.0469233	0.00271755
Q12905	ILF2	2	5	3	3	20627.5	2916.2	12319.9	164828	21675.3	111460	0.196597	0.213906	0.209328	0.177015	0.203155	0.177454	0.193604	0.209178	0.212805	0.206959	0.193251	0.218325	0.200467	0.192159	0.195798	0.189101	0.208612	0.206324	0.193993	0.20197	0.010224	0.0131835	0.00507289	0.0179657	0.00567389	0.000560573
Q12931	TRAP1	70	30	18	3	374643	31183	157226	1.14606e+07	423005	1.68235e+06	0.152927	0.186516	0.177064	0.221273	0.26222	0.169125	0.176681	0.219277	0.223064	0.211852	0.116138	0.15124	0.177026	0.334068	0.221527	0.146063	0.171479	0.191123	0.259468	0.231866	0.0271522	0.018204	0.0243827	0.0646112	0.0267281	0.0103732
Q13015	MLLT11	1	1	1	3	0	0	0	10954.5	3910.52	4926.18	0.202335	0.126199	0.191519	0.201347	0.2786	0.156458	0.184839	0.272871	0.203003	0.182828	0.114448	0.126542	0.263704	0.281491	0.213814	0.157747	0.14586	0.242698	0.228614	0.225081	0.0439576	0.0337575	0.0445587	0.0458008	0.04887	0.00907419
Q13043	STK4	1	2	1	3	17755.9	594.405	5078.46	113746	10694	56413.8	0.166386	0.176622	0.195961	0.20575	0.255282	0.168516	0.186581	0.270045	0.180819	0.194039	0.209495	0.232345	0.184178	0.197204	0.176779	0.181466	0.198516	0.216728	0.194591	0.2087	0.0242972	0.0297169	0.0465482	0.0126694	0.0412538	0.00220953
Q13131	PRKAA1	3	2	2	3	25199.6	0	3966.14	184557	5601.66	55263.4	0.158519	0.194133	0.195035	0.210882	0.241431	0.173668	0.206413	0.195586	0.218348	0.205986	0.188395	0.205225	0	0.370479	0.235901	0.173527	0.201924	0.130207	0.26657	0.227773	0.0149388	0.0067728	0.112763	0.0900656	0.0190694	0.00628633
Q13144	EIF2B5	2	4	2	3	11424.8	0	5188.96	92123.5	5558.32	105600	0.161838	0.183421	0.193526	0.23274	0.228474	0.154365	0.169002	0.249883	0.21182	0.21493	0.189783	0.214783	0.156842	0.236423	0.202169	0.168662	0.189069	0.200084	0.226994	0.215191	0.0186693	0.0234068	0.0468661	0.01327	0.0131544	0.00530972
Q13148	TARDBP	4	3	3	3	33752	8884.26	6264.51	411843	33424	186975	0.21163	0.241532	0.245535	0.149933	0.151369	0.134875	0.180615	0.290377	0.191816	0.202317	0.144469	0.199894	0.23834	0.228061	0.189236	0.163658	0.207347	0.258084	0.189936	0.180974	0.0418211	0.0311349	0.0281971	0.0390981	0.0264593	0.00157877
Q13151	HNRNPA0	12	9	12	3	219184	23533.5	20489.4	3.53915e+06	303214	553767	0.195977	0.220097	0.217826	0.161006	0.205094	0.164287	0.184379	0.236447	0.20404	0.210848	0.152118	0.183988	0.235931	0.230813	0.19715	0.170794	0.196155	0.230068	0.198619	0.204364	0.0226418	0.0207357	0.010605	0.0352175	0.00687806	0.00318777
Q13162	PRDX4	4	3	5	3	63322.6	1221.52	14903	184172	16621.6	111490	0.185335	0.205851	0.187909	0.229093	0.191813	0.175586	0.193328	0.232504	0.18667	0.211912	0.191426	0.192046	0.169723	0.206194	0.240611	0.184116	0.197075	0.196712	0.207319	0.214779	0.00799034	0.00762718	0.0323029	0.0212335	0.0245251	0.00281382
Q13200	PSMD2	5	13	4	3	86800.8	4371.26	78534.2	377187	35231.7	659588	0.156561	0.166226	0.181926	0.219567	0.27572	0.157329	0.169605	0.225829	0.224205	0.223032	0.182732	0.190864	0.170194	0.27421	0.182001	0.165541	0.175565	0.19265	0.239327	0.226918	0.014893	0.0133568	0.029327	0.0302979	0.0469804	0.00737954
Q13257	MAD2L1	7	2	3	3	58781.8	22501.4	12585.6	806071	86810.7	224756	0.176675	0.171592	0.190403	0.201324	0.260006	0.159641	0.165714	0.181973	0.256393	0.23628	0.156221	0.192739	0.160291	0.259924	0.230826	0.164179	0.176682	0.177556	0.239214	0.24237	0.0109562	0.014213	0.0155347	0.0328611	0.0155142	0.00843021
Q13263	TRIM28	8	21	16	3	112055	16455.9	12484.8	1.44134e+06	708156	1.69761e+06	0.147559	0.176064	0.197473	0.217278	0.261627	0.113313	0.139179	0.231068	0.258198	0.258241	0.114453	0.138943	0.206192	0.309825	0.230588	0.125108	0.151395	0.211578	0.261767	0.250152	0.0194513	0.0213639	0.017433	0.0463765	0.0170273	0.014546
Q13283	G3BP1	4	5	7	3	40119.4	5423.35	8582.71	342281	95649.9	201347	0.188485	0.191685	0.197552	0.181928	0.24035	0.181147	0.193232	0.234891	0.190865	0.199864	0.190941	0.194609	0.214055	0.220708	0.179687	0.186858	0.193175	0.215499	0.197834	0.206634	0.00509593	0.00146296	0.0187116	0.0203072	0.0308929	0.00192295
Q13325	IFIT5	5	2	1	3	59799	1621.57	10258.9	700160	24501.4	189496	0.160855	0.189409	0.200517	0.214345	0.234873	0.146981	0.162837	0.218058	0.240125	0.231999	0.100658	0.136024	0.169254	0.37447	0.219594	0.136165	0.162757	0.195943	0.276313	0.228822	0.0315226	0.026693	0.0247215	0.0859779	0.00811965	0.0120674
Q13347	EIF3I	6	16	10	3	820470	16728.9	61145.8	2.05756e+06	143150	648814	0.165178	0.190898	0.198702	0.187494	0.257729	0.148994	0.165639	0.233781	0.219996	0.23159	0.145	0.165561	0.214277	0.283524	0.191639	0.153057	0.174033	0.215587	0.230338	0.226986	0.0106851	0.0146057	0.0175763	0.0488433	0.0332846	0.00835727
Q13423	NNT	22	7	4	3	171523	2133.33	16038.1	3.20823e+06	37558.2	413304	0.164111	0.195169	0.183009	0.222885	0.234827	0.186206	0.183707	0.220459	0.212382	0.197246	0.155278	0.182041	0.191815	0.28401	0.186857	0.168532	0.186972	0.198427	0.239759	0.20631	0.0159313	0.00714745	0.0195814	0.0386807	0.0252365	0.00526347
Q13505	MTX1	4	3	1	3	20184.1	763.852	2311.89	236526	9265.94	34110.2	0.17836	0.178954	0.181728	0.22381	0.237148	0.176977	0.206976	0.235324	0.192325	0.188398	0.151239	0.135141	0.227734	0.268983	0.216904	0.168859	0.17369	0.214928	0.228373	0.21415	0.0152747	0.036206	0.029002	0.0385318	0.0244916	0.00599875
Q13546	RIPK1	2	1	3	3	2543.79	1582.8	11703	129825	33892.6	34241.8	0.178854	0.197957	0.21893	0.181691	0.222567	0.176485	0.176951	0.223776	0.20481	0.217978	0.178723	0.190589	0.185057	0.263573	0.182058	0.178021	0.188499	0.209255	0.216691	0.207534	0.00133163	0.0106579	0.0210953	0.042214	0.0221819	0.00363761
Q13613	MTMR1	2	3	1	3	47331.3	5727.67	47448.7	182226	11784	145034	0.183509	0.188281	0.191233	0.206521	0.230456	0.169853	0.180713	0.213825	0.224717	0.210892	0.203131	0.205182	0.134988	0.264994	0.191706	0.185498	0.191392	0.180015	0.232077	0.211018	0.0167276	0.0125276	0.0405976	0.0299232	0.0193756	0.00349785
Q13616	CUL1	3	3	2	3	23334.6	760.572	6257.77	137411	14904.4	116945	0.172291	0.181897	0.209239	0.214154	0.222419	0.165914	0.175241	0.212021	0.221383	0.22544	0.20171	0.225001	0.178172	0.214435	0.180681	0.179972	0.194046	0.199811	0.216658	0.209513	0.019094	0.0270136	0.0187911	0.00409508	0.0250152	0.00331328
Q13617	CUL2	2	2	1	3	30606.2	1040.97	801.871	325831	7610.83	38407.9	0.171148	0.191163	0.173051	0.233637	0.231	0.18842	0.204106	0.225803	0.173793	0.207878	0.249064	0.21296	0.190805	0.199484	0.147687	0.202877	0.202743	0.196553	0.202305	0.195522	0.0409206	0.0109622	0.0268415	0.0300217	0.0430094	-0.000613886
Q13620	CUL4B	5	9	4	3	69643.5	1883.49	11644.8	1.18626e+06	52090.3	378748	0.150571	0.186582	0.187058	0.21852	0.25727	0.172631	0.184456	0.21722	0.214624	0.211069	0.171313	0.184453	0.181733	0.280277	0.182223	0.164838	0.185164	0.195337	0.237807	0.216854	0.0123736	0.00122808	0.0191375	0.0368313	0.0378561	0.00630555
Q13686	ALKBH1	6	4	1	3	21849.3	0	7870.97	571376	4083.46	89650.3	0.189246	0.202843	0.217558	0.178058	0.212294	0.187396	0.208784	0.239348	0.186166	0.178306	0.173867	0.204147	0.236378	0.178905	0.206702	0.183503	0.205258	0.231094	0.181043	0.199101	0.00839608	0.00312224	0.0118168	0.00445648	0.0182245	0.00065973
Q13885	TUBB2A	78	54	23	3	0	1381.97	25252.7	9081.37	24602.5	462815	0.150639	0.201789	0.116771	0.146611	0.384189	0.170698	0.18682	0.201161	0.230653	0.210668	0.145382	0.177263	0.15073	0.275252	0.251372	0.155573	0.188624	0.156221	0.217505	0.282076	0.0133596	0.0123622	0.0424623	0.0653207	0.090744	0.0105064
Q13888	GTF2H2	5	7	9	3	126275	3353.8	7054.01	1.28422e+06	154682	370868	0.185125	0.198487	0.201115	0.196269	0.219004	0.194618	0.206453	0.236488	0.181078	0.181363	0.199226	0.21701	0.187843	0.219619	0.176302	0.19299	0.207317	0.208482	0.198989	0.192223	0.00719014	0.009292	0.0251456	0.0194137	0.0233306	-0.000205997
Q13895	BYSL	1	2	1	3	33350.7	1869.93	1421.75	134953	14470.9	36982.1	0.17204	0.213044	0.186964	0.208251	0.219701	0.116838	0.154619	0.313064	0.208922	0.206558	0.0918163	0.126809	0.205472	0.311174	0.264729	0.126898	0.164824	0.235167	0.242782	0.230329	0.0410471	0.0440139	0.0680925	0.0592297	0.0305075	0.0118832
Q13907	IDI1	7	6	4	3	10043.1	0	2382.01	228815	14857.7	89797.9	0.173931	0.193058	0.185507	0.205584	0.241921	0.177823	0.171871	0.189712	0.245705	0.214889	0.1774	0.190585	0.135982	0.265938	0.230095	0.176385	0.185171	0.1704	0.239075	0.228969	0.00213567	0.0115845	0.0298809	0.0307183	0.0135513	0.00601587
Q14008	CKAP5	2	8	4	3	174764	7052.73	7840.28	1.89343e+06	83150.8	182871	0.154002	0.194749	0.155663	0.260269	0.235317	0.148607	0.166943	0.243347	0.216485	0.224619	0.139642	0.175106	0.200876	0.265943	0.218434	0.147417	0.178932	0.199962	0.247565	0.226123	0.00725347	0.0142924	0.0438488	0.0270658	0.00854176	0.0091507
Q14019	COTL1	8	2	2	3	320504	4736.03	3754.05	1.41909e+06	44650.5	82874.8	0.168887	0.192182	0.201896	0.203081	0.233954	0.141148	0.149064	0.245348	0.293245	0.171196	0.139048	0.171165	0.239353	0.244303	0.20613	0.149694	0.170803	0.228866	0.246876	0.20376	0.0166545	0.0215613	0.0235477	0.0451372	0.0314461	0.00788318
Q14137	BOP1	1	5	3	3	2293.02	17492	27548.1	8101.36	71301	204392	0.193653	0.141051	0.238034	0.193113	0.23415	0.133248	0.159782	0.21213	0.252387	0.242452	0.122803	0.151923	0.173817	0.317999	0.233459	0.149901	0.150918	0.207993	0.2545	0.236687	0.038248	0.00940606	0.0323078	0.0624695	0.00500504	0.0111326
Q14141	SEPTIN6	2	1	2	3	46762.6	0	3951.1	91911.4	9294.19	63015.2	0.195611	0.188715	0.202288	0.205372	0.208014	0.172922	0.184103	0.258759	0.19393	0.190286	0.229934	0.194474	0.203651	0.214053	0.157889	0.199489	0.189097	0.221566	0.204452	0.185397	0.0287032	0.00519607	0.0322175	0.0100929	0.0254179	-0.000217338
Q14145	KEAP1	2	8	4	3	4633.3	654.818	3340.02	229608	42543.3	473924	0.153084	0.170851	0.195304	0.234659	0.246101	0.169633	0.170619	0.211921	0.213517	0.234311	0.232035	0.203322	0.174259	0.220521	0.169863	0.184917	0.181597	0.193828	0.222899	0.216758	0.0416357	0.0188147	0.0188744	0.0107699	0.0410382	0.00409075
Q14157	UBAP2L	7	9	10	3	165164	11242.5	30151.7	920816	238579	570526	0.167225	0.181764	0.188598	0.211306	0.251107	0.175506	0.181006	0.231239	0.198059	0.21419	0.160876	0.167694	0.236006	0.241885	0.193539	0.167869	0.176821	0.218614	0.217083	0.219612	0.00733645	0.00791356	0.0261038	0.0224768	0.0291642	0.00593252
Q14165	MLEC	1	3	2	3	123649	2092.8	63925.7	360916	25986.3	149587	0.160745	0.197079	0.195573	0.220368	0.226234	0.162453	0.183994	0.224303	0.217252	0.211998	0.180771	0.196965	0.163366	0.257597	0.201301	0.16799	0.192679	0.194414	0.231739	0.213178	0.0111017	0.00752206	0.0304849	0.0224479	0.0125085	0.00522491
Q14203	DCTN1	4	28	13	3	66362.6	22775	59478.9	409708	179274	1.05568e+06	0.168298	0.195218	0.199341	0.205557	0.231586	0.153514	0.170519	0.235213	0.22793	0.212825	0.150312	0.175864	0.174859	0.301827	0.197137	0.157375	0.180534	0.203138	0.245105	0.213849	0.00959435	0.0129949	0.0303552	0.0503809	0.0172472	0.00727465
Q14240	EIF4A2	43	33	15	3	6318.74	0	1323.27	53044.4	13480.3	16167.6	0.191649	0.177982	0.188401	0.220088	0.221879	0.167054	0.176876	0.214221	0.227948	0.213901	0.194995	0.193595	0.169863	0.24078	0.200768	0.184566	0.182818	0.190828	0.229605	0.212183	0.0152578	0.00934965	0.0222785	0.0104448	0.0106603	0.00398879
Q14247	CTTN	6	10	5	3	68985.4	9258.49	31480.8	640054	108089	544828	0.157553	0.175252	0.221636	0.200616	0.244944	0.15783	0.166117	0.261301	0.203823	0.210928	0.152093	0.155027	0.246345	0.259093	0.187443	0.155825	0.165465	0.243094	0.221177	0.214438	0.00323554	0.0101285	0.0200317	0.0328751	0.0289109	0.00741709
Q14254	FLOT2	1	5	2	3	20764.4	21605.5	22343.6	166049	22904.9	300502	0.171257	0.186822	0.19968	0.202512	0.239729	0.196404	0.202981	0.225616	0.184075	0.190924	0.185657	0.192384	0.188527	0.259731	0.173702	0.184439	0.194063	0.204608	0.215439	0.201452	0.0126176	0.00820936	0.0190293	0.0394498	0.0342497	0.0023396
Q14258	TRIM25	1	7	3	3	12252.5	4695.07	16980.8	92442.9	58536.6	312966	0.178246	0.219416	0.205886	0.179442	0.21701	0.167585	0.181363	0.24624	0.196806	0.208006	0.19092	0.205676	0.177931	0.242839	0.182634	0.178917	0.202151	0.210019	0.206362	0.20255	0.0116817	0.0192699	0.0343415	0.032761	0.0178257	0.00226215
Q14318	FKBP8	1	4	2	3	6482.67	4588.65	13184.6	62332.7	45825.6	171610	0.161926	0.166097	0.196765	0.222177	0.253035	0.0893974	0.128232	0.168788	0.290658	0.322924	0.0916971	0.146453	0.167258	0.334195	0.260398	0.11434	0.146927	0.177604	0.282343	0.278786	0.0412263	0.0189372	0.0166117	0.0564697	0.0384021	0.0182438
Q14331	FRG1	1	2	2	3	36235.8	0	14553.6	314759	19374.4	106161	0.154527	0.190405	0.186538	0.205196	0.263335	0.168725	0.190576	0.220784	0.220374	0.199542	0.153293	0.200419	0.180521	0.258975	0.206792	0.158848	0.1938	0.195947	0.228182	0.223223	0.0085756	0.00573269	0.0217181	0.0277269	0.0349265	0.00656275
Q14498	RBM39	5	6	6	3	43358.8	5929.6	17517.3	598646	65811.8	311686	0.207281	0.207561	0.205335	0.173743	0.20608	0.18744	0.201392	0.245928	0.172783	0.192457	0.194847	0.21475	0.182898	0.231503	0.176001	0.196523	0.207901	0.211387	0.192676	0.191513	0.0100257	0.00668586	0.0319479	0.0336285	0.015062	-0.000813859
Q14566	MCM6	22	37	19	3	460033	47661.5	87023.7	7.38124e+06	399203	3.13547e+06	0.145981	0.17307	0.176807	0.234744	0.269397	0.162763	0.177338	0.201774	0.237816	0.220309	0.127886	0.152044	0.169262	0.339546	0.211262	0.145543	0.167484	0.182614	0.270702	0.233656	0.0174427	0.0135405	0.0170161	0.0596404	0.031281	0.0110809
Q14657	LAGE3	1	1	1	3	2450.89	3757.33	1934.86	36787.4	37017.7	28957.7	0.186458	0.190983	0.190862	0.197489	0.234208	0.164859	0.175738	0.22079	0.223536	0.215077	0.141259	0.169941	0.183046	0.304847	0.200907	0.164192	0.178887	0.198233	0.241957	0.216731	0.0226069	0.0108685	0.0199223	0.0559995	0.0167119	0.00678834
Q14677	CLINT1	1	12	6	3	7899.94	5241.08	54659.3	133493	93844.7	410990	0.203154	0.181212	0.19384	0.224534	0.197259	0.176522	0.191597	0.260018	0.180855	0.191008	0.157114	0.178327	0.259335	0.220454	0.18477	0.17893	0.183712	0.237731	0.208614	0.191012	0.0231144	0.00697952	0.0380121	0.0241265	0.00624465	0.00247727
Q14683	SMC1A	1	35	24	3	19138.3	37457	107732	68969.4	424124	1.70163e+06	0.163369	0.182712	0.200464	0.199564	0.253891	0.162326	0.170928	0.247999	0.210884	0.207863	0.199272	0.200868	0.177909	0.243704	0.178247	0.174989	0.184836	0.208791	0.218051	0.213334	0.0210359	0.0150821	0.0357791	0.0229264	0.0381173	0.0045094
Q14694	USP10	2	15	3	3	22854.4	7615.54	49618.6	161647	47175.8	646341	0.169035	0.177434	0.204539	0.210737	0.238256	0.164875	0.176427	0.214856	0.224718	0.219124	0.161519	0.186108	0.188163	0.292577	0.171634	0.165143	0.17999	0.202519	0.242677	0.209671	0.00376504	0.00532272	0.0134608	0.0437759	0.0343021	0.00622171
Q14739	LBR	11	17	15	3	234922	27229.1	73633.4	2.34911e+06	235096	991331	0.149826	0.191221	0.17987	0.225892	0.25319	0.167989	0.186314	0.213265	0.217752	0.214679	0.146974	0.179756	0.154786	0.316208	0.202276	0.15493	0.185764	0.182641	0.253284	0.223382	0.0113994	0.00575255	0.0293378	0.0546455	0.0265491	0.00812065
Q14807	KIF22	1	8	3	3	2183.62	1185.51	7616.95	29391.5	22781	181214	0.163598	0.244999	0.211471	0.173447	0.206485	0.178877	0.210891	0.235412	0.183113	0.191707	0.172051	0.202823	0.192459	0.238481	0.194186	0.171509	0.219571	0.213114	0.198347	0.197459	0.00765393	0.0223878	0.0215238	0.0350917	0.00791406	0.00156277
Q14974	KPNB1	1	8	2	3	37544.1	4835.85	48477	188494	21894.2	470724	0.165708	0.173588	0.190196	0.225216	0.245292	0.147894	0.159225	0.194354	0.245081	0.253446	0.138534	0.164983	0.180527	0.318691	0.197266	0.150712	0.165932	0.188359	0.262996	0.232001	0.0138041	0.00722846	0.00709427	0.0492455	0.0303569	0.0103153
Q14978	NOLC1	3	5	5	3	52971.7	12042.4	14699.1	330128	85516.2	220442	0.159979	0.193964	0.201401	0.217547	0.227109	0.148915	0.164159	0.284308	0.189296	0.213323	0.132549	0.14718	0.209499	0.31452	0.196251	0.147148	0.168434	0.231736	0.240454	0.212228	0.0138	0.0236836	0.0457084	0.0656799	0.0154577	0.00857009
Q15003	NCAPH	10	27	19	3	109399	22780.2	26349.3	1.9126e+06	435841	2.27628e+06	0.154474	0.17629	0.177428	0.234189	0.25762	0.156369	0.168611	0.216369	0.23621	0.222442	0.147542	0.164974	0.168121	0.321331	0.198031	0.152795	0.169958	0.187306	0.26391	0.226031	0.00464647	0.00577671	0.0255959	0.0497386	0.0299563	0.00957751
Q15008	PSMD6	8	7	3	3	106586	583.783	8953.14	2.74503e+06	47318.8	242997	0.179489	0.188284	0.188558	0.209295	0.234374	0.172497	0.179158	0.220326	0.213731	0.214288	0.180228	0.182046	0.207643	0.236688	0.193395	0.177405	0.183163	0.205509	0.219904	0.214019	0.00426592	0.00466447	0.015991	0.0147032	0.0204906	0.00446155
Q15011	HERPUD1	2	1	2	3	14247.4	0	0	350169	17214.1	8911.84	0.179472	0.203617	0.193969	0.190748	0.232194	0.200936	0.172704	0.19624	0.210413	0.219706	0.166683	0.204385	0.16657	0.230771	0.231591	0.182364	0.193569	0.185593	0.210644	0.22783	0.0173089	0.0180732	0.0165134	0.0200125	0.00704236	0.00407788
Q15018	ABRAXAS2	3	5	2	3	17289.8	1313.37	6022.72	174692	15159.5	142873	0.191306	0.194923	0.198636	0.180309	0.234825	0.190082	0.198179	0.231196	0.183519	0.197024	0.177927	0.179171	0.2351	0.240496	0.167305	0.186438	0.190758	0.221644	0.201441	0.199718	0.0073966	0.0101655	0.0200209	0.0338605	0.0338404	0.00175399
Q15019	SEPTIN2	4	5	3	3	94163.7	7323.36	20816.1	144013	33750.9	180912	0.165745	0.198302	0.203512	0.200194	0.232246	0.148703	0.167052	0.207831	0.216417	0.259996	0.169396	0.187682	0.213881	0.246479	0.182562	0.161282	0.184346	0.208408	0.22103	0.224935	0.0110451	0.0158899	0.00520855	0.0234848	0.0392316	0.00666256
Q15031	LARS2	10	5	1	3	87031.2	1206.22	10168.3	854770	7034.67	160394	0.160807	0.197772	0.189655	0.221699	0.230067	0.200789	0.191598	0.225337	0.185859	0.196418	0.156397	0.18139	0.161019	0.294463	0.206731	0.172665	0.190253	0.192004	0.234007	0.211072	0.0244559	0.00827354	0.0322229	0.0553382	0.0172391	0.00483474
Q15036	SNX17	5	10	4	3	24430.1	1807.71	14609.6	448638	36456.6	281557	0.195143	0.20822	0.208977	0.178336	0.209325	0.182974	0.188851	0.219941	0.206438	0.201797	0.166528	0.191196	0.205357	0.246927	0.189992	0.181548	0.196089	0.211425	0.210567	0.200371	0.0143603	0.0105713	0.00759412	0.0344817	0.00974485	0.00229528
Q15056	EIF4H	2	1	3	3	95925.5	4167.62	2193.37	269490	39079	36993.5	0.148683	0.182817	0.204927	0.202973	0.2606	0.12703	0.152576	0.22901	0.246058	0.245326	0.0820376	0.113467	0.284904	0.279106	0.240484	0.11925	0.14962	0.239614	0.242713	0.248804	0.0339968	0.0347689	0.0410293	0.0381767	0.010499	0.0144981
Q15070	OXA1L	3	3	2	3	34803.7	2338.2	27147.5	648320	33183.2	204124	0.150495	0.183223	0.176118	0.205256	0.284908	0.170923	0.189172	0.199371	0.222298	0.218236	0.147005	0.15542	0.194294	0.295569	0.207712	0.156141	0.175938	0.189928	0.241041	0.236952	0.0129203	0.0180165	0.0122262	0.0479852	0.0418635	0.00894352
Q15118	PDK1	3	4	1	3	15244.2	0	9866.24	200817	10806.2	208548	0.150156	0.176987	0.19977	0.22831	0.244777	0.164313	0.167542	0.204253	0.22052	0.243372	0.224283	0.176383	0.143978	0.266737	0.188619	0.179584	0.173637	0.182667	0.238523	0.225589	0.0393525	0.0052876	0.0335808	0.0247433	0.0320253	0.00602827
Q15181	PPA1	2	3	1	3	17515.4	6205.73	28354.8	85803.7	36303.4	492795	0.128006	0.405223	0.196543	0.171506	0.0987222	0.171468	0.18382	0.217888	0.211066	0.215759	0.15218	0.176634	0.204682	0.283906	0.182598	0.150551	0.255226	0.206371	0.222159	0.165693	0.0217766	0.129951	0.0107722	0.0570155	0.060322	0.00060297
Q15233	NONO	39	53	21	3	759880	65540.7	161862	9.7291e+06	1.05995e+06	3.63528e+06	0.188726	0.213292	0.22375	0.169105	0.205126	0.168364	0.20058	0.242589	0.188702	0.199764	0.133723	0.178952	0.203914	0.265452	0.217958	0.163605	0.197608	0.223418	0.207753	0.207616	0.0278087	0.0173619	0.0193397	0.0509205	0.00934919	0.00429619
Q15365	PCBP1	26	27	15	3	122910	13542	30268.2	9.91744e+06	181513	577033	0.159859	0.179219	0.197855	0.20448	0.258587	0.169424	0.183697	0.202312	0.229258	0.215308	0.147664	0.169019	0.181541	0.289087	0.212688	0.158983	0.177312	0.193903	0.240942	0.228861	0.0109065	0.00752254	0.0109349	0.0434966	0.0257765	0.00809328
Q15366	PCBP2	24	29	17	3	1491	46836.8	57630	474963	717548	2.02662e+06	0.166444	0.194728	0.203884	0.186742	0.248202	0.1697	0.184012	0.209307	0.219277	0.217703	0.144034	0.171003	0.186312	0.290546	0.208105	0.160059	0.183248	0.199835	0.232188	0.22467	0.0139738	0.0118809	0.0120204	0.0530925	0.0209368	0.00716707
Q15370	ELOB	1	3	1	3	56378.7	0	3785.69	75797.9	11574.9	179992	0.196082	0.190194	0.199772	0.2165	0.197452	0.166128	0.175919	0.195016	0.22056	0.242377	0.188743	0.214856	0.223537	0.185968	0.186895	0.183651	0.193657	0.206108	0.207676	0.208908	0.0156131	0.0196981	0.0152796	0.0189089	0.0294616	0.00265993
Q15382	RHEB	12	10	7	3	226578	6476.79	30565.1	4.56319e+06	186298	831498	0.16717	0.162607	0.171144	0.220836	0.278243	0.171792	0.180606	0.240252	0.19645	0.2109	0.137639	0.165829	0.237496	0.24195	0.217086	0.158867	0.169681	0.216297	0.219745	0.23541	0.0185288	0.00959795	0.0391281	0.0227699	0.037223	0.00821023
Q15393	SF3B3	11	23	18	3	399696	39114.1	149486	2.34632e+06	239028	1.15259e+06	0.163842	0.174585	0.190987	0.201464	0.269121	0.161069	0.179831	0.204676	0.227474	0.22695	0.188216	0.200597	0.158383	0.266179	0.186625	0.171043	0.185004	0.184682	0.231706	0.227565	0.0149373	0.013756	0.0237818	0.0325642	0.0412516	0.00620894
Q15417	CNN3	2	4	1	3	52849.9	3262.4	17588.9	354633	16394.6	192614	0.171303	0.187221	0.192757	0.215729	0.23299	0.16784	0.182479	0.251481	0.1954	0.2028	0.174287	0.187181	0.197791	0.30805	0.132691	0.171143	0.185627	0.21401	0.239726	0.189493	0.0032263	0.0027264	0.0325483	0.0600368	0.0514565	0.004014
Q15436	SEC23A	8	9	5	3	43990.9	1852.85	21368.7	585263	31882.3	313840	0.179802	0.185506	0.189095	0.206831	0.238765	0.1722	0.174815	0.21618	0.21475	0.222054	0.193805	0.190003	0.196449	0.248186	0.171556	0.181936	0.183442	0.200575	0.223256	0.210792	0.0109595	0.00780142	0.0140062	0.0219505	0.0349913	0.00391991
Q15555	MAPRE2	9	12	10	3	61860.9	10134.4	27883.1	1.17652e+06	197083	699883	0.209194	0.218043	0.248321	0.173565	0.150877	0.185569	0.207034	0.248224	0.181083	0.178089	0.167048	0.218635	0.263108	0.182516	0.168693	0.18727	0.214571	0.253218	0.179054	0.165886	0.0211242	0.00653391	0.00856538	0.00480805	0.0138215	-0.00230507
Q15637	SF1	2	5	5	3	18103.3	708.029	2652.86	174678	50633.1	148560	0.185498	0.204252	0.200482	0.190368	0.2194	0.185027	0.195723	0.244948	0.182568	0.191734	0.193385	0.21281	0.179709	0.235937	0.17816	0.18797	0.204262	0.20838	0.202958	0.196431	0.00469583	0.00854319	0.0333289	0.0288258	0.0210178	0.000807552
Q15717	ELAVL1	6	5	3	3	251675	2828.85	23769.4	1.42635e+06	42599.8	248613	0.188714	0.203083	0.211955	0.174707	0.22154	0.169519	0.177598	0.222649	0.209241	0.220993	0.156667	0.177366	0.240947	0.211702	0.213318	0.171633	0.186016	0.225184	0.19855	0.218617	0.0161278	0.0147813	0.0146612	0.0206851	0.00459713	0.00448927
Q15738	NSDHL	6	4	2	3	124714	2064.08	16692.8	827700	43655.9	347166	0.171063	0.216675	0.175345	0.203193	0.233724	0.169384	0.182783	0.197138	0.221072	0.229624	0.150995	0.195609	0.177471	0.28668	0.189245	0.163814	0.198355	0.183318	0.236982	0.217531	0.0111331	0.0171121	0.0120152	0.0439584	0.0245819	0.00579333
Q15750	TAB1	1	2	1	3	24437.6	1429.9	14798.5	47378.6	1144.1	54609.7	0.164804	0.177715	0.213225	0.207467	0.23679	0.140185	0.162171	0.226436	0.228255	0.242953	0.194546	0.222774	0	0.372661	0.210018	0.166512	0.187553	0.146554	0.269461	0.22992	0.0272211	0.0314767	0.127091	0.0899765	0.017509	0.00786195
Q15758	SLC1A5	11	5	1	3	67197.1	1096.99	38718.8	3.21715e+06	21256.3	390276	0.151824	0.189252	0.181271	0.229415	0.248238	0.154225	0.171956	0.300529	0.17897	0.19432	0.117704	0.150113	0.221904	0.32303	0.187248	0.141251	0.17044	0.234568	0.243805	0.209935	0.0204279	0.0196134	0.0606292	0.0731002	0.0333592	0.00899564
Q15773	MLF2	13	39	12	3	116727	10379.4	71628.2	1.27308e+06	175285	1.39192e+06	0.200146	0.212494	0.241575	0.176861	0.168925	0.234584	0.251714	0.281465	0.110644	0.121592	0.191212	0.210828	0.211418	0.207114	0.179429	0.208647	0.225012	0.244819	0.164873	0.156649	0.0229022	0.0231397	0.035136	0.0493395	0.0308105	-0.00586358
Q16204	CCDC6	1	7	3	3	0	1565.79	3422.66	51493.1	55264.7	96078.5	0.185515	0.156856	0.190784	0.205202	0.261643	0.200272	0.182758	0.236514	0.17931	0.201146	0.20127	0.188854	0.196218	0.219489	0.194168	0.195686	0.176156	0.207839	0.201334	0.218986	0.00882207	0.0169899	0.0249817	0.0203669	0.0371064	0.00278527
Q16513	PKN2	2	12	5	3	6043.35	12024.2	36431.8	56232.4	76725.2	394593	0.156284	0.182429	0.178083	0.222538	0.260666	0.148926	0.167041	0.240899	0.216859	0.226276	0.146772	0.184252	0.183569	0.263377	0.222029	0.150661	0.177907	0.20085	0.234258	0.236324	0.00498762	0.00945463	0.0347913	0.0253774	0.0211874	0.00911591
Q16531	DDB1	3	10	6	3	24230.5	4174.01	32191	185001	63009.1	473460	0.16242	0.186041	0.203722	0.196927	0.250889	0.164278	0.195009	0.207764	0.223019	0.209929	0.20531	0.222423	0.16715	0.233858	0.17126	0.177336	0.201158	0.192879	0.217935	0.210693	0.0242438	0.018954	0.0223735	0.0189829	0.03982	0.00334101
Q16543	CDC37	3	4	3	3	24639.1	4635.32	13410	269812	59554.7	232485	0.162899	0.183159	0.185349	0.198946	0.269647	0.162705	0.173035	0.236486	0.218558	0.209216	0.148202	0.16841	0.218772	0.280516	0.1841	0.157935	0.174868	0.213536	0.232673	0.220988	0.00843009	0.00754379	0.0259676	0.0425778	0.0439717	0.00754875
Q16630	CPSF6	1	1	1	3	25564.9	9715.06	9534.23	118884	15974.7	24373.4	0.197151	0.189426	0.194945	0.191344	0.227133	0.129907	0.170433	0.245787	0.231884	0.221989	0.155217	0.163957	0.221682	0.278779	0.180365	0.160758	0.174605	0.220805	0.234002	0.209829	0.0339628	0.0132375	0.0254321	0.0437562	0.0256461	0.00662903
Q16658	FSCN1	8	4	1	3	77963.7	1168.12	9185.63	1.06917e+06	10296.7	161169	0.171392	0.183864	0.188489	0.21459	0.241665	0.156239	0.160313	0.192133	0.262038	0.229276	0.144296	0.162548	0.202683	0.289384	0.20109	0.157309	0.168908	0.194435	0.255337	0.22401	0.01358	0.0129999	0.00737161	0.0378443	0.0207937	0.00879964
Q16763	UBE2S	4	5	7	3	20037.7	1892.49	8870.55	323564	63891.6	112261	0.176942	0.181237	0.209712	0.184175	0.247934	0.165284	0.178242	0.253565	0.199719	0.20319	0.149647	0.169319	0.232834	0.2499	0.1983	0.163958	0.176266	0.232037	0.211264	0.216475	0.0136959	0.00619993	0.0219372	0.0343499	0.0273539	0.00594753
Q16850	CYP51A1	2	4	1	3	19080.3	2191.7	16528.6	200751	24055.5	142215	0.143013	0.17349	0.186652	0.209917	0.286927	0.0846419	0.131774	0.265663	0.251067	0.266855	0.105329	0.135263	0.201395	0.315217	0.242796	0.110995	0.146842	0.217903	0.258734	0.265526	0.0295953	0.0231437	0.0420127	0.0530668	0.0220953	0.0169791
Q16891	IMMT	7	13	4	3	330690	18360.8	104819	1.18623e+06	78426.6	765724	0.154615	0.177924	0.192477	0.225248	0.249736	0.156322	0.168378	0.249808	0.206831	0.21866	0.163677	0.154481	0.1733	0.302618	0.205923	0.158205	0.166928	0.205195	0.244899	0.224773	0.00481537	0.0117887	0.0398081	0.0508273	0.022537	0.00852658
Q3SXM5	HSDL1	3	2	3	3	57799.9	0	2318.3	974459	19302.3	34449.5	0.159324	0.193007	0.17868	0.237849	0.23114	0.175903	0.204051	0.177206	0.22395	0.21889	0.191996	0.215844	0.105029	0.292061	0.19507	0.175741	0.204301	0.153638	0.251287	0.215033	0.0163364	0.0114205	0.042103	0.0359892	0.0183418	0.0046734
Q3ZCQ8	TIMM50	4	3	2	3	85908.6	3500.46	4830.54	1.10647e+06	25987.2	52432.3	0.146073	0.181184	0.185969	0.221489	0.265285	0.126914	0.138771	0.388527	0.153965	0.191823	0.131848	0.161175	0.187209	0.298537	0.221231	0.134945	0.160377	0.253902	0.224664	0.226113	0.00994803	0.0212175	0.11659	0.0723387	0.0369735	0.0104902
Q4G0F5	VPS26B	4	3	7	3	15345.6	935.169	1662.93	229806	57451.8	93563.8	0.180433	0.202817	0.200318	0.19223	0.224202	0.19373	0.206255	0.208138	0.192032	0.199845	0.188909	0.206891	0.185391	0.242192	0.176618	0.187691	0.205321	0.197949	0.208818	0.200221	0.00673157	0.00219159	0.011557	0.0289027	0.0237945	0.00120912
Q53H96	PYCR3	3	8	2	3	30142.3	709.374	18082.5	225362	37801.8	352512	0.137212	0.174465	0.182939	0.268696	0.236687	0.153905	0.164547	0.192913	0.252678	0.235956	0.151356	0.17527	0.161029	0.268437	0.243909	0.147491	0.171427	0.17896	0.26327	0.238851	0.00899234	0.00597192	0.0163099	0.00917393	0.00439564	0.0108025
Q53S58	TMEM177	4	5	3	3	21779.1	2473.14	17437.4	568875	64541.2	351650	0.14742	0.193839	0.18523	0.223287	0.250224	0.166211	0.178906	0.211758	0.219451	0.223675	0.137495	0.166993	0.172709	0.294293	0.22851	0.150375	0.179913	0.189899	0.245677	0.234136	0.0145842	0.0134512	0.0199388	0.0421462	0.0141408	0.00927071
Q562R1	ACTBL2	21	51	36	3	127352	606.585	4142.61	1.01338e+06	6409.02	222998	0.173867	0.234865	0.181991	0.218746	0.190531	0.129014	0.120857	0.173937	0.21733	0.358862	0.310746	0.188521	0.282782	0.0971202	0.12083	0.204542	0.181414	0.212903	0.177732	0.223408	0.0946696	0.0573352	0.0606506	0.0698154	0.122374	0.00122781
Q5BKZ1	ZNF326	5	18	9	3	46017.1	5398.75	43528.3	439255	110458	777340	0.177703	0.224509	0.212538	0.173563	0.211688	0.169491	0.184626	0.265477	0.191428	0.188978	0.156737	0.176793	0.209272	0.259908	0.197289	0.167977	0.195309	0.229096	0.2083	0.199318	0.0105644	0.0255889	0.0315491	0.045578	0.0114902	0.00348233
Q5C9Z4	NOM1	1	6	1	3	12336.8	0	10155.6	89304.1	4416.87	187112	0.212606	0.256109	0.243023	0.171504	0.116758	0.191062	0.225357	0.317417	0.126933	0.139231	0.203789	0.305569	0.178817	0.171096	0.14073	0.202486	0.262345	0.246419	0.156511	0.13224	0.010831	0.040468	0.0693624	0.0256162	0.0134285	-0.00886025
Q5J8M3	EMC4	2	3	1	3	25759.6	1045.95	2456.04	340352	11177.5	48429.5	0.167796	0.19757	0.184309	0.208482	0.241842	0.195783	0.196825	0.248349	0.179432	0.17961	0.144181	0.175068	0.202528	0.274258	0.203966	0.169253	0.189821	0.211729	0.220724	0.208473	0.0258323	0.0127818	0.0329965	0.0485835	0.03136	0.00459425
Q5JPH6	EARS2	5	2	1	3	19084.8	0	0	404874	7774.25	100426	0.178703	0.189865	0.192161	0.215656	0.223615	0.172178	0.187492	0.254714	0.194235	0.19138	0.145821	0.15536	0.169679	0.303281	0.225859	0.165567	0.177572	0.205518	0.237724	0.213618	0.0174089	0.0192733	0.044063	0.0577755	0.0192913	0.00638921
Q5JVF3	PCID2	5	7	1	3	71864	0	14885.4	1.23049e+06	9968.49	287271	0.161603	0.201528	0.187141	0.208702	0.241026	0.178405	0.184218	0.228034	0.205064	0.204279	0.167747	0.186247	0.150706	0.298887	0.196413	0.169252	0.190665	0.188627	0.237551	0.213906	0.00850143	0.00946295	0.0386856	0.0531498	0.0238134	0.00543071
Q5QP82	DCAF10	4	3	4	3	19788	1529.53	5129.6	202361	39744.3	114664	0.172439	0.197339	0.198635	0.212192	0.219395	0.194962	0.208773	0.204559	0.195638	0.196069	0.195084	0.210696	0.170377	0.232874	0.190968	0.187495	0.205602	0.19119	0.213568	0.202144	0.013039	0.00722059	0.0182662	0.0186562	0.015156	0.0014863
Q5SVZ6	ZMYM1	1	1	1	3	1491.35	634.889	0	18749.7	6076.92	66617.8	0.161194	0.179399	0.225012	0.235136	0.199259	0.191549	0.213895	0.20872	0.207495	0.17834	0.192546	0.220168	0.194235	0.21787	0.175181	0.181763	0.204488	0.209322	0.220167	0.18426	0.0178201	0.0219524	0.0153974	0.0139627	0.0130852	0.00116035
Q5T160	RARS2	4	6	3	3	52070.4	1804.91	5282.23	312431	35712.3	138505	0.155655	0.186532	0.186815	0.228117	0.242881	0.165009	0.177638	0.207974	0.221592	0.227787	0.139877	0.160499	0.197276	0.268461	0.233887	0.153514	0.17489	0.197355	0.23939	0.234852	0.012702	0.0132323	0.0105796	0.0253867	0.00759327	0.00905752
Q5VSL9	STRIP1	6	6	2	3	29520.8	1116.63	8456.86	654705	22882.7	217543	0.158704	0.182167	0.184118	0.239738	0.235274	0.165859	0.177037	0.216411	0.227889	0.212804	0.12171	0.154	0.173941	0.315604	0.234745	0.148758	0.171068	0.19149	0.261077	0.227608	0.0236956	0.0150022	0.0221742	0.047592	0.0128232	0.00991829
Q5VWJ9	SNX30	2	2	2	3	48114.2	703.968	1503.53	84278.6	22581.1	20762.6	0.178459	0.197032	0.183221	0.235591	0.205697	0.136714	0.200255	0.252511	0.206309	0.204211	0.127809	0.164015	0.215706	0.269546	0.222924	0.147661	0.1871	0.217146	0.237149	0.210944	0.027041	0.0200576	0.0346676	0.0316475	0.0104012	0.00744947
Q6IBS0	TWF2	1	4	1	3	0	1999.26	17214.2	16484.6	14983.1	244288	0.158803	0.211783	0.197517	0.213718	0.218179	0.164102	0.175015	0.203593	0.233311	0.223979	0.148545	0.15595	0.204655	0.256026	0.234824	0.15715	0.180916	0.201922	0.234352	0.225661	0.0079093	0.0283804	0.0038511	0.021173	0.00844906	0.00768508
Q6NXE6	ARMC6	2	2	2	3	21371.2	4128.66	8457.31	202907	59524.6	106824	0.176754	0.245818	0.271846	0.158591	0.146991	0.129325	0.167701	0.217565	0.233755	0.251654	0.137369	0.193003	0.195542	0.255032	0.219055	0.147816	0.202174	0.228318	0.215793	0.2059	0.0253817	0.0398581	0.0392719	0.0506674	0.0535572	0.00572416
Q6P1J9	CDC73	1	8	6	3	10767	1618.68	12226.9	71012.6	53766.4	348572	0.195063	0.19133	0.206615	0.209626	0.197365	0.157051	0.183033	0.250833	0.199304	0.209779	0.190186	0.206596	0.204333	0.20899	0.189895	0.180767	0.193653	0.220594	0.205974	0.199013	0.0206825	0.0119521	0.0262128	0.00578487	0.0100441	0.0022538
Q6P1M0	SLC27A4	8	10	4	3	26905.8	1603.6	117652	676344	32559.9	361526	0.172113	0.206747	0.202839	0.191897	0.226405	0.173717	0.201632	0.270881	0.175122	0.178648	0.153978	0.192206	0.207762	0.270399	0.175655	0.166603	0.200195	0.227161	0.212472	0.193569	0.0109626	0.00737621	0.0379431	0.050862	0.0284756	0.00314907
Q6P2E9	EDC4	1	6	3	3	1702.33	9871.75	40119.5	8320.07	58902.2	503161	0.152919	0.197322	0.19779	0.196997	0.254973	0.162364	0.185428	0.204498	0.233734	0.213976	0.147144	0.173222	0.174073	0.292155	0.213405	0.154142	0.185324	0.19212	0.240962	0.227451	0.00768311	0.0120503	0.0159851	0.0479891	0.0238359	0.00808393
Q6P2Q9	PRPF8	3	24	18	3	18760	15157.4	41969.8	47320	109731	1.00961e+06	0.169116	0.205833	0.216649	0.217656	0.190746	0.184301	0.202265	0.20552	0.201381	0.206533	0.225929	0.238535	0.149711	0.224022	0.161803	0.193115	0.215544	0.190627	0.214353	0.186361	0.0294143	0.0199904	0.0358682	0.0116763	0.0226853	-0.0004933
Q6PCE3	PGM2L1	6	4	5	3	46889.2	4255.06	4398.7	1.16682e+06	89326.6	313138	0.15085	0.175238	0.187951	0.230335	0.255626	0.17762	0.186016	0.204015	0.224173	0.208176	0.158519	0.175106	0.167793	0.300049	0.198533	0.16233	0.178787	0.186586	0.251519	0.220778	0.0137855	0.0062612	0.0181498	0.0421411	0.0305615	0.00752868
Q6PI48	DARS2	5	6	1	3	37425	2653.05	25739.7	232439	8492.19	217685	0.159529	0.193121	0.218237	0.20155	0.227562	0.183699	0.206008	0.213886	0.194485	0.201922	0.16881	0.2111	0.168986	0.274427	0.176677	0.170679	0.20341	0.20037	0.223487	0.202054	0.0121931	0.00926676	0.0272657	0.0442559	0.0254429	0.00349501
Q6PIW4	FIGNL1	2	8	1	3	4193.43	0	25791.8	52744.5	7044.9	204218	0.200812	0.233762	0.240657	0.157148	0.167621	0.207338	0.215587	0.256089	0.160326	0.160659	0.248488	0.239906	0.189197	0.179345	0.143063	0.21888	0.229752	0.228648	0.165607	0.157115	0.0258486	0.0126457	0.0350258	0.0120038	0.0126566	-0.0070073
Q6PML9	SLC30A9	3	5	1	3	42347.8	725.767	12473.2	750535	10686.4	204167	0.154003	0.17246	0.179281	0.225245	0.269011	0.174207	0.183325	0.228574	0.207694	0.2062	0.16698	0.163203	0.184813	0.29025	0.194754	0.165063	0.172996	0.197556	0.241063	0.223322	0.0102373	0.010072	0.0270043	0.0434918	0.0399798	0.00737412
Q6UB35	MTHFD1L	5	6	2	3	93719.4	3296.43	16963.3	921240	42039.5	410975	0.160812	0.183604	0.192289	0.236234	0.22706	0.171913	0.18711	0.218828	0.210723	0.211426	0.140419	0.1679	0.183741	0.303832	0.204108	0.157714	0.179538	0.198286	0.250263	0.214198	0.0159741	0.0102303	0.0182959	0.048114	0.0117246	0.00747497
Q6UN15	FIP1L1	2	3	2	3	17121.6	6173.08	17207.8	37875.3	12255.5	124043	0.155783	0.186869	0.201551	0.224455	0.231343	0.15581	0.173015	0.262142	0.199778	0.209254	0.151779	0.166571	0.236001	0.246655	0.198994	0.154457	0.175485	0.233232	0.223629	0.213197	0.00231976	0.0103717	0.0303901	0.0234494	0.016531	0.00707038
Q6UW02	CYP20A1	2	1	1	3	24238.1	2055.55	3780.65	441482	34245.1	70589.1	0.154919	0.177176	0.175113	0.227299	0.265492	0.179556	0.197075	0.196239	0.225583	0.201546	0.12939	0.153951	0.220753	0.253892	0.242015	0.154622	0.176068	0.197368	0.235591	0.236351	0.0250846	0.0215835	0.0228407	0.0158715	0.0323468	0.00887108
Q6UXV4	APOOL	4	4	1	3	54475.6	643.124	15079.3	371819	2495.12	72179.7	0.153525	0.184242	0.189485	0.22228	0.250468	0.177392	0.188236	0.273052	0.171278	0.190042	0.151833	0.162079	0.206017	0.258134	0.221937	0.160917	0.178185	0.222851	0.217231	0.220816	0.0142927	0.0140911	0.044254	0.0436475	0.0302284	0.00660865
Q6Y1H2	HACD2	1	1	1	3	72644.5	11271.8	8837.48	412142	5200.74	46784.7	0.104128	0.142351	0.126844	0.15998	0.466697	0.163648	0.174944	0.257227	0.203045	0.201137	0.120523	0.122617	0.375463	0.268865	0.112532	0.129433	0.146637	0.253178	0.21063	0.260122	0.0307442	0.0264254	0.124359	0.0548375	0.184303	0.013374
Q6YN16	HSDL2	1	6	5	3	60492.9	4946.98	19263.1	804433	132164	349292	0.133907	0.170793	0.181246	0.234569	0.279485	0.169227	0.175954	0.227983	0.214507	0.21233	0.133446	0.165016	0.184164	0.283477	0.233898	0.145527	0.170587	0.197798	0.244184	0.241904	0.0205263	0.00547193	0.0261818	0.0354761	0.0342863	0.0106181
Q71RC2	LARP4	2	5	2	3	16282.7	2643.34	14236.9	159296	16511.5	166811	0.140579	0.178571	0.18119	0.213286	0.286373	0.15363	0.175255	0.243734	0.216014	0.211367	0.133673	0.161886	0.204309	0.299949	0.200183	0.142628	0.171904	0.209745	0.243083	0.232641	0.0101349	0.008833	0.0316241	0.049266	0.0468684	0.0102097
Q7KZF4	SND1	15	32	27	3	213893	58185.5	214961	2.61978e+06	487365	2.39978e+06	0.148729	0.174845	0.179156	0.211085	0.286186	0.116696	0.128815	0.193037	0.271479	0.289974	0.16065	0.160036	0.191598	0.279902	0.207815	0.142025	0.154565	0.18793	0.254155	0.261325	0.0227309	0.0234975	0.00763264	0.0375372	0.0463798	0.0132557
Q7KZI7	MARK2	5	12	4	3	43660.1	1867.26	24405.5	565845	50366.7	347839	0.137844	0.166674	0.192038	0.23021	0.273234	0.160322	0.167602	0.256022	0.207799	0.208255	0.144991	0.18325	0.19149	0.284131	0.196138	0.147719	0.172509	0.213183	0.240713	0.225876	0.0114845	0.009314	0.0371002	0.0392351	0.0414587	0.00919445
Q7L0J3	SV2A	3	4	1	3	13989.5	498.228	5302.89	219559	7210.78	135480	0.14827	0.169747	0.189668	0.216587	0.275728	0.172089	0.178908	0.19415	0.239645	0.215208	0.115977	0.165497	0.153005	0.340828	0.224693	0.145445	0.171384	0.178941	0.265687	0.238543	0.0281622	0.00685395	0.0225726	0.0660876	0.0325508	0.0110557
Q7L0Y3	TRMT10C	13	7	2	3	137199	2134.14	15205.5	1.60639e+06	35109.8	226719	0.159015	0.178122	0.178045	0.222506	0.262312	0.160077	0.180807	0.208556	0.224891	0.225668	0.143037	0.164523	0.178668	0.281805	0.231967	0.154043	0.174484	0.188423	0.243067	0.239982	0.00954614	0.00873038	0.0174386	0.0335689	0.0195929	0.00946762
Q7L2E3	DHX30	3	18	2	3	4675.98	2286.15	51105.6	379881	21858.8	642108	0.148911	0.162514	0.168645	0.234306	0.285624	0.163022	0.18669	0.225212	0.212171	0.212907	0.184327	0.201008	0.148022	0.268184	0.198459	0.16542	0.183404	0.180626	0.23822	0.23233	0.0178295	0.0194562	0.0399652	0.028211	0.046716	0.00732643
Q7L576	CYFIP1	3	7	4	3	54819.5	4054.22	17692.2	702439	63324.7	400533	0.149771	0.183316	0.181333	0.235835	0.249745	0.169862	0.186185	0.207609	0.225004	0.211339	0.14567	0.16507	0.155957	0.331281	0.202021	0.155101	0.178191	0.181633	0.26404	0.221035	0.0129469	0.0114527	0.0258271	0.0584837	0.0252963	0.00865576
Q7L8L6	FASTKD5	1	7	4	3	5758.1	1701.6	4791.3	129941	44336.6	218475	0.179378	0.24167	0.208265	0.196735	0.173951	0.194201	0.220815	0.268973	0.157836	0.158176	0.197195	0.230727	0.201337	0.211287	0.159454	0.190258	0.231071	0.226192	0.188619	0.16386	0.00954034	0.0104319	0.037211	0.0276343	0.00876224	-0.00319752
Q7Z2T5	TRMT1L	8	10	5	3	44913.4	579.335	13112	705677	30641.9	298134	0.16827	0.196969	0.197256	0.213579	0.223926	0.157284	0.176823	0.233436	0.219928	0.212528	0.16343	0.182444	0.177053	0.265316	0.211757	0.162995	0.185412	0.202582	0.232941	0.216071	0.00550553	0.010396	0.028566	0.0282162	0.00681379	0.0062652
Q7Z2W4	ZC3HAV1	2	10	8	3	31459.6	10604.5	14485.6	269436	80870.7	260515	0.155487	0.200031	0.200494	0.216009	0.22798	0.138484	0.167652	0.252302	0.219907	0.221655	0.147044	0.161604	0.207082	0.255954	0.228316	0.147005	0.176429	0.219959	0.230623	0.225984	0.00850122	0.0206626	0.0282029	0.0220239	0.00375244	0.0087637
Q7Z3J2	VPS35L	2	1	1	3	9888.5	1612.96	2251.96	178995	12452.3	52880.1	0.184152	0.223023	0.192196	0.207559	0.19307	0.17895	0.187549	0.173018	0.231036	0.229447	0.166061	0.196162	0.157299	0.286517	0.193961	0.176388	0.202245	0.174171	0.241704	0.205493	0.00931327	0.0185027	0.0174771	0.0405455	0.0207498	0.00380252
Q7Z406	MYH14	5	43	23	3	3364.4	818.126	22785.6	21137.8	8570.13	461886	0.197585	0.189278	0.232011	0.198008	0.183118	0.154195	0.150791	0.221979	0.203398	0.269637	0.310634	0.233819	0.157435	0.190154	0.107958	0.220804	0.191296	0.203808	0.197187	0.186905	0.0807627	0.041551	0.0404722	0.00666029	0.0809061	-0.00247978
Q7Z434	MAVS	1	1	2	3	34360.1	4119.84	1179.79	89803.2	13593.5	15424.5	0.188378	0.191991	0.21104	0.218752	0.189839	0.182011	0.192422	0.269933	0.168157	0.187476	0.178401	0.172261	0.218309	0.222514	0.208514	0.18293	0.185558	0.233094	0.203141	0.195276	0.00505126	0.0115173	0.0321098	0.0303556	0.0115244	0.00210651
Q86UA1	PRPF39	2	4	3	3	9281.6	826.403	893.003	124445	65530.1	115750	0.188653	0.195653	0.216485	0.179735	0.219474	0.205168	0.194803	0.207324	0.185102	0.207604	0.222299	0.217346	0.18814	0.192718	0.179497	0.205374	0.202601	0.203983	0.185851	0.202191	0.0168239	0.0127772	0.0144648	0.00652387	0.0205307	-0.000942641
Q86V85	GPR180	1	1	1	3	10527.5	0	1134.57	198228	5756.96	26596.9	0.141904	0.192233	0.190944	0.205772	0.269148	0.185315	0.19054	0.226838	0.189412	0.207894	0.143265	0.159072	0.1573	0.331778	0.208585	0.156828	0.180615	0.191694	0.24232	0.228542	0.02468	0.0186763	0.034775	0.0779027	0.0351672	0.0081645
Q86VP6	CAND1	3	12	6	3	108249	11735.7	40879.2	829984	115807	807540	0.149322	0.166074	0.175495	0.244147	0.264961	0.153866	0.160904	0.223313	0.244942	0.216974	0.138666	0.159002	0.160378	0.347555	0.1944	0.147285	0.161993	0.186395	0.278881	0.225445	0.00780231	0.00365959	0.032853	0.059474	0.0360352	0.0109154
Q86VS8	HOOK3	1	7	5	3	2061.11	1387.37	3518.45	46608.5	57978.1	254892	0.152424	0.162822	0.178103	0.229993	0.276658	0.176714	0.190502	0.225844	0.196446	0.210494	0.152996	0.174172	0.206538	0.260273	0.206021	0.160712	0.175832	0.203495	0.228904	0.231058	0.0138616	0.0139142	0.0240158	0.0319274	0.0395545	0.00775749
Q86WB0	ZC3HC1	11	5	4	3	89054.2	6816.59	5024.84	1.41794e+06	61287.3	251997	0.166251	0.20602	0.194908	0.207683	0.225137	0.182093	0.190875	0.260834	0.187515	0.178683	0.171865	0.189491	0.215497	0.238173	0.184974	0.173403	0.195462	0.223746	0.211124	0.196265	0.00803206	0.00916993	0.0337284	0.0255037	0.0252014	0.00285606
Q86X55	CARM1	1	1	1	3	17583.9	0	6592.14	82940.5	0	159811	0.186675	0.204724	0.196905	0.204008	0.207688	0.108932	0.0951922	0.302101	0.209273	0.284502	FALSE	FALSE	FALSE	FALSE	FALSE	0.147804	0.149958	0.249503	0.206641	0.246095	0.0549727	0.0774505	0.0743845	0.00372348	0.0543152	0.0104583
Q86XI2	NCAPG2	1	3	4	3	18015.4	14405.3	7819.65	96513.4	55449.9	144732	0.149757	0.172496	0.204465	0.22733	0.245952	0.158147	0.175393	0.190671	0.237794	0.237995	0.152939	0.198075	0.173856	0.280585	0.194545	0.153614	0.181988	0.189664	0.24857	0.226164	0.00423598	0.014007	0.0153297	0.0282158	0.0276705	0.00845169
Q86XP3	DDX42	3	3	6	3	11306.1	2936.98	1634.3	80376.2	58680.1	29079	0.174798	0.183375	0.207279	0.216333	0.218216	0.169761	0.187364	0.249002	0.195881	0.197991	0.183753	0.200905	0.170202	0.23691	0.20823	0.176104	0.190548	0.208828	0.216375	0.208145	0.00708665	0.00918833	0.0394228	0.0205146	0.0101128	0.00375101
Q86YS7	C2CD5	2	1	1	3	0	0	0	17225.2	12819.1	21641.4	0.175208	0.203907	0.194333	0.211158	0.215394	0.169061	0.196138	0.24444	0.181433	0.208928	0.190803	0.20154	0.190893	0.234459	0.182305	0.178357	0.200528	0.209889	0.209017	0.202209	0.0112077	0.00398226	0.0299719	0.026578	0.0175378	0.00245474
Q8IWA0	WDR75	5	3	5	3	50780.3	7617.16	8875	371716	71316.7	149466	0.174869	0.209791	0.217968	0.195733	0.201639	0.167766	0.183642	0.222045	0.217519	0.209027	0.178049	0.196045	0.160276	0.260327	0.205304	0.173561	0.196493	0.200096	0.224526	0.205323	0.00526455	0.0130803	0.034546	0.0328619	0.00369421	0.00378957
Q8IWA4	MFN1	6	5	4	3	14324.7	1797.42	9816.98	230911	43233.3	244122	0.158239	0.184083	0.185209	0.233091	0.239378	0.177581	0.203548	0.21674	0.204065	0.198067	0.158987	0.182032	0.203902	0.262974	0.192105	0.164935	0.189887	0.20195	0.233377	0.20985	0.0109575	0.0118745	0.015856	0.0294557	0.0257451	0.00548859
Q8IWF6	DENND6A	2	1	1	3	11487.3	592.87	0	131298	7695.97	16895.6	0.184601	0.199932	0.211609	0.195549	0.208309	0.182572	0.196099	0.196082	0.219746	0.2055	0.155967	0.191129	0.218016	0.215746	0.219141	0.17438	0.19572	0.208569	0.210347	0.210984	0.0159782	0.00441382	0.0112783	0.0129705	0.00720318	0.00365805
Q8IWS0	PHF6	10	3	3	3	87575.4	2024.55	2970.78	1.21408e+06	60606	80543.8	0.150243	0.253241	0.225352	0.189705	0.18146	0.160682	0.183948	0.258287	0.188819	0.208264	0.167406	0.202266	0.162665	0.272408	0.195256	0.159443	0.213152	0.215435	0.216977	0.194993	0.0086483	0.035906	0.0485766	0.0480064	0.0134039	0.00344637
Q8IYQ7	THNSL1	2	1	1	3	5629.84	0	0	50003.3	0	8573.07	0.15741	0.214236	0.196886	0.215123	0.216345	0.165125	0.169337	0.241117	0.205239	0.219182	FALSE	FALSE	FALSE	FALSE	FALSE	0.161267	0.191786	0.219002	0.210181	0.217764	0.00545565	0.0317485	0.031276	0.00698963	0.00200647	0.0055135
Q8IZV5	RDH10	1	1	2	3	14864.4	1778.73	4682.19	199992	30258.4	79757.5	0.166307	0.213193	0.190132	0.211462	0.218906	0.169462	0.196767	0.199067	0.216419	0.218285	0.172966	0.197713	0.154705	0.264826	0.20979	0.169578	0.202558	0.181301	0.230902	0.21566	0.00333104	0.00922294	0.0234625	0.0294829	0.00509296	0.0047358
Q8N0Z6	TTC5	5	4	1	3	13521.8	0	8042.74	304548	3363.78	173406	0.194102	0.192892	0.212309	0.178421	0.222276	0.154276	0.158921	0.240455	0.222003	0.224346	0.160813	0.193307	0.149937	0.250126	0.245818	0.16973	0.181707	0.2009	0.21685	0.230813	0.0213582	0.0197341	0.0463252	0.036129	0.0130357	0.00622549
Q8N163	CCAR2	3	14	8	3	23962.3	3839.99	33567.9	174203	77104.1	652463	0.173153	0.214436	0.204265	0.188052	0.220094	0.173099	0.189372	0.228215	0.197605	0.211709	0.191953	0.199991	0.191918	0.236435	0.179703	0.179402	0.201266	0.208133	0.207364	0.203835	0.0108701	0.0125806	0.018455	0.0256252	0.0213154	0.00237119
Q8N1F7	NUP93	28	51	24	3	169974	19163.1	71304.4	8.46201e+06	480296	2.936e+06	0.146256	0.190458	0.181923	0.221269	0.260095	0.16251	0.180508	0.225012	0.218656	0.213315	0.123256	0.15485	0.18242	0.3314	0.208074	0.144007	0.175272	0.196451	0.257108	0.227161	0.0197231	0.0183721	0.0247352	0.0643519	0.0286416	0.0100158
Q8N4Q0	ZADH2	11	5	1	3	395561	0	8032.41	2.84954e+06	4135.81	158469	0.164543	0.179078	0.172564	0.226941	0.256873	0.16898	0.191045	0.243055	0.194798	0.202122	0.133092	0.169049	0.206935	0.327518	0.163407	0.155538	0.179724	0.207518	0.249753	0.207467	0.0195653	0.0110123	0.0352489	0.0692382	0.046962	0.00723062
Q8N5M1	ATPAF2	1	2	1	3	26220.6	0	2284.19	328302	8002.05	117282	0.158141	0.183033	0.169564	0.224306	0.264957	0.177757	0.186749	0.189182	0.231725	0.214586	0.122505	0.143977	0.211558	0.306269	0.215692	0.152801	0.171253	0.190101	0.2541	0.231745	0.0280106	0.0236949	0.021012	0.0453319	0.0287674	0.00956669
Q8N684	CPSF7	3	6	4	3	24804.8	0	20118.4	209136	26148.3	237315	0.19876	0.198569	0.199774	0.197672	0.205225	0.162781	0.175415	0.249902	0.190842	0.22106	0.184383	0.216681	0.204237	0.224164	0.170535	0.181975	0.196888	0.217971	0.204226	0.19894	0.0181103	0.0206839	0.0277429	0.0176015	0.025842	0.00192562
Q8N6H7	ARFGAP2	3	3	2	3	47939	3334.92	10804.7	329613	29116.1	158747	0.175718	0.197149	0.194451	0.203311	0.229372	0.160767	0.17972	0.229099	0.215309	0.215105	0.153596	0.184096	0.195085	0.259213	0.208009	0.163361	0.186988	0.206212	0.225944	0.217495	0.0112865	0.0090669	0.0198233	0.0294295	0.0108799	0.00602437
Q8N8R3	SLC25A29	3	3	2	3	32532.8	0	5231.23	343537	18702.7	136560	0.162673	0.189038	0.179298	0.226604	0.242387	0.16855	0.181493	0.246684	0.197671	0.205602	0.141814	0.156913	0.215069	0.257245	0.228959	0.157679	0.175815	0.213684	0.227173	0.225649	0.0140506	0.0167982	0.0337141	0.0297915	0.0186141	0.00764915
Q8NBF2	NHLRC2	1	3	1	3	11221.8	1446.15	14507.2	56436.7	6722.62	75569.2	0.141816	0.175811	0.211427	0.220708	0.250238	0.162058	0.171494	0.23248	0.219615	0.214353	0.16575	0.157754	0.196331	0.297075	0.18309	0.156541	0.168353	0.213413	0.245799	0.215894	0.0128855	0.0094293	0.018156	0.0444091	0.0336008	0.00808332
Q8NBF6	AVL9	2	2	3	3	21541	3519.8	2290.89	226822	30976.6	112381	0.165837	0.176622	0.190844	0.217551	0.249146	0.163247	0.160882	0.215905	0.221068	0.238897	0.193126	0.193361	0.163758	0.248746	0.201009	0.17407	0.176955	0.190169	0.229122	0.229684	0.0165536	0.0162421	0.0260802	0.0170858	0.0253564	0.00635592
Q8NBM4	UBAC2	3	10	4	3	19318.3	2603.89	8856.52	266641	42901.2	430887	0.148974	0.178909	0.185361	0.22608	0.260676	0.173472	0.196762	0.232179	0.197368	0.200219	0.135028	0.171147	0.189283	0.311411	0.193131	0.152491	0.182273	0.202274	0.244953	0.218009	0.0194618	0.0131347	0.025972	0.0593176	0.0371209	0.00791414
Q8NBT2	SPC24	1	3	2	3	3426.5	803.696	4612.03	20919.7	18829.2	76145.4	0.168295	0.221137	0.178221	0.205826	0.22652	0.13655	0.16207	0.252367	0.229219	0.219794	0.155796	0.15728	0.256044	0.224229	0.20665	0.153547	0.180162	0.228877	0.219758	0.217655	0.0159918	0.035566	0.0439082	0.0123207	0.0101063	0.00709441
Q8NCA5	FAM98A	5	4	2	3	37190.3	547.686	10642	136761	9444.51	60623	0.168841	0.197778	0.20385	0.210126	0.219405	0.162494	0.182276	0.219824	0.209121	0.226284	0.160932	0.177877	0.155205	0.281168	0.22482	0.164089	0.185977	0.192959	0.233472	0.223503	0.00418906	0.010454	0.033658	0.0413089	0.00362371	0.00662169
Q8ND04	SMG8	1	4	4	3	0	1295.79	0	4041.4	44365.9	129019	0.211058	0.152741	0.215945	0.180775	0.23948	0.180916	0.189724	0.235995	0.196818	0.196547	0.191546	0.214921	0.19776	0.216405	0.179369	0.194507	0.185795	0.216567	0.197999	0.205132	0.0152875	0.0312755	0.0191253	0.017844	0.0309616	0.00145728
Q8NE71	ABCF1	1	7	2	3	15682.9	2546.74	31793.4	160055	25528.9	394166	0.158029	0.172974	0.177125	0.216631	0.275241	0.132145	0.160408	0.209745	0.25881	0.238892	0.141307	0.173833	0.148844	0.326223	0.209793	0.143827	0.169072	0.178571	0.267221	0.241309	0.0131251	0.0075153	0.0304763	0.055278	0.0327907	0.0115427
Q8NE86	MCU	2	1	1	3	35020.6	0	4451.54	789640	15306.6	93110.3	0.141483	0.170282	0.181007	0.220008	0.287221	0.16559	0.178024	0.221668	0.214874	0.219844	0.128695	0.159583	0.201372	0.299039	0.211311	0.145256	0.169296	0.201349	0.24464	0.239459	0.0187342	0.00926007	0.0203309	0.0471806	0.0415826	0.0105647
Q8NFF5	FLAD1	2	2	1	3	15075	927.245	8557.1	262507	15555.9	141915	0.170194	0.207138	0.189862	0.211939	0.220868	0.167286	0.176962	0.247677	0.207802	0.200274	0.186764	0.192926	0.170354	0.263624	0.186332	0.174748	0.192342	0.202631	0.227788	0.202491	0.0105072	0.0150965	0.0402118	0.0311035	0.0173742	0.00379786
Q8NI60	COQ8A	4	5	1	3	32866.7	0	4056.87	370497	10929.8	153315	0.154885	0.17995	0.182809	0.236533	0.245824	0.153658	0.183377	0.20816	0.224333	0.230472	0.166671	0.189602	0.150523	0.262858	0.230346	0.158404	0.18431	0.180497	0.241241	0.235548	0.00718502	0.00489306	0.0288878	0.0196895	0.00889983	0.00824869
Q8TAP6	CEP76	1	1	2	3	3502.93	0	2045.84	39750.6	17710.5	58331.8	0.170085	0.212055	0.194693	0.214366	0.2088	0.199595	0.205611	0.208156	0.194454	0.192184	0.201513	0.215976	0.172145	0.219354	0.191011	0.190398	0.211214	0.191665	0.209392	0.197332	0.0176176	0.00523341	0.0181954	0.0131746	0.00994926	0.000507616
Q8TB61	SLC35B2	3	5	2	3	28306.5	0	4904.94	402021	13975.9	126304	0.150899	0.18391	0.172746	0.227816	0.26463	0.163239	0.175962	0.26958	0.202233	0.188987	0.143348	0.166557	0.16115	0.323382	0.205563	0.152495	0.175476	0.201159	0.251143	0.219727	0.0100413	0.00868646	0.0595373	0.0638546	0.0397607	0.00854106
Q8TC07	TBC1D15	3	8	5	3	29980.6	9927.71	23183.3	509157	140225	331858	0.161794	0.18061	0.19523	0.205057	0.257309	0.185073	0.189675	0.196034	0.213894	0.215323	0.182598	0.184705	0.167058	0.273938	0.191702	0.176488	0.184997	0.186107	0.230963	0.221445	0.0127857	0.0045395	0.0165025	0.0374785	0.033229	0.00528139
Q8TCJ2	STT3B	9	4	3	3	83863.5	0	11959.7	1.01577e+06	14396.8	151234	0.150802	0.181007	0.177846	0.21559	0.274755	0.179636	0.184874	0.195011	0.228149	0.212329	0.16482	0.19967	0.0623238	0.35013	0.223056	0.165086	0.188517	0.14506	0.264623	0.236713	0.0144191	0.00985033	0.072164	0.0743168	0.0333788	0.00822833
Q8TCT9	HM13	7	1	3	3	33525.8	2650.73	2966.78	3.45019e+06	43576.9	71913.5	0.153293	0.179649	0.174666	0.205282	0.287109	0.165725	0.198429	0.23851	0.204151	0.193185	0.128583	0.159988	0.144707	0.361478	0.205244	0.1492	0.179356	0.185961	0.25697	0.228513	0.0189061	0.0192225	0.0479103	0.0905078	0.0511025	0.00941018
Q8TD19	NEK9	1	1	1	3	13351.9	1377.91	547.027	69735.1	21355.6	13053.4	0.167081	0.19958	0.212051	0.19678	0.224508	0.161276	0.182485	0.226792	0.217276	0.212171	0.183604	0.213361	0.153794	0.256281	0.19296	0.170654	0.198475	0.197545	0.223446	0.20988	0.0115848	0.0154672	0.0386003	0.0302269	0.0158986	0.00422565
Q8TDD1	DDX54	2	13	1	3	29111.2	656.115	14262.8	203516	13804.6	364021	0.172541	0.215658	0.203495	0.197626	0.210681	0.164659	0.192777	0.257859	0.189003	0.195702	0.183288	0.185328	0.214871	0.244416	0.172097	0.173496	0.197921	0.225408	0.210348	0.192827	0.00935098	0.0158056	0.0286727	0.0298164	0.0194518	0.00248837
Q8TDP1	RNASEH2C	1	2	2	3	26865.2	3200.99	16838.7	159226	22820.6	78460.3	0.162687	0.1882	0.18797	0.218559	0.242584	0.15877	0.177256	0.221222	0.223363	0.219389	0.129855	0.142772	0.223459	0.297634	0.206281	0.150437	0.169409	0.210884	0.246519	0.222751	0.0179324	0.023709	0.0198757	0.0443319	0.0183835	0.00906946
Q8TEQ6	GEMIN5	1	10	4	3	8862.54	6387.68	51368.6	57512.2	36267.1	434205	0.155885	0.168521	0.197491	0.263893	0.21421	0.165057	0.171825	0.199895	0.233826	0.229397	0.16599	0.197688	0.139923	0.289315	0.207083	0.162311	0.179345	0.179103	0.262345	0.216897	0.00558424	0.0159718	0.0339523	0.027777	0.0113969	0.0076009
Q8WTW3	COG1	2	9	2	3	8203	606.456	5923.61	101548	9320	200238	0.1607	0.185992	0.189194	0.218409	0.245705	0.165983	0.183145	0.247548	0.204166	0.199159	0.153678	0.16063	0.206199	0.295494	0.183999	0.16012	0.176589	0.214314	0.239356	0.209621	0.00617246	0.0138944	0.0300114	0.0491355	0.0321559	0.0067517
Q8WU79	SMAP2	1	2	3	3	5879.76	1976.27	5626.01	81272.2	39941.4	30501.2	0.196752	0.205125	0.196715	0.194963	0.206445	0.159334	0.18093	0.238873	0.213645	0.207218	0.191709	0.203613	0.208687	0.203645	0.192346	0.182598	0.196556	0.214758	0.204084	0.202003	0.0203042	0.0135536	0.0217246	0.00934859	0.0083721	0.00207156
Q8WUK0	PTPMT1	3	2	2	3	41055.5	2423.6	6864.62	471402	34303.4	128299	0.160117	0.192334	0.182959	0.215757	0.248833	0.176302	0.184445	0.222546	0.20659	0.210117	0.144511	0.152871	0.211195	0.262049	0.229374	0.16031	0.17655	0.205567	0.228132	0.229441	0.0158965	0.0208822	0.0203848	0.0297285	0.0193582	0.0076348
Q8WUM4	PDCD6IP	11	20	9	3	189373	13419.4	99333.7	2.59222e+06	173626	1.30845e+06	0.15445	0.155792	0.176704	0.238333	0.274721	0.156483	0.162455	0.228892	0.240209	0.211961	0.13084	0.150801	0.165989	0.331083	0.221286	0.147258	0.156349	0.190528	0.269875	0.235989	0.0142545	0.00584699	0.0336529	0.0530161	0.0338653	0.0115682
Q8WUM9	SLC20A1	1	5	3	3	8904.79	0	5925.45	61001.4	28856.9	208908	0.166826	0.200807	0.204182	0.208719	0.219466	0.168011	0.193883	0.243585	0.197014	0.197508	0.128681	0.171598	0.163465	0.316754	0.219503	0.154506	0.188763	0.203744	0.240829	0.212159	0.0223729	0.0152632	0.040062	0.0660127	0.0126883	0.00691407
Q8WUY1	THEM6	5	1	2	3	4752.16	4478.51	2943.81	72147.4	27475.1	28185.9	0.155094	0.203546	0.185658	0.199874	0.255829	0.186213	0.189302	0.215179	0.196173	0.213133	0.146651	0.173371	0.238292	0.246131	0.195554	0.162652	0.18874	0.213043	0.21406	0.221505	0.0208359	0.015095	0.0263822	0.0278365	0.0309971	0.00588619
Q8WV92	MITD1	1	1	1	3	0	803.623	1464.74	34847.7	13465.5	22003.8	0.149714	0.149811	0.198053	0.240306	0.262116	0.169383	0.219425	0.211295	0.198683	0.201213	0.199282	0.224269	0.193959	0.180394	0.202097	0.172793	0.197835	0.201102	0.206461	0.221809	0.0249592	0.0416603	0.00906135	0.0307037	0.0349102	0.00427045
Q8WVM0	TFB1M	5	6	3	3	323387	1996.47	12875.5	3.23186e+06	48805.4	334361	0.163535	0.16873	0.174289	0.236938	0.256508	0.174113	0.195232	0.234692	0.198099	0.197863	0.135252	0.155351	0.218941	0.285009	0.205446	0.157634	0.173105	0.209308	0.240015	0.219939	0.0200914	0.0202972	0.0313325	0.0435368	0.0318956	0.00782708
Q8WVX9	FAR1	6	8	5	3	107319	683.517	6617.13	1.22386e+06	49213.7	296547	0.159613	0.17486	0.178311	0.229638	0.257578	0.17644	0.198155	0.21755	0.202665	0.205189	0.197419	0.220947	0.172507	0.228944	0.180182	0.177824	0.197987	0.189456	0.220416	0.214317	0.018941	0.023044	0.0245027	0.0153767	0.039497	0.00375306
Q8WW12	PCNP	4	1	1	3	60512.9	2530.05	3108.89	849525	49335.5	60589.2	0.155917	0.173642	0.178659	0.197835	0.293947	0.161471	0.157088	0.235334	0.227431	0.218676	0.136616	0.145388	0.211777	0.238379	0.26784	0.151334	0.158706	0.20859	0.221215	0.260154	0.0130456	0.0141961	0.0284716	0.0209746	0.0382197	0.0110589
Q8WWC4	MAIP1	7	5	4	3	99614.9	3540.07	6341.08	2.05641e+06	53978.3	296991	0.151444	0.187551	0.18207	0.205289	0.273646	0.177446	0.189897	0.214359	0.208906	0.209391	0.140453	0.162889	0.21932	0.275345	0.201993	0.156448	0.180112	0.20525	0.229847	0.228343	0.0189974	0.0149621	0.020227	0.0394438	0.0394073	0.00781712
Q8WWM7	ATXN2L	1	10	5	3	26098	5260.39	18056.9	118274	42238.9	233396	0.181882	0.205056	0.193481	0.213134	0.206447	0.173917	0.18618	0.220806	0.201272	0.217826	0.164148	0.195982	0.214584	0.239823	0.185463	0.173316	0.195739	0.209623	0.218076	0.203245	0.00888206	0.0094405	0.014322	0.019745	0.0164175	0.00351301
Q8WWY3	PRPF31	9	10	3	3	95884.6	6746.54	18428.3	1.72364e+06	69274.8	605854	0.164297	0.197233	0.19979	0.203203	0.235477	0.170137	0.18801	0.256932	0.193553	0.191369	0.129406	0.164916	0.206763	0.287328	0.211588	0.154613	0.183386	0.221161	0.228028	0.212811	0.0220245	0.0166474	0.0311738	0.0515816	0.0220798	0.00679531
Q92499	DDX1	11	4	5	3	304172	6144.58	73502.9	1.56112e+06	50302.2	237494	0.167128	0.188658	0.198213	0.207603	0.238398	0.147007	0.163818	0.261224	0.209261	0.218691	0.169144	0.195321	0.140717	0.284091	0.210727	0.161093	0.182599	0.200051	0.233651	0.222605	0.0122405	0.0166022	0.0602743	0.0436896	0.0142447	0.00701535
Q92552	MRPS27	2	1	1	3	20127.6	837.475	1363.78	144752	19598.7	28842	0.180345	0.199665	0.182365	0.209026	0.228599	0.164243	0.169514	0.213142	0.229363	0.223738	0.16485	0.193642	0.176997	0.238046	0.226464	0.169813	0.187607	0.190835	0.225478	0.226267	0.00912641	0.0159559	0.0195041	0.014895	0.00243649	0.00592286
Q92598	HSPH1	2	10	3	3	51733.7	10573.4	50877.4	346642	107230	680807	0.134231	0.171798	0.17877	0.232039	0.283162	0.115689	0.138542	0.208059	0.267479	0.270231	0.116124	0.126536	0.1601	0.349996	0.247245	0.122015	0.145625	0.18231	0.283171	0.266879	0.010582	0.023448	0.0241742	0.0605242	0.0181917	0.0168496
Q92615	LARP4B	3	5	1	3	13133.9	645.682	6208.36	133697	13056.9	176948	0.168872	0.188609	0.210434	0.209181	0.222904	0.162964	0.179758	0.241246	0.199414	0.216618	0.166187	0.182037	0.196077	0.256847	0.198852	0.166008	0.183468	0.215919	0.221814	0.212791	0.002958	0.00459591	0.0230787	0.0307298	0.012474	0.00551176
Q92621	NUP205	2	14	8	3	20754.4	7752.16	28071.5	107341	104968	741214	0.151363	0.183917	0.188791	0.233936	0.241993	0.147791	0.168514	0.209987	0.241758	0.23195	0.141551	0.171955	0.14864	0.336495	0.201358	0.146902	0.174795	0.182473	0.27073	0.2251	0.00496597	0.00808501	0.0311575	0.0570889	0.021166	0.0100643
Q92643	PIGK	4	3	1	3	32231.9	2205.97	11434.7	360838	5901.41	145252	0.152595	0.191991	0.183106	0.218668	0.25364	0.172377	0.179564	0.20649	0.226175	0.215394	0.152561	0.169308	0.167943	0.288677	0.221512	0.159178	0.180288	0.185846	0.244507	0.230182	0.0114312	0.0113589	0.019419	0.0384362	0.0205444	0.00812994
Q92769	HDAC2	5	3	4	3	57053.2	4820.89	11564.6	490851	83520.1	256607	0.177072	0.206973	0.206342	0.191008	0.218605	0.181668	0.196137	0.206887	0.207997	0.207311	0.181787	0.209709	0.181517	0.2589	0.168087	0.180176	0.204273	0.198249	0.219302	0.198001	0.00268818	0.00717755	0.0144924	0.0353295	0.0265148	0.0021635
Q92841	DDX17	20	34	20	3	118427	13603.1	28752.6	1.11506e+06	148865	595104	0.176574	0.19742	0.200636	0.194309	0.231061	0.172538	0.185684	0.250039	0.193924	0.197814	0.171593	0.194015	0.195918	0.257761	0.180713	0.173568	0.192373	0.215531	0.215332	0.203196	0.00264547	0.00603761	0.0299779	0.0367457	0.0256016	0.00355884
Q92900	UPF1	8	13	8	3	93890.1	6193.94	36293.7	627127	71529.8	444945	0.153177	0.209094	0.193013	0.220382	0.224334	0.164827	0.184629	0.221473	0.210088	0.218982	0.202967	0.196894	0.155698	0.256464	0.187977	0.173657	0.196872	0.190061	0.228978	0.210431	0.026043	0.0122322	0.0329865	0.0243536	0.0196294	0.00422659
Q92945	KHSRP	6	9	6	3	41966.6	12950.9	34175.4	197275	90613.2	507215	0.175848	0.192893	0.197977	0.210691	0.222591	0.152228	0.15168	0.252166	0.207357	0.236569	0.183231	0.181067	0.208166	0.225068	0.202468	0.170436	0.175213	0.219436	0.214372	0.220543	0.0161946	0.0212208	0.0287988	0.00941172	0.0171428	0.0057383
Q93009	USP7	1	5	5	3	2965.18	4885.09	7708.42	11474.7	43645.6	191855	0.125035	0.183649	0.193224	0.247597	0.250495	0.141718	0.153562	0.173879	0.276119	0.254723	0.153288	0.183887	0.147337	0.296322	0.219166	0.140014	0.173699	0.17148	0.273346	0.241461	0.0142036	0.0174402	0.0230377	0.0244808	0.0194238	0.0118885
Q969M3	YIPF5	1	2	2	3	116086	2669.63	3564.24	1.33209e+06	45959.8	54876.1	0.142145	0.178594	0.175651	0.223412	0.280199	0.171479	0.195102	0.24798	0.195087	0.190353	0.116215	0.145516	0.180434	0.336744	0.221092	0.14328	0.17307	0.201355	0.251747	0.230548	0.0276494	0.0252501	0.0404492	0.0749591	0.0456633	0.0102341
Q969Q0	RPL36AL	5	4	3	3	636201	12292.8	7696.81	1.79972e+06	36411.4	47975.4	0.158663	0.207642	0.189397	0.216356	0.227942	0.155826	0.172585	0.335559	0.174295	0.161735	0.165616	0.175887	0.189862	0.285094	0.183541	0.160035	0.185371	0.238273	0.225248	0.191073	0.00503727	0.0193576	0.0842532	0.0559324	0.0337399	0.00472249
Q969S3	ZNF622	1	5	3	3	7800.1	3708.12	8120.59	35676.9	52288.6	170192	0.170953	0.184239	0.181787	0.224229	0.238791	0.167983	0.186655	0.235183	0.207778	0.202402	0.165343	0.190407	0.16747	0.277654	0.199126	0.168093	0.1871	0.194813	0.236554	0.21344	0.00280658	0.00310789	0.0356863	0.0365323	0.0220161	0.00564886
Q969S9	GFM2	1	3	1	3	2696.06	834.295	6838.5	23247.8	9667.17	89623.6	0.148768	0.230995	0.206728	0.186277	0.227231	0.184586	0.216492	0.221169	0.174889	0.202864	0.200003	0.216145	0.180185	0.240584	0.163083	0.177786	0.221211	0.202694	0.200583	0.197726	0.0262855	0.00847509	0.0207879	0.0351064	0.0323814	0.000976623
Q969V3	NCLN	7	8	2	3	99225.8	886.31	20825.7	747391	13502.9	390863	0.157719	0.175177	0.179687	0.233099	0.254318	0.154134	0.167018	0.210711	0.224073	0.244064	0.156227	0.173112	0.161263	0.311952	0.197447	0.156027	0.171769	0.183887	0.256374	0.231943	0.00180049	0.00424213	0.0249905	0.0483424	0.0303114	0.00932048
Q969Z0	TBRG4	5	3	2	3	6598.26	861.078	20375.3	1.17445e+06	2809.06	379384	0.176867	0.20796	0.210962	0.172277	0.231934	0.178611	0.195558	0.230263	0.19764	0.197927	0.173942	0.18568	0.170172	0.30031	0.169896	0.176473	0.196399	0.203799	0.223409	0.199919	0.00235941	0.0111639	0.0306794	0.0677947	0.0310668	0.00314015
Q96A65	EXOC4	5	13	1	3	79967.7	655.604	18195	1.02408e+06	11773.6	444405	0.152714	0.178772	0.187057	0.229938	0.251519	0.164232	0.182279	0.247661	0.206558	0.19927	0.12769	0.154541	0.191522	0.332614	0.193633	0.148212	0.171864	0.208747	0.25637	0.214807	0.0186826	0.0151043	0.0337748	0.0670562	0.0319179	0.00897318
Q96AE4	FUBP1	9	12	9	3	163289	36421.4	5346.01	1.06182e+06	145657	142345	0.226562	0.155085	0.187359	0.250827	0.180167	0.195882	0.181945	0.236233	0.182709	0.203232	0.186186	0.178583	0.227754	0.219778	0.187699	0.202877	0.171871	0.217115	0.217771	0.190366	0.0210775	0.0146342	0.026116	0.0341037	0.0117619	0.00101477
Q96BW1	UPRT	1	1	2	3	0	669.891	2607.42	2392.47	11730.6	32993.3	0.245231	0.215947	0.209739	0.18178	0.147304	0.186642	0.190676	0.215872	0.212417	0.194393	0.173838	0.166816	0.200202	0.262835	0.196309	0.201904	0.191146	0.208604	0.219011	0.179335	0.0380645	0.0245687	0.00789624	0.0409278	0.0277567	-0.000466744
Q96C19	EFHD2	3	9	1	3	32476.2	3535.44	16707	258151	33380.7	340186	0.17228	0.179105	0.192696	0.206829	0.24909	0.149426	0.159254	0.234358	0.222322	0.234641	0.123154	0.141212	0.260924	0.253789	0.220922	0.148286	0.159857	0.229326	0.227646	0.234885	0.024583	0.018954	0.034391	0.0239286	0.0140855	0.00989783
Q96C36	PYCR2	3	4	2	3	58858	3354.86	17002.2	654974	31950.2	203684	0.151484	0.181085	0.173623	0.229472	0.264336	0.159348	0.172388	0.247845	0.201432	0.218986	0.125196	0.155904	0.160224	0.327316	0.23136	0.145343	0.169792	0.193897	0.25274	0.238228	0.017885	0.0127899	0.0471982	0.0660887	0.023442	0.0107114
Q96CS3	FAF2	5	7	3	3	109844	6606.2	29089.6	482076	68530.1	353349	0.171848	0.21152	0.199816	0.202793	0.214022	0.158747	0.174308	0.234246	0.214301	0.218398	0.148855	0.171663	0.180514	0.289424	0.209544	0.159817	0.185831	0.204859	0.235506	0.213988	0.0115341	0.0222872	0.0272183	0.0470474	0.00442746	0.00649641
Q96CU9	FOXRED1	2	1	2	3	32723	2347.48	1331.82	940068	40138.8	13134.8	0.157526	0.207904	0.192019	0.209748	0.232803	0.183541	0.182488	0.248881	0.200462	0.184629	0.134555	0.161817	0.204996	0.296751	0.201881	0.158541	0.18407	0.215299	0.235654	0.206437	0.0245089	0.0230842	0.0297978	0.0531154	0.0244082	0.00622791
Q96CW1	AP2M1	8	11	7	3	213999	3950.4	343030	1.93929e+06	51223.4	638651	0.167791	0.193298	0.185724	0.20606	0.247127	0.169136	0.183717	0.205117	0.220407	0.221623	0.168046	0.205702	0.16451	0.277644	0.184097	0.168324	0.194239	0.185117	0.234704	0.217616	0.000714393	0.0110227	0.0203103	0.0378731	0.0317054	0.00549382
Q96CX2	KCTD12	8	8	5	3	112935	2005.42	13273.9	1.21034e+06	73839	397780	0.183319	0.196587	0.205706	0.183012	0.231375	0.191665	0.208747	0.22678	0.176506	0.196302	0.197836	0.205647	0.216958	0.209595	0.169964	0.19094	0.20366	0.216481	0.189705	0.199214	0.00728566	0.00631896	0.010545	0.0175304	0.030809	0.000310802
Q96D46	NMD3	4	8	1	3	31220.3	0	17861.9	630105	2587.99	338006	0.163051	0.193228	0.18009	0.235445	0.228186	0.181174	0.192988	0.21963	0.203468	0.20274	0.150166	0.134753	0.195696	0.303751	0.215635	0.164797	0.173656	0.198472	0.247555	0.21552	0.0155774	0.0336915	0.0199154	0.0512263	0.012723	0.00707974
Q96EE3	SEH1L	2	3	2	3	19916.9	1884.87	6118.62	310127	21116.3	91997.2	0.164147	0.195508	0.186509	0.196367	0.257469	0.168358	0.18845	0.22101	0.201857	0.220325	0.165867	0.195587	0.204069	0.244268	0.190209	0.166124	0.193182	0.203863	0.214164	0.222668	0.00211729	0.00409796	0.0172512	0.0262151	0.033691	0.00542259
Q96EK5	KIFBP	12	14	2	3	69108.5	1339.67	31223.3	2.49804e+06	17607.8	624526	0.162801	0.181248	0.191753	0.20008	0.264117	0.139567	0.154106	0.26412	0.233025	0.209181	0.108749	0.135199	0.11073	0.394439	0.250883	0.137039	0.156851	0.188868	0.275848	0.241394	0.0271149	0.0231473	0.0767356	0.104015	0.028671	0.0130456
Q96EK7	FAM120B	1	5	2	3	9969	0	13958.2	47017.1	11499.2	184345	0.188212	0.207209	0.218563	0.198396	0.187621	0.17014	0.192066	0.240412	0.193769	0.203613	0.2206	0.224724	0.169033	0.210953	0.17469	0.192984	0.208	0.209336	0.201039	0.188641	0.0255664	0.0163433	0.0365728	0.00889158	0.0144887	-0.000399676
Q96EM0	L3HYPDH	1	1	1	3	10960.3	973.686	3524.73	135303	14528.5	60538.3	0.157749	0.188062	0.193019	0.209761	0.25141	0.166675	0.187518	0.208461	0.229128	0.208217	0.142225	0.159713	0.152352	0.311053	0.234657	0.155549	0.178431	0.184611	0.249981	0.231428	0.0123722	0.0162125	0.0289843	0.053769	0.0217765	0.00881461
Q96G03	PGM2	3	5	4	3	33927.1	8268.9	18252.4	650230	60887	222216	0.165292	0.156992	0.140495	0.253852	0.283369	0.156928	0.183076	0.218096	0.228174	0.213726	0.164758	0.165198	0.21735	0.256261	0.196433	0.162326	0.168422	0.19198	0.246096	0.231176	0.00468211	0.0133372	0.0445895	0.0155674	0.0460202	0.00850747
Q96G61	NUDT11	1	6	2	3	11009.7	645.418	16334.7	116178	25892	353839	0.162337	0.212901	0.189362	0.210345	0.225055	0.160859	0.173657	0.218963	0.230191	0.216329	0.14059	0.175992	0.188509	0.268162	0.226748	0.154595	0.187517	0.198945	0.236233	0.222711	0.0121514	0.0220144	0.0173421	0.0293777	0.00559095	0.00748716
Q96GD0	PDXP	2	1	1	3	17202	762.955	1062.34	128694	11456.6	10404.8	0.159915	0.193923	0.196768	0.206476	0.242918	0.160579	0.182295	0.227503	0.224949	0.204675	0.127164	0.135995	0.192851	0.32636	0.217631	0.149219	0.170737	0.205707	0.252595	0.221742	0.0191034	0.0306446	0.0189768	0.0645465	0.0194503	0.00925044
Q96GM8	TOE1	14	9	3	3	18968.8	0	792.872	1.23476e+06	30598.8	346272	0.169934	0.200677	0.19798	0.199719	0.231691	0.169716	0.193071	0.197517	0.22436	0.215336	0.12713	0.183402	0.172421	0.297676	0.219371	0.155593	0.192383	0.189306	0.240585	0.222133	0.0246503	0.00865834	0.0146244	0.0509542	0.00851981	0.00726253
Q96HC4	PDLIM5	2	1	4	3	19206.3	5177.43	2642.94	269282	58112	46054.3	0.196193	0.195276	0.196972	0.19561	0.215949	0.201533	0.201061	0.221279	0.192011	0.184115	0.199464	0.192347	0.186499	0.243838	0.177853	0.199063	0.196228	0.201583	0.210486	0.192639	0.0026924	0.00443454	0.0178427	0.0289392	0.0204281	0.000133922
Q96HS1	PGAM5	18	14	7	3	139046	7206.25	141468	3.91734e+06	99406.2	2.17146e+06	0.155345	0.18333	0.174776	0.222431	0.264118	0.156612	0.181483	0.229816	0.217765	0.214324	0.117573	0.144655	0.202862	0.296674	0.238235	0.143177	0.169823	0.202485	0.245623	0.238892	0.022182	0.0218152	0.027522	0.0442727	0.0249036	0.0107324
Q96HW7	INTS4	5	18	2	3	189682	3328.78	170428	404409	9074.43	904610	0.135737	0.184776	0.17646	0.262922	0.240105	0.146031	0.1645	0.226856	0.240295	0.222318	0.150118	0.190306	0.0607893	0.379686	0.219101	0.143962	0.179861	0.154702	0.294301	0.227175	0.00741066	0.0135872	0.0851444	0.0748057	0.0113129	0.0109801
Q96I24	FUBP3	5	17	8	3	27559.2	4047.91	32477.3	303467	51429.4	791356	0.196093	0.20093	0.205432	0.189715	0.207829	0.186635	0.191967	0.220668	0.193056	0.207674	0.198808	0.205485	0.201347	0.213183	0.181178	0.193845	0.19946	0.209149	0.198651	0.198894	0.00639001	0.00687765	0.0101827	0.012695	0.0153426	0.000497238
Q96I51	RCC1L	5	4	2	3	24121.4	0	4454.37	548262	5163.48	79105.2	0.165807	0.193264	0.190758	0.222435	0.227736	0.184041	0.205027	0.224156	0.201133	0.185643	0.164405	0.181486	0.123428	0.306541	0.22414	0.171418	0.193259	0.179447	0.24337	0.212506	0.0109545	0.0117707	0.0513076	0.0557353	0.0233337	0.0051975
Q96JJ3	ELMO2	4	5	5	3	47881	12393.5	37362.1	417287	32407.3	88340.3	0.169067	0.192504	0.206751	0.207597	0.224082	0.169352	0.180526	0.233913	0.20869	0.20752	0.172015	0.193956	0.163063	0.273225	0.197741	0.170145	0.188995	0.201242	0.229837	0.209781	0.00162646	0.00737052	0.0357448	0.0375787	0.0133153	0.00492002
Q96JM7	L3MBTL3	1	1	1	3	4441.72	0	1490.66	49485.4	4134.74	37964.4	0.215142	0.229521	0.246486	0.168309	0.140543	0.144796	0.187345	0.235347	0.211722	0.22079	0.224119	0.253154	0.174875	0.187037	0.160815	0.194686	0.22334	0.218902	0.189023	0.174049	0.0434385	0.0333368	0.0385336	0.0217747	0.0417286	-0.00259321
Q96KG9	SCYL1	1	4	3	3	12413.5	2189.57	9335.03	111718	24675	154702	0.159966	0.183871	0.188936	0.224087	0.243141	0.174088	0.180806	0.193927	0.236814	0.214364	0.187448	0.199705	0.135878	0.284994	0.191975	0.173834	0.188127	0.172914	0.248632	0.216494	0.0137427	0.010143	0.0321708	0.0321271	0.025649	0.00563059
Q96L92	SNX27	3	6	4	3	19715	2910	12907.4	254850	49451.6	189769	0.15225	0.18397	0.180273	0.21514	0.268367	0.11967	0.158304	0.222802	0.245545	0.253679	0.121212	0.155357	0.167884	0.306375	0.249172	0.131044	0.165877	0.19032	0.255686	0.257073	0.0183811	0.015738	0.0288048	0.0464554	0.0100378	0.0135406
Q96MH7	C5orf34	1	1	2	3	10352.8	5900.02	6793.98	25826.3	23066.2	56749.5	0.170151	0.222042	0.203088	0.175973	0.228745	0.204457	0.219489	0.237616	0.166173	0.172265	0.205914	0.212866	0.18839	0.208549	0.184281	0.193507	0.218132	0.209698	0.183565	0.195097	0.0202401	0.00473605	0.0252698	0.0221846	0.0297531	-0.00107472
Q96N66	MBOAT7	2	3	1	3	24736	1262.7	20633.4	252574	12345.8	190596	0.144202	0.187438	0.186803	0.228487	0.253071	0.164972	0.179363	0.233945	0.206982	0.214738	0.118303	0.156502	0.153113	0.338254	0.233828	0.142492	0.174434	0.191287	0.257908	0.233879	0.0233812	0.0160462	0.0406021	0.0704082	0.0191665	0.0106499
Q96NB2	SFXN2	2	4	6	3	8153.82	2349	5148.41	126557	59332.4	124746	0.225817	0.179653	0.234003	0.171827	0.188701	0.189905	0.191665	0.199382	0.205311	0.213738	0.180836	0.186315	0.201874	0.216695	0.21428	0.198853	0.185878	0.211753	0.197944	0.205573	0.0237881	0.00601809	0.0193092	0.0233235	0.0146141	0.00106695
Q96PK6	RBM14	28	45	28	3	422336	33121.6	77219.9	7.83514e+06	431286	2.61738e+06	0.184628	0.221467	0.220314	0.175132	0.198458	0.182201	0.211512	0.276792	0.156142	0.173354	0.166379	0.19667	0.243831	0.224093	0.169026	0.177736	0.209883	0.246979	0.185122	0.18028	0.00991023	0.0124784	0.0283701	0.0350601	0.0158914	-7.43969e-05
Q96PZ0	PUS7	1	1	1	3	6680.36	0	1887.32	62471.3	7755.06	61632.1	0.167946	0.185639	0.206883	0.209392	0.23014	0.134183	0.152028	0.203265	0.258949	0.251575	0.167006	0.196776	0.208813	0.228162	0.199243	0.156378	0.178148	0.20632	0.232168	0.226986	0.0192276	0.0232955	0.00281647	0.0250199	0.0263085	0.00790454
Q96Q11	TRNT1	4	2	1	3	38286.5	0	580.085	333259	7779.48	38262.6	0.155736	0.175535	0.182015	0.240366	0.246348	0.156032	0.153061	0.188954	0.243994	0.257959	0.126819	0.138479	0.21936	0.300204	0.215138	0.146196	0.155692	0.196776	0.261521	0.239815	0.0167816	0.0186674	0.0198634	0.0335495	0.0221453	0.0116781
Q96QD9	FYTTD1	2	7	3	3	8228.95	637.952	11081.5	136181	28339.3	221107	0.166637	0.192638	0.185087	0.185396	0.270243	0.181642	0.195635	0.227166	0.210204	0.185354	0.152298	0.194856	0.193551	0.274703	0.184591	0.166859	0.194376	0.201935	0.223434	0.213396	0.0146728	0.00155513	0.0222572	0.0460999	0.0492323	0.00500268
Q96QR8	PURB	4	4	1	3	38279	0	12757	596917	9071.22	252323	0.16377	0.173817	0.183915	0.21359	0.264908	0.149873	0.152993	0.213827	0.238142	0.245165	0.190502	0.177251	0.1899	0.252264	0.190083	0.168048	0.16802	0.195881	0.234665	0.233385	0.0206493	0.0131272	0.0158277	0.01957	0.0387782	0.00776142
Q96RP9	GFM1	8	9	6	3	75347.4	3947.09	12976.9	717864	74717.3	385190	0.197861	0.22786	0.222297	0.176547	0.175436	0.179511	0.189241	0.251562	0.185611	0.194075	0.176895	0.219425	0.219785	0.214711	0.169183	0.184756	0.212176	0.231215	0.19229	0.179565	0.0114245	0.0203045	0.0176662	0.0199397	0.0129495	-0.000668078
Q96RQ1	ERGIC2	6	4	1	3	27246.2	579.568	1893.54	1.02484e+06	27578.1	302623	0.154388	0.175633	0.174948	0.223576	0.271455	0.169493	0.172476	0.207177	0.224533	0.22632	0.138203	0.167751	0.172187	0.317293	0.204565	0.154028	0.171954	0.184771	0.255134	0.234114	0.0156482	0.00396696	0.0194535	0.0538337	0.0341193	0.00959957
Q96S44	TP53RK	4	3	2	3	10220.3	1759.88	6313.15	624474	23795.3	158398	0.15344	0.169279	0.179749	0.205975	0.291557	0.156841	0.159914	0.212889	0.243622	0.226735	0.132247	0.143855	0.195271	0.313666	0.214962	0.147509	0.157683	0.19597	0.254421	0.244418	0.0133263	0.0128583	0.0165812	0.0546516	0.0412461	0.0115255
Q96S55	WRNIP1	2	14	4	3	13974.7	1291.36	18038.5	114924	138108	622653	0.164273	0.197365	0.209853	0.194046	0.234463	0.154312	0.169456	0.22528	0.2308	0.220151	0.155284	0.163413	0.178472	0.296727	0.206105	0.157956	0.176745	0.204535	0.240524	0.220239	0.00549207	0.0181117	0.0238532	0.0520266	0.0141791	0.00765876
Q96SK2	TMEM209	4	7	1	3	14258.7	1120.53	14414.4	295082	16679.1	320931	0.144391	0.184129	0.166708	0.234594	0.270178	0.164801	0.187395	0.251272	0.198022	0.198511	0.156066	0.175771	0.185489	0.288473	0.194201	0.155086	0.182432	0.201156	0.240363	0.220963	0.0102401	0.00599494	0.0444055	0.0455006	0.0426755	0.00770204
Q96T37	RBM15	1	6	3	3	0	2690.12	13249.5	35098.1	23319.7	140874	0.194818	0.221136	0.209501	0.180921	0.193625	0.172448	0.200212	0.264898	0.17717	0.185271	0.185914	0.219305	0.179087	0.24387	0.171824	0.184393	0.213551	0.217829	0.200654	0.183573	0.011262	0.0115883	0.0435077	0.0374735	0.010999	-0.000180534
Q96T51	RUFY1	1	4	1	3	84247.2	1345.38	10719	146297	16049.5	150585	0.162006	0.211168	0.190071	0.207174	0.229582	0.132443	0.156532	0.222776	0.238343	0.249907	0.131569	0.163492	0.153276	0.328709	0.222955	0.142006	0.177064	0.188707	0.258075	0.234148	0.017326	0.0297392	0.0347703	0.0631244	0.0140442	0.0105936
Q96TA2	YME1L1	5	12	3	3	49179.3	4363.67	32529.3	412200	39051.4	459816	0.23228	0.174157	0.17031	0.189319	0.233934	0.177057	0.173804	0.217041	0.212939	0.219159	0.289304	0.185516	0.1178	0.220818	0.186562	0.23288	0.177826	0.168384	0.207692	0.213218	0.0561257	0.00666245	0.0496483	0.0163919	0.0242382	-0.000988971
Q99426	TBCB	1	2	1	3	7398.95	2002.38	7698.19	43453.7	16237.8	74626.3	0.187107	0.199263	0.190124	0.211822	0.211684	0.12569	0.142314	0.246691	0.228842	0.256464	0.116911	0.151721	0.227142	0.272538	0.231689	0.143236	0.164433	0.221319	0.237734	0.233279	0.0382463	0.0305284	0.0287295	0.0313193	0.0224319	0.0103777
Q99497	PARK7	3	1	1	3	77161	6264.58	18464.7	372825	18438.8	101046	0.177263	0.191482	0.204104	0.195726	0.231425	0.165813	0.181868	0.228281	0.212592	0.211446	0.152378	0.166737	0.241908	0.242566	0.196411	0.165151	0.180029	0.224764	0.216961	0.213094	0.0124556	0.0124745	0.0191457	0.0237235	0.0175649	0.00562193
Q99538	LGMN	2	2	1	3	17298.7	0	4537.85	197279	7835.13	51724.3	0.15525	0.184246	0.193532	0.197852	0.26912	0.16459	0.186593	0.257569	0.191033	0.200215	0.105671	0.15483	0.209822	0.269066	0.260611	0.141837	0.175223	0.220308	0.219317	0.243315	0.0316669	0.0176994	0.0332812	0.0432185	0.0375677	0.0100507
Q99543	DNAJC2	2	8	3	3	0	3052.62	17008.8	53730	65711.8	351977	0.132603	0.207235	0.227742	0.201456	0.230964	0.0745233	0.122155	0.247462	0.272864	0.282996	0.0777706	0.119097	0.208694	0.337086	0.257352	0.0949655	0.149496	0.227966	0.270469	0.257104	0.0326351	0.0500268	0.019385	0.0678468	0.0260166	0.0182132
Q99623	PHB2	60	63	49	3	2.08263e+06	107774	701846	2.96647e+07	1.30781e+06	8.70076e+06	0.146052	0.180958	0.172988	0.205426	0.294577	0.164518	0.171717	0.233782	0.212906	0.217077	0.1244	0.151805	0.213766	0.290518	0.219511	0.14499	0.16816	0.206845	0.236283	0.243722	0.02008	0.0148986	0.0309823	0.0471176	0.0440588	0.0106493
Q99638	RAD9A	3	2	1	3	8305.41	0	0	218698	10591.6	5494.13	0.137421	0.173338	0.176041	0.222425	0.290775	0.163221	0.16863	0.204997	0.262179	0.200971	0.12132	0.154395	0.194729	0.337137	0.192419	0.140654	0.165454	0.191922	0.273914	0.228055	0.0211368	0.0098626	0.0146808	0.0582494	0.0544854	0.0113886
Q99700	ATXN2	3	11	4	3	3778.37	941.225	12714.3	15122.2	10764	305503	0.160793	0.23997	0.169144	0.214705	0.215388	0.175771	0.179881	0.247245	0.196439	0.200663	0.159468	0.157979	0.21422	0.269278	0.199056	0.165344	0.19261	0.210203	0.226807	0.205036	0.00905452	0.042452	0.0392056	0.0378977	0.00900159	0.00480797
Q99707	MTR	1	5	1	3	8035.32	0	12227.7	87616.3	6081.61	371974	0.17633	0.202974	0.215983	0.196473	0.208239	0.143227	0.162387	0.242169	0.219506	0.232712	0.161683	0.219865	0.162352	0.296342	0.159758	0.160413	0.195075	0.206835	0.23744	0.200236	0.0165883	0.0295419	0.0406876	0.0522943	0.0371293	0.00519178
Q99714	HSD17B10	16	14	5	3	111467	2790.05	45241.8	1.83784e+06	70796.6	754536	0.169085	0.186121	0.18387	0.226221	0.234703	0.172652	0.191098	0.209327	0.212219	0.214705	0.152629	0.176716	0.191635	0.254033	0.224987	0.164789	0.184645	0.194944	0.230824	0.224798	0.0106806	0.00730358	0.0130472	0.0212838	0.0100005	0.00661669
Q99755	PIP5K1A	6	7	4	3	466789	10196	8998.27	1.23137e+06	47969.7	195054	0.147309	0.191277	0.182933	0.235421	0.243059	0.193268	0.202558	0.24289	0.182532	0.178751	0.202638	0.204203	0.196477	0.203867	0.192816	0.181072	0.199346	0.207433	0.207273	0.204876	0.0296123	0.00703609	0.0314443	0.0266086	0.0338079	0.00236678
Q99829	CPNE1	1	2	1	3	13482.9	1760.01	8026.6	213777	10600	87377.3	0.144867	0.206743	0.200886	0.215604	0.2319	0.158283	0.17251	0.192607	0.236021	0.240579	0.163066	0.161188	0.226128	0.240174	0.209444	0.155405	0.180147	0.20654	0.230599	0.227308	0.00943473	0.0237185	0.0174615	0.0131516	0.0160678	0.00787271
Q99832	CCT7	8	7	2	3	129931	2535.1	25524.2	752451	39073.5	487233	0.164176	0.210914	0.198738	0.218102	0.20807	0.156984	0.167739	0.205357	0.231683	0.238237	0.149665	0.179176	0.184523	0.278513	0.208122	0.156942	0.185943	0.196206	0.242766	0.218143	0.00725554	0.0223688	0.0106452	0.0316939	0.0174017	0.00725667
Q9BPX3	NCAPG	8	7	3	3	68443.1	3813.23	19723.2	1.04037e+06	72034.4	440524	0.145367	0.179931	0.191218	0.219565	0.263919	0.151066	0.170731	0.217496	0.234448	0.22626	0.133655	0.155854	0.172492	0.324386	0.213613	0.143363	0.168839	0.193735	0.259466	0.234597	0.00887661	0.0121496	0.0226075	0.0567126	0.0261689	0.0109277
Q9BPX6	MICU1	6	5	2	3	50485.3	0	14426.3	535263	9690.43	141394	0.161304	0.189343	0.193112	0.21793	0.238311	0.18665	0.191515	0.212952	0.217623	0.191261	0.194686	0.199516	0.168644	0.265009	0.172145	0.18088	0.193458	0.191569	0.23352	0.200572	0.0174233	0.0053577	0.0221943	0.0272701	0.0340515	0.00322273
Q9BQ67	GRWD1	1	9	2	3	12000.4	662.777	9691.33	118194	26739.9	487333	0.17672	0.224058	0.21739	0.190738	0.191094	0.183823	0.226315	0.233295	0.169092	0.187475	0.183008	0.228086	0.206471	0.220244	0.162191	0.181184	0.226153	0.219052	0.193358	0.180253	0.0038872	0.00201857	0.0134889	0.0256764	0.0157463	-0.000915065
Q9BQA9	CYBC1	2	3	1	3	94999.7	674.026	18625	531499	14527.1	200559	0.141103	0.187859	0.179637	0.218248	0.273153	0.168486	0.191709	0.200112	0.220598	0.219095	0.15096	0.153051	0.185324	0.299339	0.211325	0.153516	0.17754	0.188358	0.246062	0.234525	0.0138693	0.0212949	0.0105693	0.0461542	0.0336782	0.00912193
Q9BRJ7	NUDT16L1	2	1	2	3	43071.3	1547.63	1312.04	101271	19706.1	16965.9	0.182525	0.215653	0.235647	0.179478	0.186697	0.210848	0.192276	0.196584	0.19568	0.204613	0.216684	0.210909	0.228211	0.154865	0.189329	0.203352	0.206279	0.220147	0.176674	0.193547	0.0182717	0.0123572	0.0207426	0.0205511	0.00967385	-0.00176291
Q9BRT6	LLPH	1	2	1	3	9821.84	698.198	4176.01	34503	3729.35	36035.2	0.153071	0.217119	0.1807	0.220543	0.228568	0.150008	0.17693	0.265037	0.19493	0.213094	0.172098	0.183405	0.23229	0.264328	0.147879	0.158392	0.192485	0.226009	0.226601	0.196514	0.0119678	0.0215781	0.0425181	0.0350935	0.0428232	0.00492799
Q9BRX2	PELO	6	6	2	3	33527.7	1592.58	11536.9	816748	17171.2	353961	0.163316	0.187942	0.194611	0.197698	0.256434	0.154536	0.17012	0.196284	0.241426	0.237634	0.185281	0.213435	0.138173	0.283989	0.179122	0.167711	0.190499	0.176356	0.241038	0.224397	0.0158365	0.0217703	0.0330781	0.0431469	0.0403198	0.00635918
Q9BSB4	ATG101	1	1	1	3	10521.3	629.224	3835.9	161187	14745.6	40107.2	0.187563	0.209385	0.193168	0.213686	0.196199	0.16922	0.177675	0.220968	0.209816	0.22232	0.218568	0.216823	0.212105	0.168992	0.183512	0.191784	0.201294	0.208747	0.197498	0.200677	0.0249433	0.0207901	0.0142009	0.0247624	0.0197877	0.000682238
Q9BSC4	NOL10	1	2	3	3	2837.24	2224.46	2013.98	52685.2	22779.4	43718.2	0.112866	0.199514	0.217123	0.223857	0.246641	0.147746	0.165308	0.211468	0.222537	0.25294	0.175864	0.203368	0.151421	0.285042	0.184305	0.145492	0.189397	0.193337	0.243812	0.227962	0.0315595	0.0209499	0.0364104	0.0357125	0.0379393	0.00883434
Q9BSF4	TIMM29	6	8	6	3	41392.9	4050.38	23554.9	1.10102e+06	57704	196041	0.155889	0.183186	0.186441	0.216512	0.257972	0.16493	0.186483	0.264891	0.196	0.187696	0.134388	0.155023	0.19802	0.283326	0.229243	0.151735	0.174898	0.216451	0.231946	0.22497	0.0156888	0.0172904	0.0423483	0.0456629	0.0353323	0.008365
Q9BSJ2	TUBGCP2	2	4	2	3	63188.1	1874.2	9130.87	515369	19124.9	174481	0.172436	0.194503	0.206736	0.204786	0.22154	0.174207	0.193823	0.231375	0.208675	0.19192	0.167531	0.187737	0.182254	0.278398	0.18408	0.171391	0.192021	0.206788	0.23062	0.19918	0.00345864	0.00372541	0.0245608	0.0414229	0.019757	0.00401185
Q9BSJ8	ESYT1	3	7	3	3	26373.2	2115.86	22448.1	942849	21270.9	266907	0.160767	0.151819	0.176758	0.223258	0.287397	0.126948	0.152089	0.214251	0.251924	0.254789	0.104934	0.14501	0.125146	0.363021	0.261889	0.130883	0.149639	0.172052	0.279401	0.268025	0.0281241	0.00401135	0.0447383	0.0738216	0.0171482	0.0157703
Q9BSR8	YIPF4	2	2	1	3	21638.3	966.038	9118.88	213126	9925.6	93715.5	0.162747	0.179622	0.182413	0.211208	0.264011	0.161078	0.188899	0.224589	0.211695	0.213739	0.145776	0.161297	0.194416	0.30895	0.189562	0.156534	0.176606	0.200473	0.243951	0.222437	0.00935365	0.014046	0.0217308	0.0562913	0.0379791	0.00804794
Q9BSV6	TSEN34	2	4	5	3	47961	4284.66	7902.35	147061	50196.8	114212	0.179198	0.217993	0.215743	0.191447	0.195619	0.193531	0.198327	0.241808	0.183192	0.183142	0.196449	0.214883	0.211307	0.196559	0.180802	0.189726	0.210401	0.222953	0.190399	0.186521	0.00923377	0.0105711	0.0164794	0.00674487	0.0079653	-0.000675254
Q9BTE3	MCMBP	2	5	2	3	37930.8	4340.14	4538.84	284250	35027.6	92942.2	0.169624	0.193247	0.200444	0.206731	0.229954	0.137395	0.148083	0.241804	0.231747	0.240971	0.11749	0.14925	0.162875	0.349741	0.220644	0.141503	0.163527	0.201708	0.262739	0.230523	0.0263084	0.0257455	0.0394797	0.0763766	0.0101758	0.0112021
Q9BUB7	TMEM70	3	2	1	3	36335.4	0	4683.86	484421	3725.51	91726.1	0.165517	0.188712	0.18753	0.200553	0.257688	0.208221	0.215003	0.225602	0.174711	0.176464	0.235964	0.255457	0.144967	0.199357	0.164254	0.203234	0.219724	0.186033	0.19154	0.199469	0.0354874	0.033622	0.0403379	0.0145868	0.0507876	-0.00154462
Q9BUF5	TUBB6	20	18	11	3	84837.5	741.596	6484.46	622567	66861.2	200006	0.139604	0.170641	0.180452	0.237017	0.272286	0.177871	0.17816	0.2071	0.234562	0.202308	0.131451	0.152627	0.153604	0.346531	0.215787	0.149642	0.167142	0.180385	0.272703	0.230127	0.0247845	0.0131211	0.0267479	0.0639484	0.0371278	0.010548
Q9BUI4	POLR3C	3	6	4	3	10675.9	1815.42	10893.6	97231.3	40736.5	252427	0.188577	0.192283	0.215965	0.190995	0.21218	0.146886	0.18878	0.24074	0.209375	0.214219	0.179696	0.204096	0.198801	0.22959	0.187818	0.17172	0.195053	0.218502	0.209986	0.204739	0.0219601	0.00802505	0.0210847	0.0193048	0.0146895	0.00353562
Q9BUK6	MSTO1	4	5	2	3	42808.6	1970.05	10594.6	736544	30416.2	190274	0.152724	0.16666	0.200349	0.228457	0.251811	0.174867	0.187876	0.19651	0.233507	0.20724	0.135882	0.153295	0.145306	0.332358	0.233159	0.154491	0.169277	0.180721	0.264774	0.230737	0.0195526	0.0174381	0.030731	0.0585838	0.0223841	0.00977403
Q9BUN8	DERL1	2	9	1	3	14063.5	0	23504.1	194591	7060.98	252351	0.146708	0.183869	0.176181	0.235652	0.257589	0.165907	0.187105	0.244409	0.195796	0.206784	0.147009	0.151912	0.251799	0.25365	0.19563	0.153208	0.174295	0.22413	0.228366	0.220001	0.0109984	0.0194519	0.0416886	0.0296072	0.0330266	0.00782597
Q9BV20	MRI1	25	11	4	3	151265	3050.85	43550.7	2.50335e+06	84131.3	626184	0.141901	0.177584	0.195838	0.225325	0.259352	0.144982	0.16846	0.221136	0.243409	0.222013	0.136477	0.155829	0.154046	0.30358	0.250068	0.14112	0.167291	0.19034	0.257438	0.243811	0.00430606	0.0109247	0.033881	0.0409704	0.0194403	0.011733
Q9BV44	THUMPD3	3	3	1	3	31062.6	0	13364.5	263138	7447.7	162056	0.164647	0.186177	0.202269	0.202022	0.244885	0.168171	0.180437	0.205641	0.228899	0.216852	0.176003	0.208901	0.178459	0.278623	0.158013	0.169607	0.191838	0.195456	0.236515	0.206584	0.00581252	0.015053	0.0148163	0.0388642	0.0443367	0.00484505
Q9BVM2	DPCD	1	1	4	3	4144.48	2865.5	733.579	64319.1	40399.2	29592.3	0.180027	0.209352	0.178452	0.167254	0.264915	0.177032	0.172417	0.230809	0.215719	0.204023	0.131449	0.169779	0.210078	0.270517	0.218177	0.162836	0.183849	0.206446	0.21783	0.229038	0.0272229	0.0221252	0.0263668	0.0516637	0.0318657	0.00669699
Q9BVP2	GNL3	6	6	1	3	60597.6	816.266	11651.6	372565	6595.56	229977	0.201301	0.237399	0.221199	0.183435	0.156666	0.190427	0.22163	0.288073	0.13657	0.163299	0.170294	0.218725	0.239287	0.204913	0.166782	0.187341	0.225918	0.24952	0.174973	0.162249	0.0157324	0.0100483	0.0345917	0.0349487	0.00513897	-0.00320979
Q9BVS4	RIOK2	1	7	2	3	15068	704.065	2712.41	209345	31721.2	144706	0.161297	0.192817	0.186146	0.203935	0.255804	0.170436	0.189763	0.208636	0.224381	0.206785	0.128581	0.155155	0.187285	0.330136	0.198843	0.153438	0.179245	0.194022	0.252817	0.220477	0.0220062	0.0209184	0.0126683	0.0677358	0.0308507	0.00837309
Q9BVV7	TIMM21	1	5	1	3	0	3942.86	21052	128323	15273.4	160617	0.114018	0.143551	0.146619	0.167275	0.428537	0.163309	0.219614	0.229858	0.189287	0.197932	0.146025	0.16719	0.178381	0.291621	0.216784	0.141117	0.176785	0.184953	0.216061	0.281084	0.0250095	0.0389289	0.0420069	0.0663562	0.128046	0.0123323
Q9BW27	NUP85	2	2	1	3	20082.2	1172.28	6985.59	110510	12634.3	105307	0.168839	0.171643	0.168466	0.248478	0.242574	0.163193	0.202855	0.195929	0.216377	0.221646	0.155664	0.17803	0.133527	0.330136	0.202644	0.162566	0.184176	0.165974	0.264997	0.222288	0.00661005	0.0164883	0.0312759	0.058651	0.0199727	0.00777253
Q9BWT3	PAPOLG	1	7	2	3	3827.16	1531.19	6012.32	14915.8	22023.9	159347	0.19433	0.214222	0.209627	0.185615	0.196206	0.190844	0.21632	0.285293	0.147267	0.160275	0.185156	0.210521	0.209457	0.199005	0.195861	0.19011	0.213688	0.234792	0.177296	0.184114	0.00463101	0.00293655	0.0437353	0.0268536	0.0206459	-0.00143472
Q9BWV3	CDADC1	4	4	1	3	58070.3	572.914	1646.16	153442	15164.6	78590.4	0.208474	0.208482	0.20352	0.195578	0.183946	0.213454	0.192049	0.221178	0.18321	0.190109	0.175611	0.181721	0.148171	0.272671	0.221826	0.19918	0.194084	0.190957	0.217153	0.198627	0.0205626	0.0134958	0.0380905	0.0484765	0.0203256	0.000814622
Q9BXS5	AP1M1	1	4	3	3	17660.1	7485.52	23489.2	35061.2	49219.7	198319	0.141377	0.184497	0.196279	0.239194	0.238653	0.165806	0.179648	0.200993	0.224143	0.22941	0.186064	0.202293	0.164414	0.251726	0.195503	0.164416	0.188813	0.187229	0.238354	0.221188	0.022376	0.011923	0.0198981	0.0138109	0.0227193	0.00646408
Q9BXW7	HDHD5	7	2	2	3	36696.2	1831.34	9960.27	478914	19465.3	106709	0.158564	0.186341	0.189962	0.217567	0.247565	0.160522	0.181224	0.213697	0.223532	0.221026	0.150179	0.156078	0.188405	0.296924	0.208415	0.156421	0.174548	0.197355	0.246008	0.225669	0.00549436	0.0161987	0.0141742	0.0441956	0.0199841	0.00842592
Q9BYB4	GNB1L	4	2	1	3	87608.4	1218.64	8268.24	761852	21036.1	123816	0.170393	0.192689	0.190165	0.205423	0.24133	0.181983	0.191561	0.231255	0.19884	0.196361	0.17062	0.1997	0.181893	0.249173	0.198614	0.174332	0.19465	0.201104	0.217812	0.212102	0.00662691	0.00440955	0.0264365	0.0273579	0.0253375	0.00402036
Q9BYJ9	YTHDF1	5	3	4	3	13416.8	0	2821.86	829728	36762.8	60156.1	0.172302	0.202801	0.222608	0.17795	0.224339	0.180179	0.209167	0.21031	0.197384	0.20296	0.179249	0.21308	0.190528	0.214036	0.203106	0.177244	0.20835	0.207815	0.196457	0.210135	0.00430429	0.00518836	0.0161847	0.018061	0.0123013	0.00229341
Q9BZE2	PUS3	1	4	2	3	2148.94	0	1556.33	121161	7089.95	96622	0.173458	0.199936	0.177837	0.209535	0.239234	0.187766	0.187625	0.215967	0.20504	0.203602	0.210092	0.226302	0.121707	0.260894	0.181005	0.190439	0.204621	0.171837	0.225156	0.207947	0.0184626	0.0197592	0.0474156	0.0310313	0.0293565	0.0019874
Q9BZE4	GTPBP4	1	7	1	3	5307.67	1093.99	39947	29886.8	11670.6	258818	0.169474	0.237918	0.247884	0.204785	0.139939	0.162547	0.196646	0.235334	0.194316	0.211156	0.134868	0.202138	0.17576	0.269006	0.218229	0.15563	0.212234	0.219659	0.222703	0.189774	0.0183108	0.022412	0.0385326	0.0404405	0.0433035	0.00370289
Q9BZJ0	CRNKL1	8	19	4	3	68332	3887.71	22863.3	914743	79786	916561	0.179738	0.203505	0.200942	0.19712	0.218694	0.138139	0.165983	0.229953	0.23387	0.232055	0.139091	0.182669	0.161018	0.292455	0.224767	0.152323	0.184052	0.197305	0.241148	0.225172	0.0237473	0.0187992	0.0346113	0.0480822	0.0066897	0.0081787
Q9BZX2	UCK2	4	5	1	3	53394	0	14372.6	1.03197e+06	12032.9	260170	0.154236	0.165596	0.182167	0.216156	0.281845	0.165497	0.18427	0.226218	0.218116	0.205899	0.116998	0.133546	0.179586	0.339167	0.230703	0.145577	0.161137	0.195991	0.257813	0.239482	0.0253821	0.0256543	0.0262098	0.0704613	0.0387268	0.0113399
Q9GZL7	WDR12	3	2	2	3	15456.9	3013.1	3604.67	79071.6	12670	40749.7	0.180773	0.192878	0.194319	0.19912	0.232909	0.152569	0.180773	0.222958	0.219776	0.223924	0.142791	0.176776	0.194728	0.275625	0.21008	0.158711	0.183476	0.204002	0.231507	0.222305	0.0197223	0.00838442	0.0164178	0.039579	0.0115005	0.00711296
Q9GZP4	PITHD1	3	2	3	3	30436.2	1944.98	5951.74	233548	14391.1	56096	0.196034	0.209409	0.198341	0.19513	0.201085	0.206394	0.209325	0.227007	0.175084	0.182189	0.23417	0.22985	0.101885	0.249064	0.185031	0.2122	0.216195	0.175745	0.206426	0.189435	0.0197197	0.0118257	0.0655503	0.0382617	0.0101887	-0.00239226
Q9GZP9	DERL2	3	4	4	3	52362.5	3544.55	6938.31	779346	56635.6	120615	0.139754	0.181379	0.176049	0.218378	0.28444	0.174492	0.190432	0.212756	0.213203	0.209118	0.135285	0.174402	0.175477	0.298377	0.216459	0.149844	0.182071	0.188094	0.243319	0.236672	0.0214624	0.00803732	0.02136	0.0477516	0.0415306	0.00930464
Q9GZS3	WDR61	1	3	3	3	7238.13	5521.99	10043.2	81210.3	45205.6	211059	0.171486	0.183847	0.190896	0.208231	0.24554	0.150742	0.153456	0.220298	0.231715	0.243789	0.11297	0.140794	0.187383	0.322412	0.236442	0.145066	0.159366	0.199526	0.254119	0.241923	0.029668	0.0221264	0.0180747	0.0602974	0.00482758	0.0115101
Q9H040	SPRTN	1	2	1	3	8132.84	0	2079.89	71591.2	3205.44	41558.6	0.223486	0.243439	0.235393	0.149703	0.147979	0.195676	0.220093	0.240322	0.173863	0.170047	0.182236	0.241975	0.229277	0.197564	0.148947	0.200466	0.235169	0.234997	0.17371	0.155657	0.021038	0.0130765	0.00553284	0.0239306	0.0124707	-0.00535213
Q9H0A0	NAT10	4	14	6	3	45403.8	4748.33	44849.2	541658	73898	872343	0.102374	0.146253	0.142936	0.300462	0.307975	0.123757	0.145616	0.196747	0.26734	0.26654	0.117688	0.139976	0.144812	0.380505	0.217019	0.114607	0.143948	0.161498	0.316102	0.263845	0.0110195	0.00345491	0.0305406	0.0581813	0.045538	0.0184826
Q9H0C8	ILKAP	1	5	1	3	19184.2	2297.33	8836.34	253200	26703.8	139654	0.158085	0.190869	0.199988	0.197818	0.25324	0.117706	0.150361	0.227371	0.251098	0.253463	0.0932491	0.137636	0.182584	0.33176	0.25477	0.123013	0.159622	0.203314	0.260225	0.253824	0.032742	0.0277987	0.0225781	0.0674362	0.000826528	0.014538
Q9H0D6	XRN2	3	10	9	3	22645.4	10191.6	9395.95	222839	86000.2	362602	0.205618	0.200055	0.217082	0.184057	0.193188	0.19531	0.21367	0.327261	0.126608	0.137151	0.19609	0.243673	0.216972	0.206727	0.136538	0.199006	0.219132	0.253772	0.172464	0.155626	0.00573924	0.0223163	0.0636436	0.041298	0.0325315	-0.00449367
Q9H0L4	CSTF2T	5	8	12	3	185296	17281.3	55253.1	804802	153574	322826	0.19545	0.209851	0.197979	0.17746	0.219259	0.183992	0.192069	0.24659	0.185751	0.191598	0.207801	0.157838	0.285331	0.194144	0.154887	0.195747	0.186586	0.2433	0.185785	0.188581	0.0119072	0.0264364	0.0437685	0.00834167	0.0322919	-0.000132073
Q9H0S4	DDX47	2	3	2	3	59416.9	2534.07	5639.01	919150	39451.6	127455	0.155151	0.185933	0.184645	0.231719	0.242552	0.163924	0.174391	0.251934	0.201718	0.208032	0.157897	0.18349	0.187688	0.274635	0.19629	0.158991	0.181272	0.208089	0.236024	0.215625	0.00448806	0.0060827	0.0380017	0.0366487	0.0240476	0.00691122
Q9H0U3	MAGT1	2	2	2	3	23520.7	1880.17	8987.84	497194	40993.5	93910.6	0.169121	0.192139	0.176885	0.217307	0.244548	0.176082	0.175959	0.198196	0.219464	0.2303	0.133556	0.171312	0.164532	0.307916	0.222684	0.159586	0.179803	0.179871	0.248229	0.232511	0.0228098	0.0109331	0.0170296	0.0517018	0.0110984	0.00837931
Q9H0U9	TSPYL1	1	5	4	3	8448.09	564.494	3473.09	23532.2	55916.5	265203	0.164938	0.260393	0.21924	0.183719	0.17171	0.164321	0.188811	0.220696	0.211365	0.214807	0.190529	0.203015	0.192081	0.220932	0.193443	0.173263	0.217406	0.210672	0.205338	0.19332	0.0149563	0.0378989	0.0161171	0.0193244	0.0215487	0.00145827
Q9H269	VPS16	3	5	1	3	14631.8	0	7159.47	205904	10384.2	131667	0.16047	0.192724	0.17934	0.217591	0.249875	0.184871	0.202965	0.20181	0.20584	0.204513	0.202971	0.22014	0.146548	0.259814	0.170526	0.182771	0.205277	0.1759	0.227748	0.208305	0.0213282	0.0138533	0.0277911	0.0283847	0.0398103	0.00278895
Q9H2P0	ADNP	2	5	1	3	12426.4	0	5794.43	117917	0	188367	0.167632	0.186892	0.208117	0.213396	0.223962	0.147032	0.177326	0.248684	0.211906	0.215052	FALSE	FALSE	FALSE	FALSE	FALSE	0.157332	0.182109	0.228401	0.212651	0.219507	0.0145665	0.0067647	0.0286857	0.00105387	0.00630061	0.00653501
Q9H2U1	DHX36	1	8	4	3	17096.5	5630.11	17263.8	275855	39057.1	250484	0.208857	0.192516	0.193654	0.19357	0.211403	0.178169	0.1896	0.227692	0.207035	0.197504	0.179617	0.191022	0.18739	0.25942	0.18255	0.188881	0.191046	0.202912	0.220008	0.197152	0.0173149	0.0014584	0.0216874	0.0347893	0.0144294	0.00193356
Q9H2V7	SPNS1	2	4	1	3	7381.62	0	569.922	70911.6	1992.05	62288	0.159054	0.16835	0.182076	0.219846	0.270674	0.15179	0.163991	0.246401	0.219307	0.218511	0.187218	0.146964	0	0.368354	0.297464	0.166021	0.159768	0.142826	0.269169	0.262216	0.018713	0.0113012	0.127804	0.0858974	0.0401505	0.0112623
Q9H300	PARL	1	3	1	3	0	5002.17	808.649	18502.5	12896.1	39080.1	0.130984	0.184609	0.179726	0.221412	0.28327	0.155125	0.162289	0.290517	0.194282	0.197787	0.125539	0.163583	0.185501	0.326202	0.199175	0.137216	0.17016	0.218581	0.247298	0.226744	0.0157469	0.0125296	0.0623648	0.0696658	0.0489576	0.0105664
Q9H3G5	CPVL	8	8	6	3	24751.8	2986.25	2578.77	1.74393e+06	151633	514286	0.183476	0.19544	0.20247	0.20107	0.217544	0.159977	0.167148	0.207	0.222748	0.243127	0.156943	0.170213	0.178066	0.226399	0.26838	0.166799	0.1776	0.195845	0.216739	0.243017	0.0145227	0.0155254	0.0155631	0.0136921	0.025418	0.00746765
Q9H3K6	BOLA2	8	6	7	3	949006	18917	187605	1.83623e+06	67603.3	927573	0.158926	0.222436	0.206743	0.204489	0.207405	0.14538	0.153717	0.220108	0.229259	0.251536	0.220554	0.186624	0.22691	0.200186	0.165726	0.174953	0.187592	0.217921	0.211311	0.208222	0.0400678	0.0343701	0.01026	0.0156912	0.042911	0.00384517
Q9H3P7	ACBD3	3	1	2	3	14864.2	1812.97	3694.53	160585	47822.5	72899	0.17933	0.183906	0.191787	0.193919	0.251059	0.143903	0.175132	0.203965	0.240911	0.236088	0.165783	0.167403	0.180632	0.258358	0.227824	0.163005	0.17548	0.192128	0.231063	0.238324	0.017876	0.00825719	0.0116705	0.0333293	0.0117776	0.00808464
Q9H3U5	MFSD1	1	1	1	3	170044	1279.7	3348.29	362619	16673.3	57532.2	0.175436	0.250782	0.186901	0.202786	0.184095	0.159222	0.166726	0.270964	0.204593	0.198494	0.127133	0.151147	0.167099	0.303569	0.251052	0.15393	0.189552	0.208321	0.236983	0.211214	0.0245822	0.0535965	0.0551464	0.0576726	0.0352441	0.00674974
Q9H4I3	TRABD	1	2	1	3	11488.8	1257.09	8390.29	70339.9	14124.2	127851	0.178034	0.198732	0.20365	0.203413	0.216171	0.17453	0.207935	0.212523	0.200288	0.204725	0.170674	0.195917	0.181072	0.24859	0.203748	0.174413	0.200861	0.199082	0.21743	0.208215	0.00368188	0.00628533	0.0162158	0.0270305	0.006908	0.00345981
Q9H4L4	SENP3	6	8	1	3	13032.1	0	7943.27	198792	8593.13	663474	0.20172	0.252839	0.241101	0.164743	0.139596	0.21906	0.258553	0.301605	0.105716	0.115066	0.206224	0.274251	0.245702	0.145201	0.128623	0.209002	0.261881	0.262802	0.138553	0.127762	0.00899744	0.0110867	0.0336824	0.0300696	0.0122882	-0.0103085
Q9H5Q4	TFB2M	2	1	1	3	19684	0	4088.83	344517	17505.8	56959.5	0.155739	0.17707	0.182002	0.230309	0.254879	0.158347	0.174349	0.247835	0.216968	0.202501	0.172664	0.172698	0.198624	0.264007	0.192008	0.16225	0.174706	0.209487	0.237094	0.216463	0.00911249	0.00220782	0.0342347	0.0242424	0.0336809	0.00700034
Q9H6U6	BCAS3	1	1	1	3	7135.38	0	548.786	162605	1775.94	8825.1	0.175674	0.186056	0.187293	0.238269	0.212709	0.146431	0.197702	0.220767	0.222555	0.212544	0.214217	0.177284	0.22871	0.233082	0.146707	0.178774	0.187014	0.212257	0.231302	0.190653	0.0339992	0.0102428	0.0219814	0.00800663	0.0380589	0.00303056
Q9H6Z4	RANBP3	3	2	1	3	49045.9	0	2872.7	410518	2883.46	45467.1	0.165894	0.18612	0.198358	0.199734	0.249893	0.146128	0.170882	0.257706	0.221418	0.203866	0.132033	0.196694	0.170784	0.30324	0.19725	0.148018	0.184566	0.20895	0.241464	0.217003	0.0170095	0.0129759	0.0444183	0.0545871	0.0286753	0.00805593
Q9H857	NT5DC2	4	4	4	3	46695.7	4196.03	34003.5	319704	26434.8	202355	0.154287	0.1991	0.203332	0.210733	0.232548	0.189236	0.201433	0.204703	0.203217	0.20141	0.181951	0.195748	0.155957	0.259321	0.207024	0.175158	0.19876	0.187997	0.224424	0.213661	0.0184382	0.00285785	0.0277563	0.0304546	0.016596	0.00405475
Q9H936	SLC25A22	13	8	3	3	125289	13094.7	20017.8	2.19611e+06	67401	527225	0.160267	0.180709	0.171187	0.249571	0.238265	0.16025	0.183143	0.208937	0.217556	0.230115	0.143362	0.154974	0.197141	0.27271	0.231813	0.154626	0.172942	0.192422	0.246612	0.233398	0.00975516	0.0156082	0.019312	0.0276955	0.00430002	0.00918088
Q9H974	QTRT2	5	1	1	3	38898.3	997.04	6224.56	224268	9177.7	80498.9	0.158671	0.194401	0.201459	0.212362	0.233107	0.188827	0.190488	0.197541	0.21164	0.211504	0.166534	0.176458	0.168685	0.278139	0.210183	0.171344	0.187116	0.189229	0.234047	0.218264	0.015643	0.00943494	0.0178984	0.0381867	0.0128706	0.00556552
Q9H9A6	LRRC40	2	4	4	3	26633.1	5109.04	7119.14	566156	62071.1	109494	0.160457	0.188831	0.173935	0.208532	0.268246	0.153901	0.181573	0.223617	0.226579	0.214331	0.143041	0.162833	0.157662	0.33745	0.199014	0.152466	0.177745	0.185071	0.25752	0.227197	0.00879624	0.0134149	0.0343589	0.069807	0.0363649	0.00911067
Q9H9B4	SFXN1	19	18	9	3	444118	39506.5	82178.7	9.08519e+06	236825	1.03716e+06	0.153537	0.192344	0.180234	0.216857	0.257027	0.170387	0.185367	0.238483	0.201175	0.204587	0.133736	0.160588	0.219133	0.277109	0.209435	0.152554	0.179433	0.212617	0.231714	0.223683	0.0183455	0.0166891	0.0296659	0.0400875	0.0289785	0.00798319
Q9HA64	FN3KRP	2	1	1	3	22875.3	2438.7	6840.44	214150	23497.5	79250.4	0.192153	0.231646	0.208499	0.199747	0.167954	0.15655	0.164366	0.294144	0.200629	0.184311	0.202502	0.196391	0.201169	0.229881	0.170056	0.183735	0.197468	0.234604	0.210086	0.174107	0.0241047	0.033653	0.0516935	0.0171492	0.00889885	0.000344728
Q9HAU5	UPF2	1	1	1	3	0	0	1371.35	4080.42	9467.69	34166.8	0.128338	0.239515	0.174284	0.263485	0.194379	0.172756	0.17848	0.194161	0.244426	0.210177	0.130785	0.197014	0.114452	0.364023	0.193726	0.14396	0.205003	0.160965	0.290645	0.199427	0.0249688	0.0312922	0.0414901	0.0642581	0.00931527	0.00791507
Q9HC21	SLC25A19	8	4	2	3	41288.7	1293.11	6772.44	1.0385e+06	59647.7	203654	0.156127	0.174893	0.176229	0.236259	0.256493	0.156293	0.180807	0.243735	0.215745	0.20342	0.137067	0.159769	0.189325	0.288433	0.225404	0.149829	0.171823	0.203096	0.246813	0.228439	0.0110522	0.0108495	0.0357981	0.0374757	0.0266661	0.00938194
Q9HC35	EML4	1	8	4	3	10250.3	3518.27	14474.2	30254.8	49240.9	302433	0.177724	0.175573	0.214138	0.259636	0.172929	0.111914	0.144038	0.19234	0.283165	0.268543	0.123208	0.159009	0.151223	0.329021	0.23754	0.137615	0.15954	0.1859	0.290607	0.226338	0.0351914	0.0157738	0.0319482	0.0352861	0.0487813	0.0123774
Q9HCC0	MCCC2	6	10	4	3	83636.7	1648.22	10815.5	742644	42735.4	305146	0.158788	0.194996	0.192539	0.214875	0.238802	0.173269	0.190319	0.223711	0.200025	0.212676	0.130397	0.162324	0.170349	0.31619	0.22074	0.154151	0.182546	0.195533	0.243697	0.224073	0.021809	0.0176682	0.0268069	0.0632187	0.013378	0.00808762
Q9HCS7	XAB2	5	6	5	3	32687	3926.35	14970.1	214401	62942.8	270071	0.194876	0.208773	0.215987	0.20197	0.178395	0.147116	0.17011	0.263192	0.207696	0.211886	0.147147	0.17781	0.194463	0.252032	0.228548	0.163046	0.185564	0.224547	0.220566	0.206276	0.027565	0.0204648	0.0351552	0.0274004	0.025543	0.00524155
Q9HD45	TM9SF3	11	11	3	3	73993.9	2765.26	33129.5	1.96908e+06	49736.3	504003	0.151501	0.182533	0.17337	0.232278	0.260317	0.17172	0.192585	0.20065	0.2213	0.213744	0.14589	0.19356	0.154653	0.331027	0.17487	0.15637	0.189559	0.176224	0.261535	0.216311	0.0135861	0.0061042	0.0231311	0.0604316	0.0427812	0.00761729
Q9NNW5	WDR6	1	5	3	3	1927.95	5787.21	11698.9	27079.7	21051	310038	0.178211	0.218898	0.213061	0.193417	0.196414	0.17656	0.201222	0.207245	0.20604	0.208934	0.225544	0.256704	0.146124	0.187738	0.18389	0.193438	0.225608	0.18881	0.195732	0.196412	0.0278169	0.028343	0.0370816	0.00936799	0.0125218	-0.000954755
Q9NP61	ARFGAP3	1	3	1	3	6223.7	2189.63	10686.2	61786.6	33704.9	140338	0.173201	0.219053	0.214586	0.170063	0.223096	0.171558	0.196573	0.200521	0.208432	0.222917	0.177952	0.189	0.196243	0.237557	0.199248	0.174237	0.201542	0.203783	0.20535	0.215087	0.00332034	0.0156307	0.00959707	0.0338524	0.0137173	0.0034968
Q9NP72	RAB18	4	3	2	3	19072.7	2324.4	5213.54	248826	22685.7	107067	0.149284	0.224842	0.203908	0.190371	0.231595	0.164972	0.190631	0.222223	0.193437	0.228737	0.154374	0.183622	0.19244	0.262542	0.207022	0.15621	0.199698	0.20619	0.21545	0.222451	0.00800343	0.0220552	0.0150224	0.0408116	0.013438	0.00608148
Q9NP79	VTA1	2	1	1	3	23391.6	568.339	2341.23	202563	16369.2	58012.1	0.152567	0.169266	0.18296	0.238039	0.257168	0.119003	0.144758	0.196572	0.264186	0.275481	0.131251	0.17447	0.17988	0.24068	0.273719	0.134274	0.162831	0.186471	0.247635	0.268789	0.0169846	0.0158668	0.00888224	0.0143944	0.0101029	0.0138654
Q9NP92	MRPS30	1	1	1	3	11801.8	2106.03	4077.99	83636.7	16226.6	47650.4	0.131758	0.208221	0.192039	0.229389	0.238593	0.160231	0.175643	0.264174	0.192812	0.20714	0.145922	0.15927	0.188219	0.310074	0.196514	0.14597	0.181045	0.214811	0.244092	0.214082	0.0142365	0.0249183	0.0427926	0.0599981	0.0218814	0.00831578
Q9NPF4	OSGEP	5	7	3	3	42114.9	4791.98	21190.4	508241	50971.8	287304	0.147452	0.169171	0.184374	0.235731	0.263272	0.153715	0.171613	0.209392	0.238513	0.226767	0.1293	0.151064	0.170498	0.337114	0.212024	0.143489	0.163949	0.188088	0.270453	0.234021	0.0126809	0.0112257	0.0197112	0.0577473	0.0263829	0.011459
Q9NPI6	DCP1A	7	10	3	3	43350.7	3246.47	13441.6	507724	53252.1	478888	0.17855	0.195015	0.214599	0.199975	0.21186	0.1719	0.19801	0.236268	0.19393	0.199892	0.169318	0.197679	0.19064	0.2573	0.185064	0.173256	0.196901	0.213836	0.217069	0.198939	0.00476339	0.0016421	0.0228237	0.034972	0.0134235	0.00315905
Q9NQG6	MIEF1	1	3	4	3	7688.71	531.615	3142.31	64043.6	36057.1	66225.3	0.189873	0.199783	0.183127	0.191277	0.235939	0.203475	0.193662	0.228258	0.185431	0.189174	0.208944	0.20009	0.197581	0.199429	0.193954	0.200764	0.197845	0.202989	0.192046	0.206356	0.00982055	0.00362604	0.0230459	0.00703084	0.0257313	0.000180306
Q9NQZ5	STARD7	1	1	2	3	0	1008.26	1121.04	233558	22402.6	12940.3	0.202066	0.201111	0.216978	0.163206	0.216638	0.203491	0.143479	0.208338	0.215183	0.22951	0.216557	0.207047	0.196297	0.192019	0.188079	0.207371	0.183879	0.207204	0.190136	0.211409	0.00798688	0.0351135	0.0103869	0.0260395	0.0212047	0.000475418
Q9NR30	DDX21	31	37	20	3	271348	22286.1	51018.5	4.85331e+06	357341	1.8693e+06	0.169223	0.196352	0.177905	0.225585	0.230935	0.169453	0.183967	0.233906	0.201449	0.211225	0.141105	0.17999	0.167104	0.322481	0.18932	0.159927	0.18677	0.192972	0.249838	0.210493	0.0163004	0.00853327	0.0358592	0.0640573	0.0208171	0.00667371
Q9NRG9	AAAS	2	2	1	3	27140.8	673.045	5253.75	227910	9772.94	70515.6	0.171275	0.199788	0.194779	0.218612	0.215546	0.176544	0.186281	0.207943	0.21115	0.218082	0.185913	0.204335	0.175193	0.255203	0.179357	0.177911	0.196801	0.192638	0.228321	0.204328	0.00741373	0.00938976	0.0164795	0.023577	0.021663	0.00341913
Q9NRK6	ABCB10	2	2	1	3	33546.1	6234.37	8742.97	111539	11850	120947	0.179004	0.195758	0.178776	0.231676	0.214785	0.163076	0.194617	0.217993	0.213031	0.211284	0.154765	0.156635	0.20121	0.238658	0.248731	0.165615	0.182337	0.199326	0.227789	0.224933	0.012317	0.0222656	0.0196758	0.0132484	0.0206835	0.00656031
Q9NRN7	AASDHPPT	1	3	1	3	6877.28	2135.55	19013.1	103988	13079	153979	0.174963	0.191161	0.176474	0.18803	0.269371	0.172026	0.18171	0.209207	0.218769	0.218288	0.155605	0.18555	0.240467	0.275029	0.143347	0.167531	0.186141	0.208716	0.227276	0.210336	0.0104323	0.00475309	0.0319996	0.0441191	0.0633871	0.00525766
Q9NRW7	VPS45	4	3	2	3	11996.2	959.657	1966.78	332526	28460.4	132922	0.186247	0.192677	0.196605	0.193662	0.230809	0.169999	0.163567	0.193192	0.214145	0.259097	0.211007	0.227079	0.178763	0.202325	0.180826	0.189084	0.194441	0.18952	0.203377	0.223577	0.0206505	0.0317929	0.00947065	0.010282	0.0396333	0.00289928
Q9NRX1	PNO1	2	4	4	3	0	2703.17	0	928267	69336.6	257373	0.14963	0.174327	0.183302	0.204368	0.288373	0.15796	0.174295	0.243906	0.218332	0.205507	0.122371	0.146774	0.199519	0.306944	0.224392	0.14332	0.165132	0.208909	0.243214	0.239424	0.0186144	0.0158987	0.0313746	0.055631	0.0434299	0.0108988
Q9NS69	TOMM22	20	8	4	3	57443.5	3566.11	17492.9	1.262e+06	71687.8	336193	0.162318	0.182023	0.186094	0.209653	0.259912	0.14969	0.192207	0.250564	0.197412	0.210126	0.125413	0.149729	0.243442	0.275391	0.206025	0.145807	0.174653	0.2267	0.227485	0.225354	0.0187565	0.0221771	0.035346	0.0419364	0.0299978	0.00882256
Q9NSE4	IARS2	8	6	3	3	110115	2231.41	39787.8	682822	13628	309003	0.15904	0.195895	0.185901	0.233434	0.22573	0.179814	0.194461	0.20489	0.203079	0.217756	0.169741	0.166626	0.157487	0.291102	0.215044	0.169532	0.18566	0.182759	0.242538	0.21951	0.0103885	0.0165	0.0238572	0.0447121	0.00555482	0.00615418
Q9NSY1	BMP2K	1	1	2	3	3356.38	3705.1	1144.61	47337.5	33452.4	11933.7	0.166309	0.197154	0.198494	0.200498	0.237545	0.161642	0.178233	0.26895	0.187134	0.20404	0.157725	0.175313	0.261602	0.22041	0.18495	0.161892	0.183567	0.243015	0.202681	0.208845	0.00429734	0.0118571	0.0387311	0.0167451	0.026625	0.00504256
Q9NTJ3	SMC4	4	48	20	3	100290	24261	89176.8	687616	264856	2.15001e+06	0.151802	0.19512	0.198822	0.209454	0.244802	0.157327	0.171079	0.228343	0.224831	0.21842	0.200661	0.218069	0.150116	0.262901	0.168253	0.16993	0.194756	0.192427	0.232395	0.210492	0.0267571	0.023497	0.0395035	0.0275148	0.0388856	0.00479288
Q9NUQ8	ABCF3	6	6	3	3	35867	7240.47	22128.1	617309	58788.3	330435	0.181585	0.218221	0.232146	0.174395	0.193653	0.173926	0.201223	0.211124	0.205331	0.208395	0.138836	0.180976	0.205283	0.259356	0.21555	0.164782	0.20014	0.216184	0.213027	0.205866	0.0227943	0.0186459	0.0141286	0.0430001	0.0111652	0.00412031
Q9NUU7	DDX19A	26	32	8	3	206128	846.329	47933.3	7.6469e+06	103957	1.90958e+06	0.145506	0.164846	0.173487	0.225319	0.290842	0.159657	0.163225	0.240103	0.228373	0.208642	0.135081	0.139939	0.215121	0.298321	0.211538	0.146748	0.156003	0.209571	0.250671	0.237007	0.0123352	0.0139357	0.0336527	0.0412942	0.0466444	0.0110898
Q9NV06	DCAF13	5	4	2	3	42132	5030.92	6698.5	750736	48664.2	97984.4	0.122994	0.153238	0.146713	0.284628	0.292427	0.170693	0.182257	0.223188	0.212335	0.211527	0.160037	0.181354	0.157361	0.315274	0.185974	0.151241	0.172283	0.175754	0.270746	0.229976	0.0250362	0.0164993	0.0414226	0.0528547	0.0555728	0.0100807
Q9NVE7	PANK4	1	3	3	3	6170.14	1591.61	5749.67	45451.9	38904.7	145326	0.171404	0.187798	0.202567	0.223746	0.214485	0.165913	0.168762	0.188511	0.229961	0.246854	0.175623	0.194768	0.198145	0.237462	0.194003	0.17098	0.183776	0.196407	0.23039	0.218447	0.00486881	0.0134614	0.00718755	0.00686802	0.0266476	0.00565447
Q9NVH1	DNAJC11	13	11	7	3	774231	589.189	22169.9	3.07773e+06	71142.2	479529	0.163081	0.18539	0.183184	0.222639	0.245707	0.185269	0.198341	0.222614	0.190784	0.202992	0.18014	0.194552	0.188959	0.248955	0.187393	0.176163	0.192761	0.198252	0.220793	0.212031	0.0116166	0.00665846	0.0212944	0.0291293	0.0301892	0.00402602
Q9NVH2	INTS7	7	15	7	3	23985.8	1301.05	13047.4	573655	61207.6	643531	0.163772	0.186046	0.183802	0.224837	0.241543	0.173615	0.184475	0.219458	0.211519	0.210932	0.1545	0.189209	0.154353	0.293842	0.208096	0.163962	0.186577	0.185871	0.2434	0.22019	0.00955893	0.00241136	0.0326021	0.0441892	0.0185464	0.00670977
Q9NVQ4	FAIM	1	1	2	3	23556	1067.98	5109.99	247843	15042.9	97490.6	0.182636	0.18401	0.211002	0.169566	0.252785	0.146274	0.162032	0.206655	0.248342	0.236698	0.152162	0.18798	0.207807	0.246566	0.205485	0.160357	0.178007	0.208488	0.221492	0.231656	0.0195174	0.0139767	0.00225239	0.0449772	0.0240498	0.00749116
Q9NVV0	TMEM38B	2	1	1	3	24025.2	0	2347.53	225595	12262.9	30110.6	0.161713	0.202906	0.188569	0.216718	0.230094	0.177332	0.199658	0.225762	0.19583	0.201418	0.144317	0.172453	0.179758	0.270115	0.233356	0.161121	0.191672	0.198029	0.227555	0.221623	0.0165154	0.0167233	0.0244177	0.0383098	0.0175737	0.0063269
Q9NVV4	MTPAP	1	8	4	3	1934.24	21523.9	1076.5	19769.9	48809.1	297903	0.151592	0.188119	0.180069	0.272462	0.207758	0.166437	0.179477	0.255508	0.204573	0.194005	0.133305	0.149466	0.260457	0.266201	0.190571	0.150445	0.172354	0.232011	0.247745	0.197445	0.0165954	0.0202871	0.0450512	0.037519	0.0090951	0.00736614
Q9NWL6	ASNSD1	1	2	1	3	2911.64	0	2988.61	51796	8260.92	83215.2	0.181517	0.205002	0.209738	0.209906	0.193838	0.176522	0.171029	0.19394	0.231433	0.227076	0.126647	0.159765	0.224661	0.348205	0.140722	0.161562	0.178599	0.209447	0.263181	0.187212	0.0303404	0.0235494	0.0153626	0.0744154	0.0435565	0.00585511
Q9NWU5	MRPL22	3	2	1	3	57034.7	0	11696.1	285905	26783.5	90431.4	0.168424	0.223187	0.200837	0.195388	0.212163	0.206745	0.203469	0.213149	0.188147	0.188489	0.208295	0.207695	0.201761	0.202076	0.180173	0.194488	0.21145	0.205249	0.195204	0.193608	0.0225854	0.0103814	0.006857	0.00696613	0.0165984	-0.000576596
Q9NWZ5	UCKL1	3	4	2	3	19653.1	1204.36	4000.36	217033	27925.5	72300.1	0.167992	0.202336	0.193225	0.205778	0.230669	0.176052	0.19045	0.227454	0.203624	0.20242	0.179143	0.180262	0.20541	0.250449	0.184736	0.174396	0.191016	0.208696	0.21995	0.205942	0.00575696	0.0110479	0.0173494	0.0264346	0.023168	0.00386464
Q9NX07	TRNAU1AP	4	3	4	3	37061.4	5845.46	4533.67	337776	77915.9	149863	0.219987	0.210626	0.221054	0.160658	0.187675	0.218573	0.20259	0.229165	0.170105	0.179567	0.212153	0.201187	0.204835	0.218022	0.163803	0.216904	0.204801	0.218351	0.182928	0.177015	0.00417529	0.00509283	0.0123882	0.0307566	0.0121388	-0.00382775
Q9NXH9	TRMT1	3	3	1	3	13964.2	810.362	11281.3	85282.2	12966.2	116233	0.192524	0.224056	0.229852	0.176767	0.176801	0.198316	0.223218	0.245996	0.168295	0.164176	0.240469	0.234197	0.201005	0.173467	0.150862	0.210436	0.227157	0.225618	0.172843	0.163946	0.0261698	0.00611125	0.0227927	0.00427038	0.0129708	-0.00542117
Q9NY93	DDX56	1	2	2	3	30538.6	1649.27	4617.12	150906	11046.4	103904	0.179788	0.191601	0.185854	0.204848	0.237909	0.174801	0.195786	0.195224	0.21606	0.218129	0.157366	0.133704	0.133035	0.337599	0.238295	0.170652	0.173697	0.171371	0.252836	0.231444	0.0117728	0.0346978	0.0335288	0.0736209	0.011533	0.00769695
Q9NYH9	UTP6	2	5	4	3	11632.6	854.955	4745.23	201068	16232.7	187615	0.199454	0.239055	0.222642	0.175407	0.163442	0.197919	0.217341	0.211432	0.182669	0.19064	0.223808	0.238496	0.147899	0.199986	0.18981	0.20706	0.231631	0.193991	0.186021	0.181297	0.0145247	0.0123787	0.0403085	0.0126274	0.0154687	-0.00379782
Q9NYP3	DONSON	1	2	1	3	0	0	0	11007.5	8614.59	24981.7	0.1714	0.240906	0.157675	0.184219	0.245801	0.188879	0.179879	0.240104	0.197965	0.193173	0.195597	0.188381	0.178859	0.246899	0.190265	0.185292	0.203055	0.192213	0.209694	0.209746	0.0124909	0.0330539	0.0428063	0.0329449	0.031258	0.00217495
Q9NYP7	ELOVL5	2	1	1	3	17806.2	884.921	977.74	349696	18913	26497.8	0.156876	0.179929	0.170468	0.23583	0.256897	0.153177	0.189268	0.210173	0.227284	0.220098	0.154854	0.160922	0.225109	0.247049	0.212065	0.154969	0.176706	0.201917	0.236721	0.229687	0.00185223	0.0144452	0.0282405	0.00991281	0.0239047	0.00842178
Q9NYY8	FASTKD2	6	8	2	3	11024.2	2876.71	26410.9	776513	34357.7	259696	0.162677	0.180864	0.183723	0.233476	0.23926	0.17345	0.182765	0.224453	0.212947	0.206385	0.180412	0.193254	0.180595	0.235724	0.210015	0.17218	0.185628	0.196257	0.227382	0.218554	0.00893581	0.00667283	0.0244684	0.0125518	0.0180242	0.00536422
Q9NZ56	FMN2	1	1	1	3	5307.82	0	1732.5	25585.1	17267.9	36278.5	0.175619	0.189977	0.186366	0.230993	0.217045	0.158	0.193297	0.222491	0.208981	0.217231	0.126343	0.131574	0.227598	0.254376	0.260108	0.153321	0.171616	0.212151	0.23145	0.231462	0.0249689	0.0347169	0.0224765	0.022701	0.024809	0.0087654
Q9NZB2	FAM120A	4	10	2	3	45447.5	1483.06	13473.5	565666	46444	479789	0.145419	0.188334	0.181219	0.228569	0.25646	0.168232	0.179608	0.244233	0.209727	0.198201	0.141383	0.163346	0.15742	0.319539	0.218313	0.151678	0.177096	0.194291	0.252611	0.224325	0.0144776	0.012682	0.0448581	0.0587214	0.0295912	0.00887925
Q9NZI8	IGF2BP1	15	16	8	3	186515	9291.83	59137.5	2.54865e+06	84549.7	822634	0.179424	0.186098	0.190021	0.206786	0.237671	0.166828	0.173265	0.22089	0.217113	0.221904	0.138527	0.158881	0.191485	0.286891	0.224216	0.161593	0.172748	0.200799	0.23693	0.22793	0.0209454	0.0136159	0.017415	0.0435749	0.0085145	0.00787624
Q9NZJ7	MTCH1	4	2	3	3	9319.4	1290.25	6826.68	276084	41533.3	119881	0.191594	0.192843	0.191136	0.210561	0.213867	0.213342	0.209224	0.200249	0.18268	0.194505	0.189011	0.20768	0.165653	0.261161	0.176494	0.197982	0.203249	0.185679	0.218134	0.194955	0.0133644	0.00904483	0.0179318	0.0397851	0.0186907	0.000291903
Q9P035	HACD3	12	9	7	3	143928	6641.15	42806.6	1.30453e+06	95041.1	545694	0.159654	0.178526	0.173955	0.224751	0.263115	0.167816	0.190214	0.201536	0.220631	0.219803	0.157484	0.181863	0.168349	0.27203	0.220274	0.161651	0.183535	0.18128	0.239137	0.234397	0.0054482	0.00602087	0.0177645	0.0285604	0.0248712	0.00783785
Q9P0J0	NDUFA13	6	5	5	3	39188.7	1498.62	9928.75	518282	41543.4	144917	0.167393	0.202991	0.19524	0.196735	0.237642	0.202805	0.198569	0.198096	0.197596	0.202933	0.164226	0.178094	0.253487	0.21976	0.184433	0.178141	0.193218	0.215608	0.204697	0.208336	0.0214182	0.013283	0.0328357	0.0130519	0.0270127	0.00307332
Q9P258	RCC2	4	10	5	3	45807.6	8360.26	25030.7	241309	55661.5	400815	0.171659	0.215265	0.192408	0.198455	0.222212	0.159845	0.170243	0.208419	0.22211	0.239383	0.20161	0.200921	0.205759	0.225996	0.165715	0.177705	0.195476	0.202195	0.21552	0.209103	0.0215289	0.0229996	0.00857942	0.0149063	0.0385441	0.00339868
Q9P2J5	LARS1	8	13	4	3	48616	11439.8	82882.7	370215	36102.8	393087	0.157859	0.202686	0.211564	0.230969	0.196922	0.153516	0.175752	0.206128	0.234204	0.2304	0.143935	0.170652	0.160397	0.327983	0.197033	0.15177	0.18303	0.192697	0.264385	0.208118	0.0071244	0.0172127	0.0281039	0.0551013	0.0192968	0.00793567
Q9P2K5	MYEF2	3	2	1	3	25553	517.71	6184.89	286732	10394	119957	0.176749	0.211632	0.21134	0.184982	0.215297	0.122495	0.132168	0.187454	0.261305	0.296578	0.13712	0.175117	0.253831	0.250185	0.183747	0.145455	0.172973	0.217542	0.232157	0.231874	0.0280709	0.0397754	0.0336205	0.0412317	0.0582134	0.00949629
Q9P2R7	SUCLA2	10	7	2	3	366089	3353.52	21637.8	2.41475e+06	47394.4	268058	0.163121	0.187977	0.180486	0.217757	0.250658	0.17225	0.190179	0.235519	0.199578	0.202474	0.138949	0.163688	0.186372	0.305045	0.205946	0.158107	0.180615	0.200792	0.240794	0.219693	0.0172078	0.0146998	0.0302176	0.0563811	0.0268732	0.0074347
Q9P2W9	STX18	2	2	1	3	29711	0	5811.53	280707	11559.2	98775.1	0.185183	0.185605	0.164148	0.235398	0.229666	0.151981	0.167879	0.231331	0.216431	0.232378	0.135629	0.164436	0.20275	0.303586	0.193599	0.157598	0.17264	0.19941	0.251805	0.218548	0.02525	0.011359	0.0337158	0.0458359	0.0216489	0.00813754
Q9UBB4	ATXN10	5	3	1	3	100989	3767.65	34419.3	894869	10233.6	201973	0.159333	0.152717	0.180781	0.23291	0.274259	0.143739	0.153278	0.217416	0.264361	0.221206	0.144248	0.15232	0.175807	0.342599	0.185026	0.149107	0.152772	0.191335	0.279956	0.22683	0.00885978	0.000481202	0.0227236	0.056483	0.0448814	0.0113019
Q9UBF2	COPG2	3	6	3	3	33102.8	1013.07	13649.5	424042	19513.3	222654	0.15372	0.174853	0.176794	0.243804	0.25083	0.171082	0.180212	0.189144	0.23198	0.227582	0.135358	0.171244	0.150986	0.317774	0.224638	0.153387	0.175436	0.172308	0.264519	0.23435	0.0178646	0.00451207	0.0194706	0.0464972	0.0143479	0.00980713
Q9UBM7	DHCR7	8	16	8	3	70686.1	14867.6	61044	1.32097e+06	211199	821198	0.164805	0.196716	0.185011	0.210359	0.243108	0.177476	0.197544	0.210297	0.203699	0.210984	0.153671	0.19178	0.168803	0.28387	0.201877	0.165317	0.195347	0.188037	0.232643	0.218656	0.0119108	0.00311675	0.0209119	0.0444886	0.02166	0.00572734
Q9UBS4	DNAJB11	5	8	4	3	35473.2	0	6301.06	907874	79907.5	264844	0.166618	0.1928	0.183543	0.200877	0.256162	0.176983	0.188019	0.261706	0.174458	0.198834	0.153775	0.157811	0.249557	0.216028	0.22283	0.165792	0.179543	0.231602	0.197121	0.225942	0.0116261	0.0189724	0.0420612	0.0210377	0.0287903	0.00576944
Q9UBU9	NXF1	7	17	7	3	34188.8	5528.07	39961.6	453815	61114.2	599498	0.177328	0.204807	0.204347	0.215661	0.197858	0.168049	0.188014	0.253473	0.192148	0.198317	0.20154	0.226001	0.166229	0.253413	0.152818	0.182305	0.206274	0.208016	0.220407	0.182998	0.0172914	0.019036	0.0437378	0.0309068	0.026137	0.000951768
Q9UBX3	SLC25A10	4	10	6	3	15565.1	3177.26	3180.86	339630	75600.3	1.13603e+06	0.152502	0.180538	0.181174	0.22667	0.259116	0.168686	0.189831	0.19609	0.221428	0.223966	0.129037	0.175648	0.145233	0.359923	0.190158	0.150075	0.182006	0.174166	0.26934	0.224413	0.0199353	0.0072045	0.0261426	0.078491	0.0344812	0.00933336
Q9UDR5	AASS	3	6	1	3	38613.6	753.258	22139.6	424695	11094.8	188736	0.091879	0.315081	0.212955	0.149162	0.230924	0.162091	0.181935	0.217102	0.218135	0.220737	0.161951	0.184493	0.11659	0.329068	0.207898	0.13864	0.22717	0.182216	0.232122	0.219853	0.0404964	0.0761439	0.0568709	0.0907652	0.0115385	0.00680864
Q9UDX5	MTFP1	1	2	2	3	4305.76	817.32	11914.9	82395.6	11796.4	112054	0.157771	0.208033	0.198542	0.212689	0.222965	0.161775	0.157177	0.2312	0.227428	0.22242	0.135201	0.157374	0.181899	0.293257	0.232269	0.151582	0.174195	0.20388	0.244458	0.225885	0.0143272	0.0293051	0.0250806	0.0428989	0.00553586	0.00886674
Q9UFF9	CNOT8	7	3	2	3	49440.5	0	4734.3	553968	15898.8	37515.9	0.190988	0.191997	0.2048	0.185613	0.226603	0.182728	0.20985	0.238452	0.185134	0.183836	0.183684	0.217643	0.163824	0.241606	0.193243	0.1858	0.206497	0.202359	0.204118	0.201227	0.00451837	0.0131477	0.0373739	0.0324669	0.0224735	0.00124771
Q9UG63	ABCF2	16	27	10	3	244855	7888.46	30639.3	4.24106e+06	257830	1.62783e+06	0.156113	0.178914	0.178868	0.220021	0.266084	0.163804	0.18204	0.229164	0.219507	0.205485	0.142624	0.177475	0.151805	0.331031	0.197065	0.15418	0.179476	0.186612	0.256853	0.222878	0.0107213	0.00233393	0.0392568	0.0642408	0.0376537	0.00857129
Q9UGP8	SEC63	9	5	4	3	110980	3996.98	10863.9	3.18008e+06	79654.1	91884.2	0.151552	0.192474	0.183105	0.236882	0.235988	0.155965	0.176063	0.231097	0.227046	0.20983	0.140136	0.164382	0.158964	0.310129	0.226389	0.149217	0.17764	0.191055	0.258019	0.224069	0.00816868	0.0141124	0.0367174	0.0453957	0.0132327	0.00924192
Q9UHB9	SRP68	8	6	3	3	29357	31748.1	16606.4	873335	86840.7	219298	0.168016	0.169179	0.187925	0.219888	0.254991	0.168281	0.175832	0.219841	0.21981	0.216236	0.150631	0.177842	0.158212	0.294526	0.218789	0.16231	0.174284	0.188659	0.244742	0.230005	0.0101145	0.00453393	0.0308211	0.043115	0.021676	0.00811381
Q9UHD1	CHORDC1	3	2	5	3	34978.5	6853.41	14523.8	436501	97504.4	236926	0.201715	0.175927	0.190953	0.233906	0.1975	0.167877	0.175561	0.205407	0.234867	0.216287	0.172463	0.18888	0.202764	0.244077	0.191816	0.180685	0.180123	0.199708	0.237617	0.201868	0.0183561	0.00758611	0.00769653	0.00561573	0.0128069	0.00408585
Q9UHD2	TBK1	1	9	2	3	3106.62	1428.23	32366.1	24316.9	9291.33	488060	0.157131	0.180894	0.199083	0.21232	0.250572	0.155931	0.163351	0.194172	0.230492	0.256054	0.214835	0.246549	0.074249	0.23786	0.226506	0.175966	0.196931	0.155835	0.226891	0.244378	0.0336673	0.0438564	0.0706978	0.0131453	0.0157177	0.00608707
Q9UHD8	SEPTIN9	1	1	2	3	9153.85	4393.15	6002.5	15114.2	17975.1	35293.3	0.173001	0.145489	0.201649	0.243509	0.236352	0.162092	0.192338	0.2334	0.193778	0.218392	0.164832	0.211971	0.179488	0.259312	0.184397	0.166642	0.183266	0.204846	0.2322	0.213047	0.00567552	0.0341571	0.027098	0.0341997	0.0263864	0.00580599
Q9UHI6	DDX20	1	6	2	3	46338.8	16452.2	12481.1	92230.5	32830.4	135544	0.172587	0.210578	0.193863	0.214811	0.208161	0.174452	0.184288	0.25099	0.188268	0.202002	0.21985	0.227724	0.180523	0.197783	0.17412	0.188963	0.20753	0.208459	0.200287	0.194761	0.0267648	0.0218778	0.0374321	0.0134474	0.0181393	0.000367917
Q9UHJ6	SHPK	13	7	6	3	129792	8918.09	12503.7	1.17183e+06	64083.3	183389	0.166908	0.184691	0.190693	0.209949	0.247759	0.174384	0.176186	0.237204	0.20868	0.203546	0.151511	0.178419	0.188529	0.28136	0.200181	0.164268	0.179765	0.205475	0.23333	0.217162	0.0116629	0.00440947	0.0274989	0.0416004	0.0265511	0.00649373
Q9UHQ7	TCEAL9	1	1	1	3	5256.02	0	0	149670	33509.4	52191.5	0.215938	0.222631	0.224737	0.150596	0.186097	0.217377	0.227762	0.212088	0.16342	0.179353	0.171513	0.181487	0.270292	0.174889	0.201819	0.201609	0.210627	0.235706	0.162968	0.18909	0.0260742	0.025366	0.0306129	0.0121528	0.0115282	-0.00251961
Q9UHV9	PFDN2	3	2	2	3	54698.1	1838.99	6753.98	363946	27162.1	84687.5	0.248758	0.220048	0.202747	0.155268	0.173179	0.267454	0.197632	0.244097	0.140196	0.15062	0.178335	0.173397	0.255272	0.211409	0.181587	0.231516	0.197026	0.234039	0.168958	0.168462	0.0469954	0.0233313	0.0276694	0.0375287	0.0160129	-0.00582926
Q9UHW5	GPN3	4	5	2	3	16947.1	0	943.064	331775	9581.77	123377	0.154012	0.160376	0.177265	0.241443	0.266903	0.1695	0.189714	0.211115	0.224695	0.204976	0.119508	0.144371	0.202485	0.321355	0.21228	0.147673	0.16482	0.196955	0.262498	0.228053	0.0255914	0.022996	0.0175896	0.0516552	0.033843	0.0103909
Q9UHX1	PUF60	5	12	6	3	124827	17939.2	128396	569744	86079.1	702692	0.174602	0.189325	0.203438	0.197342	0.235294	0.143718	0.154343	0.195888	0.240444	0.265606	0.15993	0.189046	0.212659	0.238513	0.199851	0.159417	0.177572	0.203995	0.225433	0.233584	0.0154482	0.0201167	0.00839956	0.0243469	0.0329107	0.00784789
Q9UI12	ATP6V1H	9	6	1	3	23215.7	0	6054.8	571737	0	260368	0.157442	0.182152	0.181573	0.235442	0.243391	0.168095	0.184945	0.218417	0.220017	0.208525	FALSE	FALSE	FALSE	FALSE	FALSE	0.162768	0.183548	0.199995	0.22773	0.225958	0.00753291	0.00197542	0.0260526	0.0109075	0.0246535	0.006836
Q9UIA9	XPO7	5	3	2	3	47503.2	843.784	5910.55	421662	18661.5	113921	0.153752	0.183264	0.17548	0.240717	0.246788	0.169189	0.17761	0.206103	0.234638	0.21246	0.206448	0.17005	0.215179	0.243204	0.16512	0.176463	0.176975	0.19892	0.239519	0.208123	0.0270907	0.00662984	0.0208013	0.00440657	0.0410064	0.00509224
Q9UII2	ATP5IF1	2	3	3	3	10665.1	668.886	5632.22	146270	31534.7	104199	0.231959	0.217709	0.231973	0.143682	0.174677	0.249903	0.212888	0.206588	0.156698	0.173923	0.206803	0.183492	0.225383	0.18809	0.196232	0.229555	0.204696	0.221315	0.162823	0.18161	0.0216502	0.0185214	0.0131722	0.0228285	0.0126685	-0.00536917
Q9UJA5	TRMT6	1	2	1	3	8877.87	3044.09	8506.23	23249.1	7853.8	46446.9	0.221569	0.233404	0.198999	0.180741	0.165287	0.183815	0.221669	0.219029	0.177648	0.197839	0.212823	0.202888	0.203213	0.204834	0.176242	0.206069	0.21932	0.20708	0.187741	0.179789	0.0197624	0.0153929	0.0105604	0.0148836	0.0165638	-0.00316039
Q9UJS0	SLC25A13	26	23	10	3	156507	19003.5	40333.7	3.45846e+06	265639	1.49885e+06	0.157034	0.176174	0.173487	0.255026	0.238279	0.161182	0.179095	0.223062	0.215082	0.221578	0.128296	0.163038	0.164926	0.319207	0.224533	0.148837	0.172769	0.187158	0.263105	0.22813	0.0179099	0.00855304	0.0313871	0.0525305	0.00891273	0.0099272
Q9UJW0	DCTN4	2	6	2	3	28751.3	7364.04	48512.5	209853	40227.1	383988	0.178719	0.206048	0.200752	0.192225	0.222255	0.154243	0.174916	0.205426	0.229124	0.236292	0.208966	0.222691	0.153273	0.214021	0.201049	0.180643	0.201218	0.186484	0.21179	0.219866	0.0274123	0.0242512	0.028856	0.01855	0.0177426	0.00341031
Q9UJX3	ANAPC7	2	8	5	3	5339.58	3403.26	30712.4	89598.3	81544.3	433502	0.168327	0.195098	0.215303	0.191718	0.229555	0.1725	0.187215	0.236582	0.200105	0.203598	0.205512	0.211397	0.187051	0.226806	0.169233	0.182113	0.197903	0.212979	0.20621	0.200795	0.0203715	0.0123328	0.0248472	0.0183236	0.0302584	0.00204452
Q9UK73	FEM1B	1	1	2	3	7102.34	840.024	1931.03	59299	23217.1	39204.6	0.179277	0.182651	0.208626	0.210908	0.218539	0.144652	0.17474	0.229327	0.227933	0.223347	0.158125	0.196436	0.165784	0.279954	0.1997	0.160685	0.184609	0.201246	0.239598	0.213862	0.0174536	0.0109799	0.0324079	0.035971	0.0124983	0.0065935
Q9UK96	FBXO10	1	1	2	3	0	981.128	0	8359.92	19453.2	32892.4	0.193495	0.207689	0.218759	0.20971	0.170346	0.126475	0.154023	0.206171	0.184416	0.328916	0.229272	0.249069	0.139112	0.221749	0.160798	0.183081	0.203594	0.188014	0.205292	0.22002	0.0521843	0.0476551	0.0428155	0.0190546	0.0944272	0.00287022
Q9UKD2	MRTO4	4	3	1	3	22715.7	2290.08	6368.3	464651	17080.9	104543	0.165336	0.155096	0.186817	0.201263	0.291488	0.167846	0.163052	0.213988	0.237571	0.217542	0.132003	0.178777	0.16873	0.297614	0.222876	0.155062	0.165642	0.189845	0.245483	0.243969	0.0200085	0.0120509	0.0227806	0.0486603	0.0412393	0.0101194
Q9UKF6	CPSF3	1	5	1	3	18329.7	1194.1	21843.8	83888.7	4876.29	104850	0.153771	0.18561	0.194234	0.217155	0.24923	0.169612	0.18871	0.211202	0.224174	0.206302	0.157326	0.156767	0.182785	0.28105	0.222073	0.160236	0.177029	0.196074	0.240793	0.225868	0.00831189	0.0176158	0.0142976	0.0350395	0.0217142	0.00779356
Q9UKK9	NUDT5	1	3	1	3	8961.86	743.482	5427.46	110967	4667.05	84523.3	0.218542	0.224912	0.224553	0.156167	0.175826	0.19279	0.190245	0.220573	0.18531	0.211082	0.20696	0.220454	0.197442	0.167246	0.207898	0.206097	0.21187	0.214189	0.169574	0.198269	0.0128977	0.0188606	0.0146399	0.0147107	0.0195008	-0.00221473
Q9UKN8	GTF3C4	1	3	2	3	2631.05	2859.83	741.876	52514.7	19326.8	41109.7	0.191852	0.197782	0.195769	0.174343	0.240254	0.199265	0.206419	0.220598	0.18548	0.188238	0.175918	0.198194	0.226567	0.215265	0.184056	0.189012	0.200798	0.214311	0.191696	0.204183	0.0119297	0.00487235	0.0163332	0.0211571	0.0313086	0.00100724
Q9UKS6	PACSIN3	4	7	6	3	29404.7	962.041	6581.83	928352	86973.4	367782	0.226192	0.181974	0.197708	0.179403	0.214723	0.2006	0.195601	0.245033	0.162167	0.196599	0.239879	0.20759	0.205844	0.171629	0.175058	0.222223	0.195055	0.216195	0.171066	0.19546	0.0199375	0.0128164	0.0253038	0.00863215	0.0198569	-0.00307803
Q9UKV5	AMFR	2	4	2	3	29170.5	640.388	6187.85	203025	11587.1	99102.3	0.171592	0.19499	0.198473	0.205756	0.229188	0.175539	0.191385	0.235558	0.200408	0.197109	0.151807	0.176763	0.190505	0.27821	0.202715	0.166313	0.187713	0.208179	0.228125	0.209671	0.0127162	0.0096528	0.0240438	0.0434574	0.0171333	0.00528349
Q9UL25	RAB21	5	4	2	3	61382.7	0	6379.18	653216	4781.53	114729	0.167756	0.216241	0.197823	0.218975	0.199206	0.183694	0.19747	0.218452	0.188051	0.212333	0.188833	0.256945	0.173139	0.153662	0.227421	0.180094	0.223552	0.196471	0.186896	0.212987	0.0109897	0.0304044	0.0226864	0.0326718	0.0141189	0.00117907
Q9ULK4	MED23	1	4	4	3	9397.54	17592.5	71602.9	45374.8	39144.1	284268	0.159684	0.194184	0.206768	0.171463	0.267901	0.172855	0.198209	0.202396	0.220871	0.20567	0.18057	0.215956	0.14288	0.276224	0.18437	0.171036	0.202783	0.184014	0.222853	0.219313	0.0105607	0.011584	0.0356907	0.052409	0.0434044	0.00456317
Q9ULM6	CNOT6	1	1	1	3	5074.49	597.827	2043.45	89387.7	8139.3	50310.5	0.17596	0.219745	0.210871	0.18941	0.204014	0.189464	0.20616	0.203188	0.206301	0.194887	0.18184	0.19436	0.18554	0.237324	0.200936	0.182422	0.206755	0.199866	0.211012	0.199945	0.00677052	0.0127032	0.012988	0.0243021	0.00464326	0.00169322
Q9ULX6	AKAP8L	5	26	11	3	55339.1	1875.15	36841.5	861236	202897	1.02436e+06	0.175134	0.204219	0.197433	0.209487	0.213727	0.18862	0.217888	0.236492	0.179124	0.177876	0.164171	0.193925	0.206449	0.25398	0.181476	0.175975	0.205344	0.213458	0.214197	0.191026	0.0122462	0.012021	0.0204513	0.0376496	0.0197417	0.00190851
Q9UM13	ANAPC10	2	2	1	3	24507.2	857.25	3989.32	261727	6737.02	115258	0.202586	0.202874	0.208197	0.170895	0.215448	0.164996	0.175962	0.202225	0.214801	0.242015	0.222285	0.19211	0.178516	0.223149	0.183939	0.196622	0.190316	0.196313	0.202949	0.213801	0.0291065	0.0135454	0.015699	0.0280709	0.029073	0.00174714
Q9UMS4	PRPF19	1	6	4	3	22623.5	11987.7	25869.8	70828.9	109430	428809	0.174966	0.198245	0.191529	0.200058	0.235202	0.171151	0.190698	0.225015	0.199096	0.21404	0.143051	0.170094	0.186225	0.291665	0.208966	0.163056	0.186346	0.200923	0.230273	0.219402	0.0174297	0.0145714	0.0210324	0.053169	0.0139159	0.00634146
Q9UNF0	PACSIN2	1	2	1	3	4516.3	0	2770.65	82546.9	7590.86	85720.3	0.253085	0.199096	0.1965	0.173092	0.178227	0.171248	0.175848	0.251797	0.194638	0.206469	0.202817	0.189062	0.243628	0.181424	0.183069	0.20905	0.188002	0.230642	0.183051	0.189255	0.0412729	0.0116602	0.0298481	0.010865	0.015103	-0.00150609
Q9UNF1	MAGED2	14	28	18	3	307315	19384.2	63725.5	3.70316e+06	513768	1.51683e+06	0.18617	0.205723	0.217273	0.191372	0.199462	0.172147	0.188882	0.271341	0.179821	0.187809	0.179242	0.195186	0.218967	0.227502	0.179104	0.179186	0.196597	0.23586	0.199565	0.188792	0.00701145	0.00850903	0.0307391	0.0248741	0.0102143	0.00141437
Q9UNL2	SSR3	4	4	3	3	88236.8	2812.72	8718.9	1.46289e+06	43969.5	146018	0.146429	0.195814	0.182327	0.203982	0.271447	0.169427	0.179632	0.222616	0.215175	0.21315	0.105817	0.130815	0.276914	0.29015	0.196303	0.140558	0.168754	0.227286	0.236436	0.226967	0.0322086	0.0338376	0.0474661	0.0468532	0.0394312	0.00998626
Q9UNQ2	DIMT1	6	9	3	3	74608.5	4857.03	103228	1.30008e+06	50163	364214	0.145509	0.172001	0.173108	0.222645	0.286737	0.164936	0.172506	0.202575	0.233308	0.226676	0.144804	0.187268	0.160434	0.312142	0.195351	0.15175	0.177258	0.178706	0.256032	0.236255	0.011425	0.00867255	0.0216209	0.0488847	0.0464401	0.00972798
Q9UNX4	WDR3	3	9	3	3	56160.8	5805.27	15023.2	483516	56225.3	374067	0.164486	0.190734	0.200336	0.213664	0.230781	0.189137	0.209798	0.215235	0.194891	0.190939	0.186616	0.225656	0.136692	0.258639	0.192397	0.18008	0.208729	0.184088	0.222398	0.204705	0.0135635	0.0174856	0.0417162	0.0327594	0.0225935	0.0024834
Q9UQ80	PA2G4	2	4	3	3	42658.4	11228.2	17551.5	597701	122102	264811	0.0949564	0.137992	0.146101	0.26959	0.351361	0.0668223	0.0876003	0.184897	0.337286	0.323395	0.0705906	0.090746	0.156916	0.394293	0.287454	0.0774564	0.105446	0.162638	0.333723	0.320736	0.0152721	0.0282293	0.0200209	0.0624281	0.0320365	0.0279955
Q9UQE7	SMC3	4	34	17	3	115656	9607.18	106202	548068	162960	1.75005e+06	0.159216	0.180645	0.189283	0.232741	0.238113	0.159204	0.170469	0.268251	0.202626	0.19945	0.192682	0.207064	0.160056	0.260044	0.180154	0.170367	0.186059	0.205864	0.231804	0.205906	0.0193253	0.0188887	0.0559709	0.0287203	0.0295143	0.00485518
Q9UQN3	CHMP2B	3	4	3	3	79984.9	2349.56	10549.2	682009	36872.6	160739	0.168226	0.181281	0.182895	0.18987	0.277728	0.17191	0.17611	0.224535	0.209108	0.218337	0.152903	0.163837	0.267377	0.218781	0.197101	0.164347	0.173743	0.224936	0.20592	0.231056	0.0100799	0.00895956	0.0422427	0.0147167	0.0417909	0.00678409
Q9Y223	GNE	2	3	3	3	24450.6	4994.91	2404.6	332483	25403.2	41701.8	0.155853	0.181925	0.183213	0.235476	0.243533	0.165439	0.161785	0.267739	0.210229	0.194808	0.113335	0.154496	0.101936	0.409461	0.220772	0.144876	0.166069	0.184296	0.285055	0.219704	0.0277324	0.0142073	0.0829071	0.108475	0.02438	0.0107827
Q9Y224	RTRAF	1	1	1	3	5406.39	1025.83	7571.44	31938.3	13036.8	53327.4	0.154227	0.182946	0.224138	0.205713	0.232977	0.15417	0.152989	0.270921	0.200533	0.221387	0.114997	0.124533	0.347155	0.221485	0.19183	0.141131	0.153489	0.280738	0.209244	0.215398	0.0226327	0.0292095	0.0620931	0.0109127	0.021217	0.00906364
Q9Y230	RUVBL2	4	6	1	3	77976.8	4174.38	42836.4	665808	19144.3	404055	0.17307	0.182349	0.195389	0.213062	0.23613	0.160255	0.162747	0.223204	0.219139	0.234655	0.139715	0.155309	0.193165	0.31313	0.198681	0.15768	0.166802	0.203919	0.248443	0.223155	0.0168258	0.0139688	0.0167379	0.0561022	0.0212079	0.00859214
Q9Y262	EIF3L	2	3	4	3	66127.3	4274.29	13766.7	298097	73626.6	134573	0.17668	0.200716	0.202082	0.212692	0.20783	0.175912	0.185766	0.201943	0.213544	0.222835	0.192468	0.191412	0.177741	0.248547	0.189832	0.181687	0.192631	0.193922	0.224927	0.206832	0.00934453	0.00754913	0.0140137	0.0204596	0.0165241	0.00330964
Q9Y266	NUDC	1	2	1	3	26093.1	1373.3	6751.71	87682	15950.6	76645.3	0.139786	0.162346	0.177013	0.254333	0.266522	0.115889	0.150222	0.243903	0.242679	0.247307	0.118823	0.139774	0.221538	0.287428	0.232438	0.124832	0.150781	0.214152	0.26148	0.248755	0.0130326	0.0112967	0.0340512	0.0232145	0.017088	0.0145039
Q9Y277	VDAC3	18	10	5	3	490906	3989.24	27222.4	8.79467e+06	100076	361837	0.169047	0.19101	0.185185	0.221821	0.232937	0.197328	0.198717	0.200201	0.198372	0.205382	0.205611	0.220454	0.172314	0.228327	0.173293	0.190662	0.203394	0.1859	0.216173	0.203871	0.0191722	0.0152691	0.0139572	0.0157559	0.029851	0.00148223
Q9Y285	FARSA	10	11	3	3	113476	3244.33	32327.1	659356	25502	395947	0.188516	0.185702	0.197343	0.196011	0.232429	0.185309	0.198406	0.232793	0.190939	0.192554	0.170222	0.193019	0.190604	0.261109	0.185046	0.181349	0.192376	0.206913	0.216019	0.203343	0.00976875	0.00637605	0.0226643	0.0391307	0.0254672	0.00285113
Q9Y295	DRG1	2	8	6	3	41452.8	4495.09	23145.1	379610	111039	288969	0.173529	0.23237	0.213319	0.164964	0.215818	0.19743	0.221494	0.227437	0.173669	0.17997	0.198131	0.223694	0.188622	0.216745	0.172808	0.189696	0.225853	0.209793	0.185126	0.189532	0.014006	0.00575037	0.0196463	0.0277264	0.0230441	-0.00138223
Q9Y2I8	WDR37	1	7	4	3	0	846.649	12842.5	13234.1	60177.1	353229	0.200293	0.157088	0.204202	0.207241	0.231175	0.1587	0.161535	0.223211	0.226527	0.230028	0.186407	0.184259	0.180202	0.269244	0.179888	0.1818	0.167627	0.202538	0.234337	0.213697	0.0211758	0.014574	0.0215526	0.0317308	0.0292851	0.00521803
Q9Y2L1	DIS3	17	20	13	3	201199	13511.7	33985.3	2.04043e+06	243242	1.29361e+06	0.171788	0.197009	0.202564	0.206228	0.222411	0.161353	0.169018	0.207748	0.230772	0.231108	0.163924	0.193848	0.17509	0.276566	0.190572	0.165688	0.186625	0.195134	0.237855	0.214697	0.00543711	0.0153299	0.0175514	0.0357003	0.0213408	0.00602048
Q9Y2S7	POLDIP2	3	7	1	3	31215.4	859.446	16018.6	328047	7990.32	148782	0.172326	0.223491	0.190608	0.194126	0.219449	0.172189	0.180749	0.23734	0.196977	0.212745	0.221043	0.234326	0.201374	0.157903	0.185354	0.188519	0.212855	0.209774	0.183002	0.20585	0.0281666	0.0283277	0.0244723	0.021783	0.0180635	0.000312044
Q9Y2W1	THRAP3	1	6	3	3	36514.2	8756.47	79489	80487.5	25357.6	196290	0.173889	0.198023	0.189227	0.200471	0.23839	0.171698	0.191741	0.241255	0.196047	0.19926	0.193109	0.195825	0.195883	0.240423	0.17476	0.179565	0.195196	0.208788	0.212314	0.204137	0.0117801	0.00318768	0.0283132	0.0244438	0.0320941	0.00281952
Q9Y2Z2	MTO1	1	5	1	3	11050.2	0	35332.9	29549	2228.84	253353	0.190576	0.210133	0.219909	0.19388	0.185502	0.18129	0.184804	0.218716	0.179779	0.235411	0.1788	0.199082	0.196216	0.248732	0.17717	0.183555	0.198006	0.211614	0.207464	0.199361	0.00620644	0.0126988	0.0133477	0.036428	0.0314971	0.00185161
Q9Y305	ACOT9	2	7	1	3	0	722.305	18123.7	37922.2	7078.98	161642	0.1847	0.192282	0.183012	0.200166	0.23984	0.172693	0.186875	0.252537	0.195796	0.1921	0.142244	0.149122	0.189637	0.316829	0.202168	0.166546	0.176093	0.208395	0.237597	0.21137	0.0218849	0.0235137	0.038371	0.0686519	0.025165	0.00622025
Q9Y312	AAR2	3	7	3	3	204463	0	4202.23	762206	15833.6	131151	0.170134	0.188381	0.216315	0.188399	0.236771	0.196596	0.196019	0.244839	0.177744	0.184803	0.20157	0.219227	0.161888	0.240926	0.17639	0.189433	0.201209	0.20768	0.202356	0.199321	0.0168974	0.016065	0.0421442	0.0338244	0.0327042	0.000977397
Q9Y399	MRPS2	4	4	6	3	21099.9	6339.36	5368.12	371481	92417.6	95151.8	0.195144	0.214038	0.190877	0.192105	0.207835	0.186831	0.202044	0.213177	0.203192	0.194757	0.166296	0.185951	0.215762	0.238644	0.193346	0.182757	0.200678	0.206605	0.211314	0.198646	0.0148494	0.0140933	0.0136825	0.0243093	0.00798902	0.00187714
Q9Y3A5	SBDS	11	9	6	3	114871	2720.52	5977.67	3.20381e+06	162322	427694	0.178903	0.203035	0.214053	0.185733	0.218276	0.169652	0.193232	0.220125	0.201902	0.215088	0.170977	0.197859	0.210373	0.214325	0.206466	0.173177	0.198042	0.21485	0.200654	0.213277	0.00500284	0.00490401	0.00492495	0.0143367	0.00610946	0.00350039
Q9Y3C6	PPIL1	1	2	2	3	40716	6555.71	20521.6	359247	55963.8	202157	0.12619	0.151918	0.18198	0.212601	0.327311	0.115806	0.134596	0.211331	0.261012	0.277255	0.1014	0.125465	0.215159	0.304078	0.253898	0.114465	0.137326	0.202823	0.25923	0.286155	0.0124494	0.0134363	0.018152	0.0457645	0.0375068	0.0184226
Q9Y3D8	AK6	1	2	1	3	5140.96	2347.75	23785.2	84426.7	29737.5	96861.4	0.185227	0.20076	0.2164	0.189754	0.207859	0.159688	0.183842	0.232324	0.214792	0.209354	0.128336	0.162324	0.212273	0.28853	0.208537	0.15775	0.182309	0.220332	0.231025	0.208583	0.0284947	0.0192635	0.0105879	0.0513497	0.000748641	0.00637585
Q9Y3F4	STRAP	3	4	2	3	29049.1	1482.85	13943.8	140525	14059.6	220986	0.177704	0.203504	0.213262	0.185011	0.220518	0.126425	0.147522	0.186811	0.254822	0.284421	0.190629	0.183021	0.152993	0.284516	0.188841	0.164919	0.178016	0.184355	0.24145	0.23126	0.0339579	0.0283251	0.0302098	0.0510827	0.0486868	0.0076642
Q9Y3I0	RTCB	13	7	1	3	263643	1803.37	64116.5	1.31475e+06	8660.76	462652	0.161531	0.192029	0.193974	0.203528	0.24894	0.154894	0.165022	0.241498	0.206914	0.231671	0.13949	0.159094	0.16115	0.339678	0.200589	0.151972	0.172048	0.198874	0.25004	0.227067	0.0113073	0.0175555	0.0403977	0.0776474	0.0245023	0.00918309
Q9Y3T9	NOC2L	8	8	2	3	73520.3	1347.67	13569.1	1.34491e+06	29768.4	304034	0.151821	0.185565	0.188921	0.222504	0.251189	0.15558	0.181354	0.219142	0.221981	0.221943	0.141881	0.167455	0.184305	0.310709	0.19565	0.149761	0.178125	0.197456	0.251731	0.222927	0.00707811	0.00947694	0.0189215	0.0510766	0.0277827	0.00889608
Q9Y450	HBS1L	4	4	1	3	35398.1	3633.86	9594.85	594361	16707.7	127321	0.166119	0.197503	0.190076	0.199246	0.247057	0.166744	0.167468	0.260297	0.197675	0.207815	0.174779	0.185492	0.181519	0.258308	0.199903	0.169214	0.183488	0.210631	0.21841	0.218258	0.0048292	0.0151171	0.043225	0.0345622	0.0252522	0.00544469
Q9Y4C2	TCAF1	6	8	5	3	76642.6	2492.85	10250.3	822944	81617.6	254984	0.174648	0.190145	0.191723	0.212532	0.230952	0.185987	0.201548	0.206398	0.202684	0.203383	0.220171	0.217394	0.142378	0.224055	0.196003	0.193602	0.203029	0.180166	0.21309	0.210113	0.0236973	0.0136847	0.0335382	0.010696	0.018421	0.00151792
Q9Y4K3	TRAF6	1	5	5	3	0	0	5793.74	13885.7	41699.9	189409	0.171168	0.204358	0.246759	0.158083	0.219631	0.193884	0.200443	0.200498	0.200739	0.204435	0.217159	0.220471	0.173895	0.219734	0.168741	0.194071	0.208424	0.207051	0.192852	0.197603	0.0229959	0.0106147	0.0368714	0.0315731	0.0261242	-0.00021488
Q9Y4L1	HYOU1	3	6	3	3	70909.9	5059.05	21359.4	425595	30509.5	206451	0.159482	0.190544	0.182061	0.226276	0.241636	0.158753	0.170287	0.223558	0.214641	0.232761	0.133264	0.146816	0.238638	0.28125	0.200032	0.1505	0.169216	0.214752	0.240722	0.22481	0.0149309	0.0218839	0.0292988	0.0355766	0.0219124	0.00901957
Q9Y4W2	LAS1L	1	6	5	3	4102.82	3768.22	13258.5	40739	63473	322948	0.181863	0.230452	0.240071	0.169189	0.178424	0.171394	0.212319	0.256152	0.181944	0.17819	0.164775	0.209071	0.188507	0.237601	0.200047	0.172677	0.21728	0.228243	0.196245	0.185554	0.00861602	0.0115216	0.0353398	0.0363786	0.0125518	0.000740489
Q9Y512	SAMM50	2	3	2	3	19178.5	2263.02	4473.34	111666	34592.4	91815.4	0.183483	0.169763	0.196458	0.236622	0.213674	0.186649	0.190327	0.19674	0.205884	0.220401	0.183095	0.18492	0.161553	0.23382	0.236612	0.184409	0.18167	0.184917	0.225442	0.223563	0.00194922	0.0106598	0.0202345	0.0169958	0.0117913	0.00464669
Q9Y570	PPME1	5	1	1	3	31613.5	617.264	4266.82	480086	3851.35	55394.2	0.169238	0.174618	0.187994	0.216938	0.251211	0.166965	0.188401	0.223934	0.217628	0.203072	0.182906	0.203663	0	0.409474	0.203957	0.173036	0.188894	0.137309	0.281347	0.219414	0.0086224	0.0145285	0.120263	0.110962	0.0275413	0.00689
Q9Y580	RBM7	1	4	2	3	25281.5	1036.11	6224.39	139641	24696.9	97090	0.19188	0.209063	0.198829	0.180473	0.219754	0.180561	0.196097	0.27335	0.162832	0.18716	0.160728	0.188618	0.23112	0.230927	0.188606	0.177723	0.197926	0.234433	0.191411	0.198507	0.0157689	0.0103444	0.0373703	0.0353406	0.018415	0.00184705
Q9Y5A7	NUB1	5	9	6	3	14954.6	5486.04	9565.41	367042	120965	468891	0.179609	0.206817	0.208106	0.199764	0.205704	0.156378	0.179984	0.233123	0.216974	0.21354	0.125154	0.173136	0.18618	0.304556	0.210974	0.153714	0.186646	0.209137	0.240432	0.210073	0.0273252	0.0178013	0.0234886	0.0561964	0.00399539	0.00694519
Q9Y5A9	YTHDF2	4	6	1	3	21345.2	1312.96	14168.6	397166	13035.1	281257	0.183277	0.175701	0.186862	0.215224	0.238936	0.173839	0.179494	0.23651	0.198229	0.211928	0.167569	0.17119	0.195681	0.289016	0.176543	0.174895	0.175462	0.206351	0.234156	0.209136	0.00790689	0.00415704	0.0264878	0.048264	0.0312902	0.00520728
Q9Y5B8	NME7	1	2	3	3	24585	5864.34	9662.36	238375	32793.4	54204.8	0.179774	0.203771	0.216002	0.178241	0.222212	0.178009	0.180187	0.287051	0.170034	0.184718	0.198987	0.202184	0.139566	0.260224	0.19904	0.18559	0.195381	0.214206	0.202833	0.20199	0.0116357	0.0131816	0.0737592	0.0498709	0.0189203	0.00180293
Q9Y5M8	SRPRB	3	2	2	3	57380.1	1485.18	13249	648328	17740.6	142945	0.145083	0.186388	0.187374	0.204209	0.276946	0.160502	0.172167	0.250956	0.202544	0.213831	0.12633	0.167569	0.190235	0.29343	0.222437	0.143972	0.175375	0.209522	0.233394	0.237738	0.017113	0.00981111	0.0359119	0.0519988	0.0342271	0.00993332
Q9Y5P6	GMPPB	2	2	3	3	14848.3	1401.1	5249.26	173342	20352.3	57842	0.17227	0.173591	0.187448	0.220164	0.246528	0.183328	0.183717	0.220683	0.207602	0.204669	0.221906	0.225129	0.117595	0.225475	0.209896	0.192501	0.194146	0.175242	0.217747	0.220364	0.0260586	0.0273058	0.0526171	0.00917801	0.0228083	0.00284031
Q9Y5P8	PPP2R3B	1	2	2	3	6520.13	1162.27	4671.66	42183.7	18208.4	91576.5	0.158991	0.190004	0.19851	0.207921	0.244573	0.171522	0.192256	0.244065	0.202743	0.189414	0.151888	0.182869	0.164832	0.281264	0.219147	0.1608	0.188376	0.202469	0.230643	0.217711	0.0099409	0.0049011	0.0397643	0.0439157	0.0276076	0.00636391
Q9Y5Q8	GTF3C5	3	11	3	3	57215	892.066	12757.8	340829	51781.1	511715	0.183898	0.213761	0.211396	0.183786	0.207159	0.18715	0.210685	0.226378	0.187143	0.188643	0.217885	0.236396	0.168057	0.195743	0.181919	0.196311	0.220281	0.201944	0.188891	0.192574	0.0187545	0.0140406	0.0302879	0.00616738	0.0130712	-0.00143406
Q9Y5Q9	GTF3C3	1	13	8	3	5024.97	4845.1	24341.1	72293.9	150157	609774	0.181951	0.221984	0.219784	0.179186	0.197095	0.186277	0.210351	0.22581	0.181408	0.196155	0.222548	0.234002	0.147726	0.21803	0.177694	0.196925	0.222112	0.197773	0.192875	0.190315	0.0222949	0.0118263	0.0434468	0.0218134	0.0109398	-0.00159617
Q9Y5Y2	NUBP2	3	2	2	3	9446.92	0	5432.71	524521	34412	112358	0.19656	0.192173	0.196061	0.202612	0.212594	0.17082	0.183426	0.169883	0.247381	0.228489	0.220811	0.226899	0.159239	0.204113	0.188938	0.196064	0.200833	0.175061	0.218035	0.210007	0.024999	0.0229938	0.0189491	0.0254254	0.0199021	0.00153829
Q9Y606	PUS1	5	2	2	3	52656.4	1533.61	8671.86	481460	17091.3	90550.2	0.17562	0.208205	0.201777	0.196863	0.217535	0.167956	0.165021	0.21386	0.2318	0.221363	0.152502	0.17539	0.188501	0.25539	0.228217	0.165359	0.182872	0.201379	0.228018	0.222372	0.0117756	0.0225434	0.0126842	0.0294464	0.0054118	0.00640425
Q9Y619	SLC25A15	12	10	5	3	43866.7	3442.41	12066.2	2.12878e+06	111761	331703	0.155692	0.198405	0.17053	0.233916	0.241456	0.16194	0.18468	0.218006	0.208476	0.226898	0.136068	0.16962	0.178052	0.300888	0.215373	0.151233	0.184235	0.188863	0.24776	0.227909	0.0135002	0.0143979	0.0255174	0.0477362	0.0130711	0.00865586
Q9Y673	ALG5	7	6	2	3	34076.4	555.313	5126.65	823430	35640.7	170293	0.143981	0.181403	0.173942	0.235251	0.265423	0.168123	0.199538	0.205083	0.214534	0.212722	0.14723	0.164063	0.183875	0.295145	0.209688	0.153111	0.181668	0.187633	0.24831	0.229277	0.0131017	0.0177388	0.0159074	0.0418619	0.0313395	0.00870345
Q9Y678	COPG1	15	14	5	3	102996	5557.54	35568.2	2.18724e+06	101810	806564	0.147663	0.1691	0.177417	0.235068	0.270752	0.162346	0.182709	0.208939	0.231181	0.214825	0.129551	0.160964	0.167514	0.339081	0.20289	0.14652	0.170924	0.184623	0.268443	0.229489	0.0164273	0.0109865	0.0216324	0.061205	0.0362293	0.0104897
Q9Y679	AUP1	2	2	1	3	15634.9	1108.43	2981.8	102982	8458.14	58416.3	0.130615	0.185314	0.206188	0.233845	0.244038	0.164709	0.181181	0.221273	0.214758	0.218078	0.15906	0.161081	0.194874	0.274671	0.210314	0.151461	0.175859	0.207445	0.241091	0.224144	0.0182729	0.0129636	0.0132446	0.0306063	0.017661	0.00858248
Q9Y6K0	CEPT1	2	2	1	3	0	0	606.961	35621.4	3981.16	20178.7	0.136239	0.17782	0.171698	0.235911	0.278332	0.150302	0.156085	0.225221	0.253412	0.214979	0.154456	0.203664	0.170333	0.263552	0.207995	0.146999	0.17919	0.189084	0.250958	0.233769	0.00954739	0.023819	0.0313032	0.013983	0.0387506	0.00976943
Q9Y6M1	IGF2BP2	3	3	3	3	12882.5	9807.17	6079.07	203537	66487.9	70497.7	0.189302	0.193089	0.20562	0.181091	0.230897	0.13645	0.159347	0.223344	0.24386	0.236998	0.124788	0.148109	0.199955	0.294389	0.23276	0.15018	0.166848	0.20964	0.23978	0.233552	0.0343791	0.0234096	0.0122019	0.0567593	0.00312669	0.00968579

## Sheet: DNAJB8 WT Heat Shock
		Replicate #1	Replicate #2	Replicate #3		Replicate #1	Replicate #1	Replicate #1	Replicate #1	Replicate #1	Replicate #1	Replicate #2	Replicate #2	Replicate #2	Replicate #2	Replicate #2	Replicate #2	Replicate #3	Replicate #3	Replicate #3	Replicate #3	Replicate #3	Replicate #3	Average Normalized Recovery						Standard Deviation Normalized Recovery
accession	Gene Name	Spectral Counts	Spectral Counts	Spectral Counts	Number of Replicates with Identification	DNAJB8.WT 37 °C normalized to DNAJB8	DNAJB8.WT 39 °C normalized to DNAJB8	DNAJB8.WT 41 °C normalized to DNAJB8	DNAJB8.WT 43 °C normalized to DNAJB8	DNAJB8.WT 45 °C normalized to DNAJB8	DNAJB8.WT 47 °C normalized to DNAJB8	DNAJB8.WT 37 °C normalized to DNAJB8	DNAJB8.WT 39 °C normalized to DNAJB8	DNAJB8.WT 41 °C normalized to DNAJB8	DNAJB8.WT 43 °C normalized to DNAJB8	DNAJB8.WT 45 °C normalized to DNAJB8	DNAJB8.WT 47 °C normalized to DNAJB8	DNAJB8.WT 37 °C normalized to DNAJB8	DNAJB8.WT 39 °C normalized to DNAJB8	DNAJB8.WT 41 °C normalized to DNAJB8	DNAJB8.WT 43 °C normalized to DNAJB8	DNAJB8.WT 45 °C normalized to DNAJB8	DNAJB8.WT 47 °C normalized to DNAJB8	DNAJB8.WT 37 °C normalized to DNAJB8	DNAJB8.WT 39 °C normalized to DNAJB8	DNAJB8.WT 41 °C normalized to DNAJB8	DNAJB8.WT 43 °C normalized to DNAJB8	DNAJB8.WT 45 °C normalized to DNAJB8	DNAJB8.WT 47 °C normalized to DNAJB8	DNAJB8.WT 37 °C normalized to DNAJB8	DNAJB8.WT 39 °C normalized to DNAJB8	DNAJB8.WT 41 °C normalized to DNAJB8	DNAJB8.WT 43 °C normalized to DNAJB8	DNAJB8.WT 45 °C normalized to DNAJB8	DNAJB8.WT 47 °C normalized to DNAJB8	slope (recovery vs. temperature)
A0FGR8	ESYT2	2	7	3	3	0.150792	0.16893	0.169498	0.194419	0.142954	0.173406	0.167983	0.144418	0.168781	0.175981	0.177379	0.165458	0.109502	0.0979004	0.113865	0.101257	0.480656	0.0968203	0.142759	0.137083	0.150715	0.157219	0.266996	0.145228	0.0300564	0.0360787	0.031915	0.0493338	0.185833	0.0421103	0.00583698
A0PK00	TMEM120B	#N/A	2	1	2	FALSE	FALSE	FALSE	FALSE	FALSE	FALSE	0.191757	0.100782	0.198758	0.183908	0.182221	0.142574	0.261769	0.244689	0	0.21529	0	0.278252	0.226763	0.172735	0.0993791	0.199599	0.0911105	0.210413	0.0495064	0.101758	0.140543	0.02219	0.12885	0.0959389	-0.00323431
A1L0T0	ILVBL	2	4	2	3	0.151594	0.191299	0.177418	0.156202	0.159293	0.164196	0.163552	0.14935	0.173617	0.159977	0.196524	0.15698	0.235348	0.16963	0.136756	0.270616	0	0.18765	0.183498	0.170093	0.162597	0.195598	0.118606	0.169608	0.0452999	0.020978	0.0224595	0.0649951	0.104389	0.0160354	-0.0027273
A1X283	SH3PXD2B	#N/A	2	2	2	FALSE	FALSE	FALSE	FALSE	FALSE	FALSE	0.145709	0.159245	0.173045	0.170082	0.17065	0.181269	0.083538	0.0680489	0.0998678	0.0668453	0.597211	0.0844893	0.114624	0.113647	0.136456	0.118463	0.38393	0.132879	0.0439615	0.0644855	0.0517442	0.0729991	0.301624	0.0684334	0.0126305
A3KMH1	VWA8	#N/A	5	3	2	FALSE	FALSE	FALSE	FALSE	FALSE	FALSE	0.177447	0.151649	0.16264	0.16923	0.179042	0.159992	0.0881667	0.0746011	0.0591626	0.088418	0.602714	0.0869378	0.132807	0.113125	0.110901	0.128824	0.390878	0.123465	0.0631305	0.0544811	0.0731697	0.0571426	0.299581	0.0516572	0.0114924
A5YKK6	CNOT1	1	2	#N/A	2	0.126336	0.134523	0.167519	0.153945	0.155514	0.262162	0.176186	0.158235	0.179611	0.125405	0.192767	0.167795	FALSE	FALSE	FALSE	FALSE	FALSE	FALSE	0.151261	0.146379	0.173565	0.139675	0.174141	0.214979	0.0352494	0.0167669	0.00855051	0.0201807	0.026342	0.0667281	0.00525688
A6NJ78	METTL15	1	3	2	3	0.218843	0.193114	0.171626	0.261693	0.154724	0	0.178059	0.160507	0.158037	0.155362	0.191884	0.156152	0.20626	0.18989	0.230998	0.185846	0	0.187005	0.201054	0.18117	0.186887	0.200967	0.115536	0.114386	0.0208847	0.0179674	0.0388009	0.054755	0.101767	0.100255	-0.00880236
A6NKD9	CCDC85C	#N/A	1	1	2	FALSE	FALSE	FALSE	FALSE	FALSE	FALSE	0.134375	0.13859	0.173418	0.195799	0.195289	0.162529	0.281051	0.201211	0	0.249256	0	0.268482	0.207713	0.169901	0.0867089	0.222527	0.0976443	0.215505	0.103715	0.0442797	0.122625	0.0377993	0.13809	0.0749204	-0.00059985
A8CG34	POM121C	#N/A	5	3	2	FALSE	FALSE	FALSE	FALSE	FALSE	FALSE	0.180325	0.161777	0.16905	0.166169	0.176022	0.146656	0.15385	0.140157	0.181085	0.122514	0.276949	0.125447	0.167087	0.150967	0.175067	0.144341	0.226486	0.136052	0.0187206	0.0152881	0.00850936	0.0308685	0.0713656	0.0149976	0.00058074
A8MWD9	SNRPGP15	4	6	2	3	0.14571	0.121226	0.191901	0.169894	0.141613	0.229657	0.174195	0.146575	0.149615	0.14856	0.203099	0.177956	0.0616014	0.0907428	0.101665	0.0705008	0.620054	0.0554362	0.127169	0.119515	0.147727	0.129652	0.321589	0.15435	0.0585418	0.0279555	0.0451476	0.052325	0.260301	0.089477	0.0103436
C9JLW8	MCRIP1	1	1	#N/A	2	0.218618	0.0756116	0.195479	0.151682	0.152794	0.205814	0.20427	0.194539	0.160703	0.191355	0.127134	0.122	FALSE	FALSE	FALSE	FALSE	FALSE	FALSE	0.211444	0.135075	0.178091	0.171519	0.139964	0.163907	0.0101457	0.0840942	0.0245906	0.0280527	0.0181448	0.0592658	-0.00327989
E9PAV3	NACA	1	4	5	3	0.17307	0.119108	0.157735	0.194753	0.142443	0.21289	0.153636	0.178832	0.189908	0.163385	0.168522	0.145717	0.139056	0.114015	0.183312	0.121074	0.318507	0.124036	0.155254	0.137319	0.176985	0.159737	0.209824	0.160881	0.0170647	0.0360417	0.0169936	0.0369748	0.0950211	0.0463272	0.00326293
E9PQ53	NDUFC2-KCTD14	2	1	#N/A	2	0.163197	0.173032	0.18263	0.162805	0.146927	0.17141	0.159906	0.169842	0.193919	0.16316	0.176703	0.136469	FALSE	FALSE	FALSE	FALSE	FALSE	FALSE	0.161551	0.171437	0.188274	0.162983	0.161815	0.15394	0.00232666	0.00225542	0.00798294	0.00025118	0.0210547	0.0247067	-0.00131741
G2XKQ0	SUMO1P1	2	#N/A	2	2	0.167849	0.155693	0.229452	0.169967	0.122751	0.154288	FALSE	FALSE	FALSE	FALSE	FALSE	FALSE	0.0916691	0.103762	0.100326	0.0779976	0.573593	0.052653	0.129759	0.129728	0.164889	0.123982	0.348172	0.10347	0.0538676	0.0367209	0.0913058	0.0650321	0.318793	0.0718665	0.00689973
O00116	AGPS	3	12	2	3	0.159759	0.142846	0.172622	0.160282	0.163562	0.200929	0.161406	0.157114	0.162696	0.165349	0.187155	0.16628	0.193197	0.190226	0.205674	0.194763	0	0.21614	0.171454	0.163395	0.180331	0.173465	0.116906	0.194449	0.018848	0.0243064	0.0225021	0.018618	0.101928	0.025554	-0.000447943
O00139	KIF2A	1	1	#N/A	2	0.133225	0.136799	0.17986	0.173116	0.141146	0.235854	0.156465	0.159508	0.168439	0.161602	0.172617	0.181368	FALSE	FALSE	FALSE	FALSE	FALSE	FALSE	0.144845	0.148153	0.17415	0.167359	0.156881	0.208611	0.0164333	0.0160579	0.00807589	0.00814167	0.0222535	0.0385272	0.00483176
O00148	DDX39A	35	29	28	3	0.17976	0.169114	0.179327	0.199315	0.143754	0.128731	0.191131	0.155958	0.154632	0.163398	0.178388	0.156492	0.174512	0.165746	0.124181	0.176418	0.197976	0.161167	0.181801	0.163606	0.152713	0.17971	0.173373	0.148797	0.00849542	0.0068339	0.0276229	0.0181832	0.0274569	0.0175337	-0.00155318
O00159	MYO1C	#N/A	2	2	2	FALSE	FALSE	FALSE	FALSE	FALSE	FALSE	0.200775	0.139787	0.132948	0.188789	0.161986	0.175715	0.126775	0	0	0.091985	0.547587	0.233653	0.163775	0.0698935	0.0664738	0.140387	0.354787	0.204684	0.052326	0.0988443	0.0940082	0.0684509	0.272661	0.0409685	0.0161877
O00165	HAX1	10	8	12	3	0.184135	0.185212	0.202665	0.173072	0.134122	0.120794	0.171817	0.166275	0.167652	0.166929	0.181905	0.145421	0.135481	0.110616	0.117041	0.129521	0.392243	0.115099	0.163811	0.154034	0.162453	0.156507	0.23609	0.127105	0.0252961	0.0387755	0.0430482	0.023572	0.137327	0.0161158	0.00080987
O00178	GTPBP1	#N/A	3	1	2	FALSE	FALSE	FALSE	FALSE	FALSE	FALSE	0.170309	0.149984	0.182092	0.160444	0.177624	0.159548	0.260748	0.195642	0	0.299665	0	0.243944	0.215529	0.172813	0.0910459	0.230055	0.0888118	0.201746	0.0639501	0.0322854	0.128758	0.0984444	0.125599	0.0596773	-0.00259871
O00194	RAB27B	#N/A	6	2	2	FALSE	FALSE	FALSE	FALSE	FALSE	FALSE	0.166783	0.174153	0.164167	0.139918	0.194346	0.160634	0.199359	0.228194	0.146676	0.221557	0	0.204215	0.183071	0.201173	0.155421	0.180737	0.0971729	0.182424	0.0230348	0.0382129	0.0123683	0.0577271	0.137423	0.0308167	-0.00414169
O00203	AP3B1	1	5	8	3	0.122509	0.154594	0.175603	0.155064	0.171264	0.220967	0.157119	0.151781	0.161224	0.169864	0.172573	0.18744	0.196274	0.1626	0.197584	0.208175	0	0.235368	0.158634	0.156325	0.178137	0.177701	0.114612	0.214592	0.0369059	0.00561313	0.0183121	0.027409	0.0992593	0.0245919	0.00220307
O00213	APBB1	#N/A	1	2	2	FALSE	FALSE	FALSE	FALSE	FALSE	FALSE	0.153575	0.157745	0.155928	0.169968	0.187162	0.175623	0.120384	0.108454	0.147535	0.144088	0.390733	0.0888052	0.13698	0.133099	0.151731	0.157028	0.288948	0.132214	0.0234698	0.0348534	0.00593453	0.0183001	0.143947	0.0613891	0.00641447
O00232	PSMD12	#N/A	1	2	2	FALSE	FALSE	FALSE	FALSE	FALSE	FALSE	0.158017	0	0.212547	0.200778	0.313011	0.115647	0.287759	0	0	0.264537	0	0.447704	0.222888	0	0.106273	0.232657	0.156505	0.281676	0.0917418	0	0.150293	0.0450841	0.221332	0.2348	0.012712
O00257	CBX4	#N/A	3	1	2	FALSE	FALSE	FALSE	FALSE	FALSE	FALSE	0.182561	0.172318	0.171232	0.153694	0.188274	0.13192	0.196731	0.243507	0.25373	0.200361	0	0.105671	0.189646	0.207913	0.212481	0.177028	0.0941369	0.118796	0.0100192	0.050338	0.0583347	0.0329989	0.13313	0.0185611	-0.0104433
O00258	GET1	#N/A	2	4	2	FALSE	FALSE	FALSE	FALSE	FALSE	FALSE	0.200098	0.157027	0.144615	0.181406	0.172216	0.144637	0.0505389	0.0448282	0.116341	0.0464408	0.683447	0.0584044	0.125318	0.100928	0.130478	0.113924	0.427831	0.101521	0.105754	0.0793366	0.0199927	0.095435	0.361495	0.0609759	0.0120738
O00264	PGRMC1	1	1	1	3	0.141806	0.135632	0.189703	0.143599	0.136783	0.252477	0.129581	0.141465	0.159421	0.14178	0.25172	0.176033	0.1017	0.0424168	0	0.104779	0.643249	0.107855	0.124362	0.106504	0.116375	0.130053	0.343917	0.178788	0.0205564	0.0555781	0.101914	0.0219064	0.265523	0.07235	0.0142578
O00267	SUPT5H	#N/A	3	2	2	FALSE	FALSE	FALSE	FALSE	FALSE	FALSE	0.165859	0.154699	0.168445	0.172804	0.171166	0.167027	0.201495	0.0731518	0.184035	0.247765	0	0.293552	0.183677	0.113926	0.17624	0.210284	0.085583	0.23029	0.0251984	0.0576628	0.0110244	0.0530059	0.121033	0.0894668	0.00260113
O00303	EIF3F	#N/A	4	4	2	FALSE	FALSE	FALSE	FALSE	FALSE	FALSE	0.171767	0.126149	0.147326	0.14436	0.184915	0.225482	0.149382	0.135741	0.0945901	0.195793	0	0.424494	0.160575	0.130945	0.120958	0.170076	0.0924576	0.324988	0.0158287	0.00678248	0.0372902	0.0363691	0.130755	0.140722	0.010796
O00400	SLC33A1	#N/A	7	2	2	FALSE	FALSE	FALSE	FALSE	FALSE	FALSE	0.151789	0.165742	0.152935	0.168609	0.196652	0.164274	0.188621	0.216498	0.209036	0.20356	0	0.182285	0.170205	0.19112	0.180985	0.186084	0.0983258	0.173279	0.0260439	0.0358898	0.0396699	0.024714	0.139054	0.012736	-0.00368446
O00411	POLRMT	2	23	8	3	0.147577	0.198832	0.203286	0.168925	0.154918	0.126461	0.18653	0.153084	0.152901	0.164	0.184226	0.159258	0.0852759	0.0775349	0.0859807	0.0819617	0.591337	0.07791	0.139795	0.14315	0.147389	0.138296	0.31016	0.12121	0.0510739	0.0612557	0.0588467	0.0488488	0.243946	0.0409275	0.00570018
O00425	IGF2BP3	#N/A	3	1	2	FALSE	FALSE	FALSE	FALSE	FALSE	FALSE	0.1435	0.150247	0.173564	0.194599	0.16523	0.172859	0.135649	0.156671	0.361003	0.11826	0	0.228416	0.139575	0.153459	0.267283	0.15643	0.082615	0.200638	0.00555134	0.0045428	0.132539	0.05398	0.116835	0.0392848	-0.000258144
O00429	DNM1L	1	1	#N/A	2	0.142944	0.117071	0.211009	0.130526	0.195396	0.203055	0.152382	0.195879	0.162628	0.152826	0.182711	0.153574	FALSE	FALSE	FALSE	FALSE	FALSE	FALSE	0.147663	0.156475	0.186819	0.141676	0.189054	0.178314	0.00667395	0.0557254	0.0342103	0.0157683	0.00896922	0.0349882	0.0029407
O00442	RTCA	1	#N/A	2	2	0.200904	0.149474	0.193627	0.180892	0.121701	0.153402	FALSE	FALSE	FALSE	FALSE	FALSE	FALSE	0.212501	0.194202	0.179666	0.229029	0	0.184603	0.206702	0.171838	0.186647	0.20496	0.0608506	0.169002	0.00820023	0.0316273	0.00987243	0.0340381	0.0860557	0.0220625	-0.00718781
O00483	NDUFA4	1	9	6	3	0.150426	0.161326	0.170281	0.179899	0.160368	0.177701	0.158065	0.161983	0.152769	0.172941	0.19044	0.163801	0.0955777	0.0658276	0.0932861	0.0866291	0.574694	0.0839857	0.134689	0.129712	0.138779	0.14649	0.308501	0.14183	0.0340864	0.0553266	0.040359	0.0519573	0.23102	0.050574	0.00828253
O00541	PES1	3	4	4	3	0.201208	0.17508	0.216462	0.195675	0.106911	0.104664	0.175739	0.152237	0.150198	0.14667	0.20349	0.171665	0.153434	0.166907	0.112403	0.142806	0.32633	0.0981203	0.176793	0.164742	0.159688	0.161717	0.212244	0.124816	0.0239045	0.0115747	0.0526747	0.0294719	0.109971	0.0407039	-0.00164784
O00567	NOP56	2	1	#N/A	2	0.140987	0.139574	0.188365	0.187633	0.136706	0.206734	0.181509	0.147423	0.158991	0.167541	0.174492	0.170044	FALSE	FALSE	FALSE	FALSE	FALSE	FALSE	0.161248	0.143498	0.173678	0.177587	0.155599	0.188389	0.0286537	0.00554984	0.0207705	0.0142073	0.0267182	0.025944	0.00251309
O00571	DDX3X	17	25	13	3	0.151346	0.164504	0.165502	0.169338	0.171441	0.17787	0.173608	0.133487	0.151661	0.179578	0.174203	0.187463	0.156413	0.135704	0.187959	0.173489	0.0855982	0.260836	0.160455	0.144565	0.168374	0.174135	0.143747	0.208723	0.0116687	0.0173029	0.0183186	0.00515049	0.0503775	0.0453856	0.00349493
O00746	NME4	6	9	5	3	0.225627	0.208172	0.285326	0.133597	0.0668119	0.0804663	0.176212	0.188277	0.179418	0.167232	0.170967	0.117895	0.138491	0.10332	0.119537	0.120095	0.413073	0.105483	0.18011	0.16659	0.19476	0.140308	0.216951	0.101281	0.0436983	0.0556888	0.0839524	0.0242744	0.177652	0.0190647	-0.00425017
O00767	SCD	2	1	1	3	0.186342	0.133165	0.168374	0.220246	0.143533	0.148341	0.154624	0.161925	0.182483	0.165694	0.173934	0.16134	0.0566006	0.0921432	0.0410056	0.0533107	0.746375	0.0105648	0.132522	0.129078	0.130621	0.146417	0.354614	0.106749	0.0676356	0.0350699	0.077929	0.0851206	0.339615	0.0835507	0.00805052
O14523	C2CD2L	1	1	#N/A	2	0.144969	0.151871	0.136523	0.140862	0.124771	0.301003	0.122117	0.147195	0.157583	0.183822	0.121922	0.267362	FALSE	FALSE	FALSE	FALSE	FALSE	FALSE	0.133543	0.149533	0.147053	0.162342	0.123347	0.284183	0.0161591	0.00330667	0.0148916	0.0303768	0.00201449	0.0237881	0.00985611
O14545	TRAFD1	#N/A	3	2	2	FALSE	FALSE	FALSE	FALSE	FALSE	FALSE	0.158842	0.179177	0.178144	0.158165	0.171286	0.154386	0.0943016	0.110798	0.104002	0.0953502	0.501735	0.093813	0.126572	0.144987	0.141073	0.126758	0.336511	0.124099	0.0456366	0.0483513	0.0524264	0.044417	0.233663	0.0428314	0.00782706
O14579	COPE	1	3	3	3	0.134763	0.130291	0.162278	0.211558	0.145309	0.215801	0.174733	0.131764	0.167693	0.173136	0.188516	0.164158	0.232475	0.238029	0	0.228435	0	0.301061	0.180657	0.166695	0.109991	0.204376	0.111275	0.227006	0.0491244	0.061782	0.0952931	0.0283404	0.098759	0.0691362	0.00228392
O14654	IRS4	16	32	21	3	0.189063	0.197232	0.219564	0.154297	0.0987525	0.141092	0.187427	0.160487	0.167832	0.175698	0.177675	0.130882	0.133169	0.125328	0.149357	0.12526	0.396506	0.0703796	0.169886	0.161016	0.178918	0.151752	0.224311	0.114118	0.0318084	0.0359549	0.0363926	0.0253154	0.154258	0.0382208	-0.00165887
O14730	RIOK3	1	1	#N/A	2	0.162823	0.144959	0.173282	0.151245	0.154853	0.212838	0.143588	0.149026	0.164771	0.18689	0.16913	0.186596	FALSE	FALSE	FALSE	FALSE	FALSE	FALSE	0.153205	0.146992	0.169026	0.169067	0.161992	0.199717	0.0136013	0.00287564	0.00601872	0.0252047	0.0100957	0.0185559	0.00396567
O14732	IMPA2	1	#N/A	1	2	0	0	0.206698	0.2936	0.194518	0.305185	FALSE	FALSE	FALSE	FALSE	FALSE	FALSE	0.310828	0	0	0.258044	0	0.431128	0.155414	0	0.103349	0.275822	0.0972588	0.368156	0.219789	0	0.146157	0.0251417	0.137545	0.0890551	0.021828
O14734	ACOT8	9	4	6	3	0.149346	0.174481	0.170028	0.176751	0.141511	0.187884	0.173313	0.147262	0.158602	0.163094	0.189525	0.168203	0.175955	0.163942	0.180899	0.16974	0.125887	0.183578	0.166205	0.161895	0.169843	0.169862	0.152307	0.179888	0.01466	0.0137241	0.0111494	0.0068293	0.0331645	0.0103466	0.000566762
O14735	CDIPT	16	2	#N/A	2	0.154648	0.139804	0.172702	0.193805	0.136598	0.202443	0.177439	0.14808	0.160758	0.192174	0.16786	0.153689	FALSE	FALSE	FALSE	FALSE	FALSE	FALSE	0.166043	0.143942	0.16673	0.19299	0.152229	0.178066	0.0161158	0.00585203	0.00844601	0.00115352	0.0221055	0.0344738	0.00158908
O14744	PRMT5	13	23	22	3	0.102297	0.149829	0.156732	0.153985	0.146384	0.290772	0.135008	0.143724	0.13768	0.164052	0.205539	0.213995	0.105695	0.132274	0.0776891	0.129782	0.323015	0.231546	0.114333	0.141943	0.124034	0.149273	0.224979	0.245438	0.0179854	0.00891245	0.0412505	0.0176144	0.0899056	0.0402293	0.0132839
O14757	CHEK1	1	1	1	3	0.18432	0.126789	0.178032	0.152971	0.165814	0.192076	0.181496	0.205846	0.187655	0.174466	0.139102	0.111436	0.169656	0.181276	0.182577	0.179221	0	0.28727	0.17849	0.171304	0.182755	0.168886	0.101639	0.196927	0.00778005	0.0404609	0.00481402	0.0139864	0.0890291	0.0880173	-0.00186688
O14776	TCERG1	2	12	17	3	0.147458	0.158988	0.221619	0.206259	0.111219	0.154457	0.143843	0.151861	0.164252	0.171771	0.203789	0.164485	0.141603	0.141651	0.148801	0.172072	0.252505	0.143368	0.144302	0.150833	0.178224	0.183367	0.189171	0.154103	0.00295445	0.00871389	0.038367	0.0198255	0.0717686	0.0105629	0.00241662
O14828	SCAMP3	5	4	4	3	0.182618	0.207335	0.186061	0.154025	0.130248	0.139713	0.169509	0.162271	0.179931	0.158196	0.172584	0.157509	0.103867	0.122659	0.123307	0.0909588	0.484564	0.0746439	0.151998	0.164088	0.1631	0.134393	0.262465	0.123955	0.0421946	0.0423672	0.0345976	0.0376731	0.193504	0.043622	0.00180298
O14907	TAX1BP3	#N/A	2	1	2	FALSE	FALSE	FALSE	FALSE	FALSE	FALSE	0.138254	0.194284	0.137937	0.144857	0.190086	0.194582	0.313442	0	0	0.343248	0	0.34331	0.225848	0.0971418	0.0689687	0.244053	0.0950428	0.268946	0.123876	0.137379	0.0975365	0.140284	0.134411	0.105166	0.00548967
O14908	GIPC1	#N/A	1	1	2	FALSE	FALSE	FALSE	FALSE	FALSE	FALSE	0.13139	0.163716	0.199971	0.180652	0.166879	0.157391	0.0536769	0.0448946	0	0.0693348	0.753584	0.0785097	0.0925335	0.104305	0.0999855	0.124994	0.460232	0.117951	0.0549515	0.0840193	0.141401	0.0787134	0.414863	0.0557777	0.0174267
O14925	TIMM23	19	11	18	3	0.182819	0.146094	0.164034	0.178186	0.16157	0.167297	0.175714	0.18159	0.147445	0.154983	0.186787	0.153481	0.0951084	0.0839353	0.0895995	0.086428	0.581109	0.0638194	0.151214	0.137206	0.133693	0.139866	0.309822	0.128199	0.0487183	0.0494302	0.0390767	0.0477103	0.23528	0.0561806	0.00584209
O14950	MYL12B	9	9	4	3	0.0894467	0.0945674	0.0974957	0.0998882	0.0929629	0.525639	0.157119	0.165518	0.125827	0.173566	0.129497	0.248473	0.0357914	0.0215786	0.0266252	0.0247299	0.875687	0.0155882	0.0941189	0.093888	0.0833159	0.0993948	0.366049	0.263233	0.0607984	0.071972	0.0510984	0.0744194	0.441737	0.255346	0.0239734
O14966	RAB29	4	7	4	3	0.156538	0.154498	0.173351	0.206659	0.138027	0.170928	0.178014	0.160011	0.160248	0.1653	0.181055	0.155372	0.108189	0.0801618	0.120617	0.102116	0.492393	0.0965228	0.14758	0.131557	0.151405	0.158025	0.270492	0.140941	0.0357637	0.0445946	0.0274565	0.0526499	0.193373	0.0392457	0.00557467
O14980	XPO1	2	20	19	3	0.126698	0.134448	0.198864	0.17829	0.142703	0.218997	0.183668	0.136461	0.144568	0.170529	0.185619	0.179155	0.154721	0.130069	0.117573	0.161647	0.231159	0.204831	0.155029	0.133659	0.153668	0.170155	0.186493	0.200994	0.0284862	0.00326827	0.0414025	0.00832799	0.0442345	0.0201963	0.00578307
O15027	SEC16A	#N/A	2	1	2	FALSE	FALSE	FALSE	FALSE	FALSE	FALSE	0.147173	0.175953	0.158782	0.182124	0.165703	0.170266	0.189974	0.189556	0.229949	0.196557	0	0.193963	0.168574	0.182755	0.194365	0.18934	0.0828515	0.182114	0.0302653	0.00961876	0.0503227	0.0102063	0.11717	0.0167566	-0.00338614
O15085	ARHGEF11	#N/A	1	1	2	FALSE	FALSE	FALSE	FALSE	FALSE	FALSE	0.148147	0.178225	0.185666	0.163941	0.154871	0.16915	0.23353	0.333891	0	0.172019	0	0.260559	0.190839	0.256058	0.092833	0.16798	0.0774356	0.214854	0.0603752	0.110073	0.131286	0.00571207	0.10951	0.064636	-0.00486629
O15091	PRORP	6	14	10	3	0.237515	0.221861	0.224552	0.239016	0.0546859	0.0223709	0.188404	0.179286	0.175278	0.159961	0.188527	0.108544	0.165342	0.160932	0.114474	0.142153	0.369914	0.0471845	0.197087	0.18736	0.171435	0.180377	0.204376	0.0593664	0.0368619	0.0312564	0.0551392	0.0515575	0.158211	0.0443591	-0.0089802
O15120	AGPAT2	3	#N/A	4	2	0.154982	0.149051	0.179711	0.196191	0.128404	0.19166	FALSE	FALSE	FALSE	FALSE	FALSE	FALSE	0.140149	0.114281	0.0908233	0.14168	0.355344	0.157723	0.147566	0.131666	0.135267	0.168936	0.241874	0.174691	0.0104889	0.0245863	0.062853	0.0385455	0.160471	0.023997	0.00714175
O15127	SCAMP2	1	1	1	3	0.156622	0.172312	0.1594	0.164638	0.132897	0.21413	0.154503	0.159644	0.1676	0.15742	0.185297	0.175537	0.215183	0	0.310294	0.251843	0	0.22268	0.175436	0.110652	0.212431	0.1913	0.106065	0.204116	0.0344382	0.0960368	0.0848509	0.0525553	0.0955181	0.0251165	0.00155007
O15144	ARPC2	#N/A	3	3	2	FALSE	FALSE	FALSE	FALSE	FALSE	FALSE	0.175826	0.167514	0.16592	0.165722	0.161943	0.163074	0.133744	0.110007	0.0973756	0.120568	0.418269	0.120036	0.154785	0.138761	0.131648	0.143145	0.290106	0.141555	0.0297564	0.0406641	0.0484686	0.0319286	0.18125	0.030432	0.00570545
O15145	ARPC3	2	2	2	3	0.123396	0.196691	0.164964	0.186773	0.112172	0.216004	0.171555	0.158872	0.166288	0.168309	0.175145	0.159831	0.0403375	0.04679	0.141874	0.0391285	0.684794	0.0470761	0.111763	0.134117	0.157709	0.131404	0.324037	0.14097	0.0663777	0.0779561	0.0137295	0.0804442	0.314008	0.0860287	0.0098499
O15160	POLR1C	4	10	8	3	0.158227	0.152232	0.179381	0.16607	0.164714	0.179375	0.14104	0.15884	0.145711	0.163031	0.194185	0.197193	0.111521	0.107685	0.0787309	0.126119	0.43218	0.143765	0.136929	0.139586	0.134608	0.15174	0.263693	0.173444	0.0236229	0.027824	0.0512355	0.0222403	0.146656	0.0272035	0.00817182
O15226	NKRF	4	5	7	3	0.165989	0.158288	0.215506	0.174126	0.144338	0.141752	0.158918	0.15689	0.182212	0.162498	0.175809	0.163673	0.12607	0.0960106	0	0.138411	0.536235	0.103274	0.150326	0.137063	0.132573	0.158345	0.285461	0.136233	0.0213018	0.0355592	0.116012	0.0182164	0.217746	0.0305756	0.00572146
O15235	MRPS12	#N/A	1	1	2	FALSE	FALSE	FALSE	FALSE	FALSE	FALSE	0.161454	0.139932	0.197941	0.162622	0.200106	0.137944	0.207263	0.194952	0.213669	0.197072	0	0.187044	0.184358	0.167442	0.205805	0.179847	0.100053	0.162494	0.0323915	0.0389047	0.0111215	0.0243601	0.141496	0.0347185	-0.00482067
O15260	SURF4	3	14	9	3	0.144109	0.154933	0.184268	0.167536	0.161443	0.187711	0.16232	0.146103	0.158505	0.158508	0.201217	0.173345	0.167244	0.127204	0.127444	0.15695	0.264732	0.156427	0.157891	0.142747	0.156739	0.160998	0.209131	0.172494	0.0121867	0.0141661	0.0284529	0.00571543	0.052097	0.0156594	0.00394897
O15264	MAPK13	2	#N/A	1	2	0.131556	0.117834	0.178203	0.163865	0.164712	0.243831	FALSE	FALSE	FALSE	FALSE	FALSE	FALSE	0.0422818	0.0451527	0.349483	0.0566448	0.44252	0.0639174	0.0869188	0.0814934	0.263843	0.110255	0.303616	0.153874	0.0631263	0.0513934	0.121113	0.0758158	0.19644	0.127218	0.012108
O15269	SPTLC1	16	30	7	3	0.168057	0.1899	0.20797	0.218304	0.140694	0.0750748	0.17384	0.156859	0.183005	0.16005	0.179222	0.147024	0.162289	0.0613877	0	0.153645	0.459506	0.163173	0.168062	0.136049	0.130325	0.177333	0.259807	0.128424	0.00577549	0.0667358	0.113553	0.0356261	0.174013	0.046902	0.00314419
O15350	TP73	#N/A	1	2	2	FALSE	FALSE	FALSE	FALSE	FALSE	FALSE	0.167037	0.191054	0.210814	0.166981	0.159456	0.104658	0.217585	0.219692	0.193882	0.192354	0	0.176487	0.192311	0.205373	0.202348	0.179668	0.0797281	0.140572	0.0357429	0.0202499	0.0119732	0.0179419	0.112753	0.050791	-0.0094044
O15371	EIF3D	3	5	3	3	0.108411	0.180837	0.179348	0.154571	0.153915	0.222917	0.163372	0.13665	0.164449	0.159232	0.18647	0.189826	0.122361	0.0984619	0.075909	0.130566	0.433121	0.139581	0.131381	0.13865	0.139902	0.148123	0.257835	0.184108	0.0285693	0.0412242	0.055918	0.0153826	0.152672	0.0419611	0.00899161
O15397	IPO8	#N/A	2	1	2	FALSE	FALSE	FALSE	FALSE	FALSE	FALSE	0.227511	0.123952	0.133396	0.167238	0.17549	0.172413	0.189946	0.131924	0.202924	0.232175	0	0.24303	0.208729	0.127938	0.16816	0.199706	0.0877449	0.207722	0.0265621	0.00563707	0.0491637	0.0459175	0.12409	0.0499339	-0.00134382
O15440	ABCC5	#N/A	1	1	2	FALSE	FALSE	FALSE	FALSE	FALSE	FALSE	0.178438	0.152874	0.168194	0.154771	0.175272	0.170451	0.251838	0.296045	0	0.226054	0	0.226063	0.215138	0.22446	0.0840969	0.190413	0.0876358	0.198257	0.051901	0.101237	0.118931	0.0504047	0.123936	0.0393237	-0.00555088
O43169	CYB5B	1	2	#N/A	2	0.125809	0.238673	0.116265	0.174118	0.148184	0.196951	0.198988	0.0950956	0.185683	0.177019	0.184396	0.158817	FALSE	FALSE	FALSE	FALSE	FALSE	FALSE	0.162399	0.166884	0.150974	0.175568	0.16629	0.177884	0.0517452	0.101525	0.0490861	0.00205184	0.025606	0.0269646	0.00143198
O43172	PRPF4	2	2	2	3	0.130494	0.142425	0.1768	0.192796	0.166624	0.19086	0.146276	0.14502	0.174652	0.172298	0.182981	0.178772	0.10192	0.104238	0.128942	0.103879	0.442298	0.118723	0.12623	0.130561	0.160131	0.156325	0.263968	0.162785	0.0224833	0.0228334	0.027032	0.0465612	0.154655	0.0386348	0.00827413
O43175	PHGDH	6	12	16	3	0.139095	0.141965	0.187276	0.145856	0.157638	0.22817	0.158112	0.13216	0.144033	0.202938	0.168687	0.19407	0.180173	0.122563	0.149067	0.209964	0.0402524	0.29798	0.159126	0.132229	0.160126	0.186252	0.122193	0.240074	0.0205579	0.00970105	0.0236474	0.0351604	0.0711771	0.0529681	0.00572503
O43242	PSMD3	22	51	31	3	0.13524	0.113032	0.157444	0.18243	0.168626	0.243228	0.155007	0.135819	0.15464	0.181044	0.175695	0.197795	0.175875	0.162918	0.171989	0.196046	0.0613411	0.23183	0.155374	0.137257	0.161358	0.186507	0.135221	0.224284	0.0203201	0.0249741	0.00931352	0.00829014	0.064079	0.0236379	0.00519416
O43251	RBFOX2	5	2	2	3	0.157767	0.123755	0.205532	0.141786	0.177294	0.193867	0.152293	0.185418	0.174573	0.143242	0.200488	0.143986	0.262132	0.118443	0	0.266236	0	0.35319	0.19073	0.142538	0.126702	0.183754	0.125927	0.230348	0.0618957	0.0372296	0.110813	0.0714346	0.109671	0.109269	0.00293296
O43264	ZW10	#N/A	6	1	2	FALSE	FALSE	FALSE	FALSE	FALSE	FALSE	0.192071	0.136718	0.153062	0.171585	0.176325	0.170239	0.269289	0	0	0.283923	0	0.446788	0.23068	0.0683588	0.0765309	0.227754	0.0881626	0.308514	0.0546012	0.0966739	0.108231	0.0794351	0.124681	0.19555	0.00856864
O43290	SART1	7	13	6	3	0.145995	0.153765	0.180876	0.169311	0.172992	0.177061	0.154459	0.192424	0.165728	0.137976	0.195484	0.153929	0.169176	0.175539	0.293345	0.167276	0	0.194665	0.156543	0.173909	0.213316	0.158187	0.122825	0.175218	0.0117302	0.019381	0.0697192	0.0175336	0.106963	0.0204301	-0.00164294
O43292	GPAA1	#N/A	3	4	2	FALSE	FALSE	FALSE	FALSE	FALSE	FALSE	0.182497	0.168121	0.12213	0.154447	0.190418	0.182386	0.196662	0.166417	0.0511941	0.176344	0.222534	0.186849	0.18958	0.167269	0.0866618	0.165396	0.206476	0.184618	0.0100159	0.00120478	0.050159	0.0154836	0.0227088	0.00315547	0.00245064
O43318	MAP3K7	5	3	3	3	0.141702	0.156501	0.225144	0.160606	0.170412	0.145635	0.154129	0.163936	0.156088	0.184117	0.184331	0.1574	0.112698	0.128714	0.147403	0.103319	0.389857	0.118008	0.136176	0.149717	0.176212	0.149347	0.2482	0.140347	0.0212606	0.0185647	0.0425985	0.0415588	0.122876	0.0202211	0.00413487
O43347	MSI1	2	#N/A	3	2	0.0857008	0.212187	0.188181	0.169331	0.133887	0.210714	FALSE	FALSE	FALSE	FALSE	FALSE	FALSE	0.323893	0.0914628	0	0.296613	0	0.288032	0.204797	0.151825	0.0940903	0.232972	0.0669435	0.249373	0.168427	0.0853648	0.133064	0.0900016	0.0946724	0.0546721	0.00153024
O43390	HNRNPR	4	4	4	3	0.203486	0.0974189	0.191853	0.205616	0.128499	0.173126	0.153068	0.11871	0.153741	0.160367	0.17002	0.244094	0.0937762	0.084967	0.0929226	0.131055	0.462677	0.134602	0.15011	0.100365	0.146172	0.165679	0.253732	0.183941	0.0549148	0.0170633	0.0498978	0.0375633	0.182139	0.055541	0.009268
O43464	HTRA2	1	1	1	3	0.176247	0.211242	0.196982	0.157506	0.117219	0.140804	0.175098	0.162871	0.175312	0.169334	0.164232	0.153153	0.370418	0	0	0.232547	0	0.397035	0.240587	0.124704	0.124098	0.186463	0.0938167	0.230331	0.112438	0.110672	0.108017	0.0403464	0.0845798	0.144502	-0.00116546
O43491	EPB41L2	#N/A	4	2	2	FALSE	FALSE	FALSE	FALSE	FALSE	FALSE	0.155411	0.172913	0.162907	0.165667	0.186008	0.157094	0.196241	0.175061	0.27068	0.178453	0	0.179565	0.175826	0.173987	0.216793	0.17206	0.0930042	0.168329	0.0288715	0.00151892	0.0762067	0.00904084	0.131528	0.0158897	-0.00464521
O43598	DNPH1	#N/A	1	1	2	FALSE	FALSE	FALSE	FALSE	FALSE	FALSE	0.147684	0.177248	0.155235	0.15068	0.182772	0.186382	0.241966	0.2223	0	0.248525	0	0.287209	0.194825	0.199774	0.0776174	0.199603	0.0913858	0.236795	0.0666677	0.0318566	0.109768	0.069187	0.129239	0.0712953	9.53062e-05
O43615	TIMM44	1	1	#N/A	2	0.147028	0.199928	0.196472	0.189101	0.122705	0.144767	0.172394	0.143624	0.157364	0.191639	0.173516	0.161462	FALSE	FALSE	FALSE	FALSE	FALSE	FALSE	0.159711	0.171776	0.176918	0.19037	0.148111	0.153115	0.0179366	0.0398128	0.0276534	0.00179503	0.0359292	0.0118053	-0.00129321
O43670	ZNF207	2	1	#N/A	2	0.104593	0.27467	0.188635	0.152835	0.134316	0.144951	0.161915	0.149215	0.185949	0.155661	0.180842	0.166418	FALSE	FALSE	FALSE	FALSE	FALSE	FALSE	0.133254	0.211943	0.187292	0.154248	0.157579	0.155684	0.0405329	0.0887106	0.00189874	0.00199878	0.0328984	0.0151793	-0.00119976
O43678	NDUFA2	#N/A	7	2	2	FALSE	FALSE	FALSE	FALSE	FALSE	FALSE	0.168294	0.182995	0.175662	0.166707	0.173662	0.132681	0.0888349	0.0997664	0.168349	0.0655637	0.506896	0.0705903	0.128564	0.14138	0.172005	0.116135	0.340279	0.101636	0.0561859	0.0588512	0.00517126	0.071519	0.235632	0.0439046	0.0058026
O43683	BUB1	#N/A	1	3	2	FALSE	FALSE	FALSE	FALSE	FALSE	FALSE	0.20075	0.17692	0.160576	0.200388	0.148576	0.112789	0.281656	0.171226	0	0.345576	0	0.201543	0.241203	0.174073	0.0802879	0.272982	0.0742881	0.157166	0.0572086	0.00402687	0.113544	0.102663	0.105059	0.0627585	-0.00752639
O43684	BUB3	2	2	6	3	0.14221	0.127014	0.213011	0.178782	0.143582	0.195402	0.185726	0.145768	0.174563	0.159312	0.166515	0.168116	0.0838128	0.0863018	0.0751283	0.08703	0.58768	0.0800466	0.137249	0.119695	0.154234	0.141708	0.299259	0.147855	0.0511373	0.0304014	0.0711537	0.0483428	0.250043	0.0602876	0.00827421
O43709	BUD23	1	1	#N/A	2	0.143095	0.16522	0.16946	0.139726	0.185778	0.196721	0.163591	0.164963	0.197154	0.172967	0.167203	0.134122	FALSE	FALSE	FALSE	FALSE	FALSE	FALSE	0.153343	0.165092	0.183307	0.156346	0.176491	0.165421	0.0144932	0.000181796	0.0195821	0.0235051	0.0131345	0.0442641	0.000966113
O43739	CYTH3	1	#N/A	3	2	0.171384	0.174968	0.223684	0.191948	0.108813	0.129202	FALSE	FALSE	FALSE	FALSE	FALSE	FALSE	0.182651	0.146896	0.0660568	0.174266	0.302179	0.127951	0.177018	0.160932	0.144871	0.183107	0.205496	0.128577	0.0079668	0.01985	0.11146	0.0125027	0.13673	0.000884787	-0.00100394
O43772	SLC25A20	5	3	2	3	0.138369	0.264838	0.135949	0.178286	0.119273	0.163285	0.213259	0.133749	0.142236	0.153387	0.182263	0.175106	0.155084	0.138865	0.279088	0.157662	0	0.269301	0.168904	0.179151	0.185758	0.163111	0.100512	0.202564	0.0393114	0.0742515	0.0808874	0.0133142	0.0925685	0.0580973	-0.00128945
O43795	MYO1B	#N/A	5	8	2	FALSE	FALSE	FALSE	FALSE	FALSE	FALSE	0.171471	0.146808	0.146887	0.173289	0.170468	0.191077	0.119804	0.0366814	0.0610928	0.0748579	0.567461	0.140102	0.145638	0.0917447	0.10399	0.124073	0.368965	0.16559	0.0365339	0.0778712	0.0606654	0.0696012	0.280716	0.0360447	0.0135929
O43809	NUDT21	3	2	#N/A	2	0.0995883	0.203455	0.167797	0.17704	0.146133	0.205988	0.164274	0.176017	0.12861	0.153659	0.226508	0.150933	FALSE	FALSE	FALSE	FALSE	FALSE	FALSE	0.131931	0.189736	0.148203	0.165349	0.18632	0.178461	0.0457396	0.0194016	0.0277095	0.0165326	0.0568339	0.0389298	0.00342211
O43823	AKAP8	1	3	2	3	0.190038	0.161456	0.184279	0.161907	0.127551	0.174769	0.168495	0.145052	0.168679	0.185979	0.164183	0.167611	0.320726	0	0	0.284221	0	0.395052	0.22642	0.102169	0.117653	0.210703	0.0972449	0.245811	0.082379	0.0888606	0.102188	0.0647969	0.0861853	0.129296	0.00250331
O43824	GTPBP6	#N/A	9	6	2	FALSE	FALSE	FALSE	FALSE	FALSE	FALSE	0.181797	0.169428	0.17376	0.164369	0.175549	0.135097	0.140351	0.12444	0.156626	0.133193	0.334132	0.111258	0.161074	0.146934	0.165193	0.148781	0.254841	0.123177	0.0293067	0.0318114	0.0121152	0.0220451	0.112135	0.0168565	0.00168321
O43826	SLC37A4	#N/A	1	1	2	FALSE	FALSE	FALSE	FALSE	FALSE	FALSE	0.146125	0.154851	0.22046	0.192966	0.155843	0.129755	0.0764732	0.103513	0.120273	0.0702544	0.537897	0.0915889	0.111299	0.129182	0.170367	0.13161	0.34687	0.110672	0.0492514	0.0363015	0.0708424	0.0867701	0.270153	0.0269879	0.00873103
O43837	IDH3B	3	16	11	3	0.161069	0.147477	0.182714	0.180968	0.139752	0.188019	0.198154	0.160142	0.160117	0.166905	0.169588	0.145095	0.192173	0.144232	0.140354	0.157183	0.200668	0.16539	0.183798	0.150617	0.161062	0.168352	0.170003	0.166168	0.0199103	0.00840683	0.0211963	0.0119585	0.0304597	0.0214725	-0.000324362
O43852	CALU	3	3	#N/A	2	0.143589	0.143227	0.207776	0.171944	0.149204	0.184259	0.102068	0.145956	0.151405	0.158439	0.157055	0.285077	FALSE	FALSE	FALSE	FALSE	FALSE	FALSE	0.122829	0.144592	0.179591	0.165192	0.153129	0.234668	0.0293599	0.00192964	0.0398607	0.00954959	0.00555161	0.0712889	0.00814868
O43924	PDE6D	3	#N/A	2	2	0.194044	0.150065	0.20273	0.165234	0.137608	0.15032	FALSE	FALSE	FALSE	FALSE	FALSE	FALSE	0.0947078	0	0	0.105986	0.667467	0.131839	0.144376	0.0750323	0.101365	0.13561	0.402538	0.14108	0.070241	0.106112	0.143352	0.0418947	0.374667	0.0130674	0.0142897
O60216	RAD21	#N/A	4	1	2	FALSE	FALSE	FALSE	FALSE	FALSE	FALSE	0.166626	0.161832	0.14903	0.16176	0.18349	0.177262	0.187832	0.196575	0.168588	0.210788	0	0.236217	0.177229	0.179203	0.158809	0.186274	0.091745	0.20674	0.0149949	0.0245666	0.0138297	0.0346681	0.129747	0.0416877	-0.00124794
O60264	SMARCA5	2	9	7	3	0.172585	0.112183	0.204524	0.202273	0.164647	0.143788	0.152502	0.121755	0.14451	0.152372	0.191438	0.237423	0.107303	0.0944072	0.246913	0.0975566	0.31709	0.13673	0.14413	0.109448	0.198649	0.150734	0.224392	0.172647	0.0334366	0.0138776	0.0514538	0.0523775	0.0813892	0.0562084	0.00627858
O60313	OPA1	3	17	16	3	0.135083	0.159956	0.192914	0.17466	0.135504	0.201884	0.162824	0.149024	0.145179	0.166842	0.196248	0.179883	0.160541	0.130694	0.125919	0.148287	0.278045	0.156514	0.152816	0.146558	0.154671	0.163263	0.203265	0.179427	0.0154	0.0147856	0.0344909	0.0135461	0.0715293	0.0226888	0.00445387
O60318	MCM3AP	#N/A	6	6	2	FALSE	FALSE	FALSE	FALSE	FALSE	FALSE	0.160904	0.151821	0.154208	0.180944	0.191973	0.160149	0.133393	0.142202	0.126706	0.122662	0.387329	0.0877077	0.147149	0.147012	0.140457	0.151803	0.289651	0.123928	0.0194533	0.00680177	0.0194469	0.041212	0.138138	0.0512235	0.00461655
O60331	PIP5K1C	4	#N/A	1	2	0.120926	0.129806	0.160808	0.143691	0.182581	0.262188	FALSE	FALSE	FALSE	FALSE	FALSE	FALSE	0.0541782	0.0646795	0	0.058689	0.702282	0.120171	0.087552	0.0972429	0.0804041	0.10119	0.442432	0.19118	0.0471977	0.0460517	0.113709	0.0601051	0.367484	0.100421	0.0224927
O60341	KDM1A	#N/A	5	2	2	FALSE	FALSE	FALSE	FALSE	FALSE	FALSE	0.169491	0.12633	0.147628	0.157843	0.199503	0.199205	0.214587	0.21415	0.141031	0.2273	0	0.202931	0.192039	0.17024	0.14433	0.192572	0.0997517	0.201068	0.0318882	0.0620979	0.00466482	0.049114	0.14107	0.00263508	-0.00168682
O60427	FADS1	1	4	#N/A	2	0.176577	0.170682	0.197592	0.172818	0.143711	0.138621	0.163661	0.160457	0.162881	0.156574	0.19463	0.161798	FALSE	FALSE	FALSE	FALSE	FALSE	FALSE	0.170119	0.16557	0.180236	0.164696	0.16917	0.150209	0.00913295	0.00722989	0.0245446	0.0114862	0.0360052	0.0163884	-0.0014898
O60610	DIAPH1	1	1	#N/A	2	0.122092	0.129417	0.185474	0.134312	0.159513	0.269191	0.154692	0.128059	0.180825	0.176845	0.165907	0.193672	FALSE	FALSE	FALSE	FALSE	FALSE	FALSE	0.138392	0.128738	0.183149	0.155579	0.16271	0.231431	0.0230514	0.000960229	0.0032875	0.0300754	0.00452123	0.0534003	0.00770772
O60716	CTNND1	9	25	13	3	0.148737	0.168066	0.18515	0.168592	0.149481	0.179974	0.150255	0.146839	0.162419	0.166526	0.200697	0.173264	0.188045	0.141996	0.179958	0.174416	0.116302	0.199283	0.162346	0.1523	0.175842	0.169845	0.155493	0.184174	0.0222691	0.0138661	0.0119114	0.00409104	0.0425179	0.0135085	0.00161029
O60725	ICMT	#N/A	1	2	2	FALSE	FALSE	FALSE	FALSE	FALSE	FALSE	0.213769	0	0.185218	0.201198	0.233529	0.166286	0.326234	0	0	0.34424	0	0.329526	0.270002	0	0.0926088	0.272719	0.116765	0.247906	0.0795247	0	0.130969	0.101146	0.16513	0.115428	0.00599894
O60749	SNX2	4	6	8	3	0.151146	0.155324	0.176281	0.14489	0.159104	0.213255	0.155522	0.145225	0.158785	0.173211	0.178569	0.188688	0.149835	0.133625	0.155053	0.15968	0.216469	0.185339	0.152168	0.144725	0.163373	0.15926	0.184714	0.195761	0.00297804	0.0108584	0.0113333	0.0141652	0.0291717	0.0152431	0.00476885
O60762	DPM1	7	10	7	3	0.132619	0.200374	0.152357	0.191278	0.120621	0.202751	0.184574	0.139846	0.170983	0.166112	0.180317	0.158168	0.20368	0.127436	0.203742	0.195461	0	0.269682	0.173624	0.155885	0.175694	0.184284	0.100313	0.2102	0.0367738	0.0390247	0.0260143	0.0158755	0.091858	0.0561288	0.000353596
O60814	H2BC12	9	#N/A	1	2	0.205638	0.175955	0.157671	0.236703	0.0913855	0.132648	FALSE	FALSE	FALSE	FALSE	FALSE	FALSE	0.160178	0.106201	0.240533	0.256516	0	0.236572	0.182908	0.141078	0.199102	0.24661	0.0456928	0.18461	0.0321451	0.0493232	0.0585922	0.0140098	0.0646193	0.0734856	-0.00328767
O60826	CCDC22	#N/A	6	5	2	FALSE	FALSE	FALSE	FALSE	FALSE	FALSE	0.166333	0.165868	0.179222	0.155623	0.174722	0.158232	0.155672	0.0789672	0.15483	0.156683	0.259105	0.194743	0.161003	0.122418	0.167026	0.156153	0.216914	0.176488	0.00753889	0.0614481	0.0172479	0.000749547	0.0596683	0.0258171	0.00500057
O60884	DNAJA2	3	5	15	3	0.154864	0.164288	0.184519	0.120166	0.178933	0.19723	0.153851	0.125717	0.15701	0.185551	0.191571	0.1863	0.18388	0.138801	0.174366	0.178225	0.0874833	0.237244	0.164198	0.142936	0.171965	0.161314	0.152662	0.206925	0.0170523	0.0196152	0.0139109	0.0358228	0.0567993	0.02682	0.0033166
O75027	ABCB7	3	6	5	3	0.166883	0.120528	0.163099	0.187617	0.154338	0.207535	0.17429	0.169675	0.15447	0.170171	0.17179	0.159604	0.213114	0.20787	0.209934	0.180615	0	0.188467	0.184762	0.166024	0.175834	0.179468	0.108709	0.185202	0.024831	0.0437856	0.029845	0.00877953	0.0945486	0.0241316	-0.00237304
O75122	CLASP2	3	#N/A	3	2	0.151815	0.16013	0.166133	0.145972	0.160441	0.215509	FALSE	FALSE	FALSE	FALSE	FALSE	FALSE	0.089244	0.0924492	0.098417	0.0976877	0.525506	0.0966956	0.120529	0.12629	0.132275	0.12183	0.342974	0.156103	0.0442442	0.0478576	0.0478826	0.0341419	0.25814	0.084014	0.0116782
O75146	HIP1R	#N/A	5	2	2	FALSE	FALSE	FALSE	FALSE	FALSE	FALSE	0.160462	0.154119	0.161599	0.165994	0.173693	0.184133	0.149225	0.12665	0.142633	0.160393	0.211475	0.209624	0.154843	0.140384	0.152116	0.163194	0.192584	0.196879	0.00794596	0.0194234	0.0134105	0.00396091	0.0267157	0.0180251	0.00539788
O75152	ZC3H11A	#N/A	6	4	2	FALSE	FALSE	FALSE	FALSE	FALSE	FALSE	0.146441	0.152221	0.157392	0.148682	0.199913	0.195351	0.0808685	0.0955605	0.074166	0.100224	0.560593	0.0885881	0.113655	0.123891	0.115779	0.124453	0.380253	0.14197	0.0463669	0.0400651	0.0588498	0.0342646	0.255039	0.075493	0.0131333
O75153	CLUH	2	#N/A	2	2	0.091099	0.274006	0.134588	0.102293	0.128421	0.269592	FALSE	FALSE	FALSE	FALSE	FALSE	FALSE	0.178431	0.15804	0.192953	0.19854	0	0.272035	0.134765	0.216023	0.163771	0.150417	0.0642106	0.270814	0.0617531	0.082	0.0412705	0.0680567	0.0908075	0.00172712	0.00302074
O75175	CNOT3	#N/A	2	1	2	FALSE	FALSE	FALSE	FALSE	FALSE	FALSE	0.151166	0.167779	0.18293	0.176338	0.163125	0.158662	0.0582943	0.0575228	0	0.0606568	0.771178	0.0523479	0.10473	0.112651	0.0914649	0.118497	0.467152	0.105505	0.0656703	0.077963	0.129351	0.0817988	0.429958	0.0751755	0.0156344
O75190	DNAJB6	492	315	174	3	0.206556	0.172584	0.184539	0.16296	0.127746	0.145614	0.146081	0.141123	0.172737	0.180188	0.192415	0.167455	0.20728	0.155531	0.196216	0.235787	0	0.205186	0.186639	0.156413	0.184497	0.192978	0.10672	0.172752	0.0351258	0.015749	0.0117396	0.0380607	0.0979155	0.0301375	-0.00300047
O75251	NDUFS7	1	6	5	3	0.0925242	0.454111	0.0901173	0.146175	0.0775345	0.139537	0.183147	0.157576	0.183865	0.156477	0.178766	0.140169	0.123998	0.102203	0.104781	0.115387	0.440833	0.112798	0.133223	0.237964	0.126254	0.139346	0.232378	0.130835	0.0460101	0.189226	0.0504281	0.0213794	0.187489	0.0156234	-0.000222924
O75306	NDUFS2	5	8	8	3	0.114531	0.181006	0.312304	0.159633	0.0945383	0.137987	0.187265	0.162701	0.167871	0.156667	0.182354	0.143143	0.18993	0.164479	0.163793	0.162192	0.156973	0.162633	0.163909	0.169395	0.214656	0.159497	0.144622	0.147921	0.0427828	0.0100943	0.0845904	0.00276528	0.0451918	0.0129995	-0.0029917
O75323	NIPSNAP2	2	1	1	3	0.185287	0.150267	0.177383	0.172816	0.138804	0.175443	0.151973	0.168967	0.178077	0.148224	0.192276	0.160483	0.219813	0.206563	0.199672	0.188607	0	0.185345	0.185691	0.175266	0.185044	0.169883	0.11036	0.173757	0.0339222	0.0286718	0.012673	0.0203506	0.0992436	0.0125162	-0.00385067
O75348	ATP6V1G1	1	1	#N/A	2	0.158488	0.143985	0.174799	0.158861	0.139601	0.224267	0.145392	0.150044	0.196463	0.165066	0.18398	0.159055	FALSE	FALSE	FALSE	FALSE	FALSE	FALSE	0.15194	0.147014	0.185631	0.161964	0.161791	0.191661	0.00926003	0.00428405	0.0153189	0.0043872	0.0313811	0.0461112	0.00313239
O75367	MACROH2A1	1	3	5	3	0.257576	0.09768	0.173047	0.23408	0.088649	0.148968	0.183333	0.103975	0.138595	0.143889	0.111022	0.319186	0.151395	0.13191	0.160769	0.267848	0	0.288078	0.197435	0.111188	0.15747	0.215272	0.066557	0.252077	0.0544772	0.0182194	0.0174613	0.0640838	0.0587155	0.0906399	0.00281602
O75390	CS	1	5	4	3	0.0766056	0.143092	0.113202	0.0966019	0.194976	0.375523	0.118806	0.114355	0.129882	0.134363	0.216888	0.285705	0.0883962	0.0769431	0.0787823	0.0949943	0.378696	0.282188	0.0946027	0.111463	0.107289	0.108653	0.26352	0.314472	0.0217742	0.033169	0.0260582	0.0222798	0.100345	0.0529011	0.0222412
O75396	SEC22B	2	5	7	3	0.148389	0.170805	0.195201	0.166325	0.125869	0.193411	0.158428	0.163901	0.157786	0.164906	0.200701	0.154278	0.114673	0.111019	0.119196	0.106246	0.448669	0.100198	0.140496	0.148575	0.157394	0.145826	0.258413	0.149296	0.0229204	0.0327073	0.0380038	0.0342843	0.168961	0.0468061	0.0051706
O75400	PRPF40A	#N/A	1	2	2	FALSE	FALSE	FALSE	FALSE	FALSE	FALSE	0.143906	0.121467	0.168431	0.176457	0.184071	0.205667	0.200912	0.161139	0.132008	0.268899	0	0.237043	0.172409	0.141303	0.150219	0.222678	0.0920357	0.221355	0.040309	0.0280525	0.0257551	0.065366	0.130158	0.0221858	0.00241982
O75436	VPS26A	2	#N/A	4	2	0.157119	0.205857	0.167817	0.191976	0.117969	0.159263	FALSE	FALSE	FALSE	FALSE	FALSE	FALSE	0.16227	0.139097	0.145664	0.147738	0.259704	0.145527	0.159695	0.172477	0.15674	0.169857	0.188836	0.152395	0.00364228	0.0472059	0.0156641	0.0312809	0.100222	0.00971291	0.000367085
O75439	PMPCB	2	2	2	3	0.162977	0.159737	0.196472	0.205364	0.115319	0.160131	0.128554	0.175051	0.181295	0.168893	0.190514	0.155693	0.220961	0.225424	0.206288	0.19919	0	0.148138	0.17083	0.186737	0.194685	0.191149	0.101944	0.154654	0.0467012	0.0343674	0.0125919	0.0195199	0.0959586	0.00606386	-0.00483996
O75449	KATNA1	1	2	4	3	0.185346	0.0927518	0.190049	0.190005	0.126453	0.215395	0.14335	0.156558	0.18702	0.17065	0.160779	0.181643	0.332682	0	0	0.307065	0	0.360253	0.22046	0.0831031	0.12569	0.222573	0.0957441	0.25243	0.0994302	0.0787235	0.108861	0.0738088	0.0846745	0.0948901	0.00420942
O75477	ERLIN1	#N/A	7	6	2	FALSE	FALSE	FALSE	FALSE	FALSE	FALSE	0.156967	0.148423	0.182034	0.170067	0.190828	0.151681	0.216972	0.158352	0.207885	0.185285	0	0.231507	0.186969	0.153387	0.194959	0.177676	0.095414	0.191594	0.0424298	0.00702081	0.018279	0.0107605	0.134936	0.0564457	-0.00240113
O75489	NDUFS3	7	3	1	3	0.175876	0.155068	0.193031	0.168364	0.145993	0.161667	0.144999	0.178721	0.169213	0.169227	0.20011	0.137729	0.239039	0.182038	0.258579	0.171639	0	0.148705	0.186638	0.171943	0.206941	0.169743	0.115368	0.149367	0.0479348	0.0147075	0.0462783	0.00169726	0.103511	0.0119829	-0.00561826
O75521	ECI2	#N/A	1	2	2	FALSE	FALSE	FALSE	FALSE	FALSE	FALSE	0.144043	0.141965	0.167161	0.164041	0.214789	0.168001	0.193678	0.211863	0.18441	0.205005	0	0.205044	0.168861	0.176914	0.175786	0.184523	0.107394	0.186522	0.0350972	0.0494253	0.0121969	0.0289662	0.151879	0.0261931	-0.00159307
O75533	SF3B1	1	11	7	3	0.150963	0.203049	0.180892	0.160091	0.136579	0.168427	0.174112	0.152448	0.163888	0.166031	0.170152	0.173368	0.181126	0.147859	0.132654	0.173092	0.17371	0.19156	0.168734	0.167785	0.159145	0.166404	0.160147	0.177785	0.0157845	0.0306251	0.0244664	0.00650869	0.0204881	0.0121823	0.000422875
O75534	CSDE1	5	15	8	3	0.117378	0.157166	0.161414	0.155075	0.16006	0.248906	0.1582	0.167406	0.171872	0.158913	0.166693	0.176915	0.170595	0.174333	0.166121	0.172998	0.0640529	0.2519	0.148725	0.166302	0.166469	0.162329	0.130269	0.225907	0.027845	0.00863631	0.00523766	0.009437	0.0574405	0.0424547	0.00390963
O75600	GCAT	3	7	1	3	0.143303	0.146739	0.175837	0.190997	0.142707	0.200417	0.15863	0.156392	0.159174	0.15618	0.195269	0.174355	0.190005	0.176024	0.244491	0.199077	0	0.190403	0.163979	0.159719	0.193167	0.182085	0.112659	0.188392	0.0238062	0.0149232	0.0452215	0.0227952	0.101043	0.0131468	-0.000431437
O75616	ERAL1	1	1	2	3	0.159273	0.18066	0.194005	0.175886	0.151288	0.138888	0.209002	0.141388	0.163981	0.15359	0.176271	0.155769	0.159905	0.143184	0.119528	0.149772	0.287416	0.140195	0.17606	0.155077	0.159171	0.159749	0.204991	0.144951	0.0285304	0.0221735	0.0374706	0.014105	0.0724661	0.00939155	-7.46586e-05
O75643	SNRNP200	3	10	7	3	0.134775	0.161793	0.188213	0.184659	0.154092	0.176468	0.16874	0.138954	0.159072	0.17515	0.189283	0.168801	0.134763	0.125169	0.116543	0.133307	0.38448	0.105738	0.146092	0.141972	0.154609	0.164372	0.242618	0.150336	0.0196132	0.0184976	0.0360432	0.0273199	0.12411	0.0388128	0.00475599
O75648	TRMU	#N/A	1	1	2	FALSE	FALSE	FALSE	FALSE	FALSE	FALSE	0.201101	0.159753	0.172209	0.111003	0.187973	0.167961	0.183837	0.181113	0.195026	0.193967	0	0.246057	0.192469	0.170433	0.183617	0.152485	0.0939866	0.207009	0.0122073	0.0151038	0.0161337	0.0586646	0.132917	0.0552223	-0.00268249
O75663	TIPRL	#N/A	15	8	2	FALSE	FALSE	FALSE	FALSE	FALSE	FALSE	0.157917	0.148056	0.157517	0.177739	0.16819	0.190582	0.19785	0.166558	0.175135	0.196388	0	0.264068	0.177884	0.157307	0.166326	0.187063	0.0840949	0.227325	0.0282374	0.0130833	0.012458	0.013187	0.118928	0.0519625	0.000690089
O75688	PPM1B	45	10	13	3	0.165445	0.128164	0.179018	0.154398	0.172643	0.200332	0.110007	0.149275	0.154335	0.163376	0.188613	0.234394	0.13402	0.135887	0.148415	0.175147	0.192658	0.213874	0.136491	0.137775	0.160589	0.164307	0.184638	0.2162	0.0278012	0.0106813	0.016232	0.0104057	0.0105829	0.0171499	0.00775502
O75718	CRTAP	#N/A	6	3	2	FALSE	FALSE	FALSE	FALSE	FALSE	FALSE	0.187615	0.225925	0.159123	0.143891	0.148947	0.134499	0.139953	0.132578	0.128597	0.0978341	0.392391	0.108646	0.163784	0.179252	0.14386	0.120862	0.270669	0.121573	0.033702	0.0660058	0.0215854	0.032567	0.172141	0.0182809	0.000574254
O75746	SLC25A12	19	20	23	3	0.109913	0.208971	0.163648	0.184325	0.144389	0.188753	0.187088	0.139748	0.138669	0.155166	0.197697	0.181632	0.191391	0.153073	0.13938	0.187389	0.0658002	0.262966	0.162797	0.167264	0.147233	0.175627	0.135962	0.211117	0.0458498	0.0367287	0.0142209	0.0177858	0.0663509	0.0450435	0.00251555
O75787	ATP6AP2	1	2	1	3	0.103322	0.131164	0.157488	0.187433	0.169662	0.250931	0.15146	0.156226	0.17694	0.175289	0.182595	0.157491	0.243912	0	0	0.222981	0	0.533107	0.166231	0.0957968	0.111476	0.195235	0.117419	0.313843	0.0714493	0.0839035	0.0970295	0.0247848	0.101893	0.195552	0.0126669
O75792	RNASEH2A	#N/A	3	2	2	FALSE	FALSE	FALSE	FALSE	FALSE	FALSE	0.161339	0.157816	0.17387	0.169521	0.167744	0.169709	0.157747	0.141851	0.160115	0.149139	0.228426	0.162721	0.159543	0.149834	0.166993	0.15933	0.198085	0.166215	0.00254015	0.011289	0.00972609	0.0144122	0.0429086	0.00494109	0.00243507
O75794	CDC123	1	2	1	3	0.15723	0.190763	0.200813	0.191335	0.113708	0.14615	0.173125	0.126766	0.168291	0.188542	0.18022	0.163056	0.0489226	0.0555375	0.136213	0.0571645	0.650897	0.0512649	0.126426	0.124355	0.168439	0.145681	0.314942	0.120157	0.0675886	0.0676449	0.0323004	0.0766699	0.29284	0.0602581	0.0073951
O75807	PPP1R15A	#N/A	1	1	2	FALSE	FALSE	FALSE	FALSE	FALSE	FALSE	0.141218	0.18035	0.209218	0.173437	0.156475	0.139301	0.208046	0.21501	0.224604	0.185759	0	0.166582	0.174632	0.19768	0.216911	0.179598	0.0782376	0.152942	0.0472547	0.024508	0.0108792	0.00871276	0.110645	0.01929	-0.00720131
O75821	EIF3G	5	14	11	3	0.116342	0.116628	0.162852	0.14771	0.165155	0.291312	0.143328	0.169042	0.164525	0.154784	0.180619	0.187702	0.0912678	0.0881312	0.117185	0.0894348	0.496467	0.117515	0.116979	0.1246	0.148187	0.130643	0.280747	0.198843	0.0260357	0.0410404	0.0268622	0.0358623	0.186979	0.0874328	0.0122888
O75879	GATB	2	2	#N/A	2	0.181753	0.168541	0.217387	0.181993	0.140151	0.110174	0.169294	0.178094	0.16748	0.161447	0.173051	0.150634	FALSE	FALSE	FALSE	FALSE	FALSE	FALSE	0.175524	0.173317	0.192434	0.17172	0.156601	0.130404	0.00881002	0.00675446	0.0352892	0.0145283	0.0232636	0.0286094	-0.00423513
O75915	ARL6IP5	#N/A	3	1	2	FALSE	FALSE	FALSE	FALSE	FALSE	FALSE	0.158856	0.155768	0.172915	0.175569	0.194736	0.142156	0.059446	0.0715598	0.135785	0.0448593	0.645245	0.0431047	0.109151	0.113664	0.15435	0.110214	0.419991	0.0926301	0.0702938	0.0595443	0.0262545	0.0924255	0.318558	0.0700395	0.0113177
O75935	DCTN3	#N/A	3	3	2	FALSE	FALSE	FALSE	FALSE	FALSE	FALSE	0.152444	0.141554	0.188708	0.156266	0.190533	0.170495	0.079231	0.082137	0.154986	0.0752756	0.535657	0.0727125	0.115837	0.111845	0.171847	0.115771	0.363095	0.121604	0.0517693	0.0420141	0.0238444	0.0572691	0.24404	0.0691428	0.0103787
O75964	ATP5MG	1	15	2	3	0.176624	0.186449	0.170161	0.211296	0.115809	0.13966	0.199833	0.186525	0.173003	0.149666	0.159204	0.131768	0.167421	0.149422	0.335352	0.142805	0	0.204999	0.181293	0.174132	0.226172	0.167923	0.0916711	0.158809	0.0167028	0.0213994	0.094563	0.0377191	0.082301	0.040196	-0.00597217
O76031	CLPX	7	9	11	3	0.153919	0.165016	0.176619	0.179207	0.150765	0.174474	0.183892	0.158774	0.123646	0.165635	0.201269	0.166785	0.15749	0.124581	0.126844	0.142752	0.29682	0.151513	0.1651	0.149457	0.142369	0.162531	0.216285	0.164257	0.0163717	0.0217679	0.0297043	0.0184244	0.0741764	0.0116873	0.00309185
O94776	MTA2	1	1	2	3	0.165403	0.130102	0.203569	0.153537	0.161134	0.186256	0.124421	0.142655	0.129702	0.189308	0.207992	0.205922	0.255268	0.215641	0	0.253711	0	0.27538	0.181697	0.162799	0.11109	0.198852	0.123042	0.222519	0.0669278	0.0461909	0.103053	0.0507647	0.109103	0.046823	0.00246575
O94832	MYO1D	4	2	5	3	0.12533	0.124935	0.13068	0.144836	0.112352	0.361868	0.182852	0.160191	0.16352	0.176012	0.162363	0.155062	0.252941	0.0973223	0.193767	0.194482	0	0.261488	0.187041	0.127483	0.162656	0.171777	0.0915717	0.259472	0.0639085	0.0315119	0.0315525	0.0250928	0.0831524	0.103418	0.00376494
O94874	UFL1	1	4	6	3	0.158949	0.175633	0.182081	0.161846	0.161218	0.160273	0.168368	0.161868	0.171152	0.155202	0.184683	0.158726	0.142962	0.143678	0.147652	0.134141	0.285453	0.146114	0.15676	0.160393	0.166962	0.150396	0.210452	0.155038	0.012844	0.0160285	0.0175925	0.0144643	0.0660043	0.00776684	0.00178576
O94901	SUN1	1	5	5	3	0.15331	0.18094	0.209459	0.110728	0.147316	0.198246	0.165562	0.172852	0.178086	0.153393	0.160337	0.16977	0.201113	0.155875	0.16394	0.192597	0	0.286475	0.173328	0.169889	0.183828	0.152239	0.102551	0.218164	0.0248295	0.0127926	0.0232966	0.0409465	0.08905	0.0608488	-0.00013468
O94905	ERLIN2	2	25	16	3	0.203243	0.204092	0.167381	0.164705	0.114988	0.145591	0.147079	0.159177	0.176366	0.170448	0.186785	0.160145	0.156181	0.149871	0.143382	0.138209	0.242765	0.169592	0.168834	0.171047	0.162376	0.157788	0.181513	0.158443	0.030144	0.0289939	0.017052	0.0171968	0.0640512	0.0120906	-0.000359278
O94906	PRPF6	3	4	#N/A	2	0.174075	0.182655	0.247113	0.205993	0.0915565	0.0986068	0.168491	0.145682	0.178782	0.177153	0.187434	0.142458	FALSE	FALSE	FALSE	FALSE	FALSE	FALSE	0.171283	0.164168	0.212948	0.191573	0.139495	0.120532	0.00394822	0.0261438	0.0483175	0.020393	0.0677954	0.0310072	-0.00498786
O94966	USP19	#N/A	8	6	2	FALSE	FALSE	FALSE	FALSE	FALSE	FALSE	0.185879	0.173768	0.149425	0.156007	0.163988	0.170933	0.145167	0.112839	0.113043	0.134963	0.381076	0.112913	0.165523	0.143304	0.131234	0.145485	0.272532	0.141923	0.0287878	0.0430839	0.0257263	0.0148803	0.153505	0.0410263	0.00405623
O95070	YIF1A	#N/A	3	4	2	FALSE	FALSE	FALSE	FALSE	FALSE	FALSE	0.175493	0.155857	0.177303	0.162749	0.171154	0.157444	0.230817	0.193792	0.139451	0.211832	0	0.224108	0.203155	0.174825	0.158377	0.18729	0.0855771	0.190776	0.0391198	0.0268244	0.0267655	0.0347071	0.121024	0.0471386	-0.00429605
O95071	UBR5	#N/A	1	2	2	FALSE	FALSE	FALSE	FALSE	FALSE	FALSE	0.150292	0.152886	0.155591	0.166586	0.189176	0.18547	0.23246	0.266034	0	0.246041	0	0.255465	0.191376	0.20946	0.0777955	0.206314	0.0945878	0.220468	0.0581015	0.0800083	0.110019	0.056183	0.133767	0.049494	-0.00100912
O95140	MFN2	4	9	5	3	0.143603	0.183468	0.193409	0.17075	0.12986	0.178911	0.184523	0.160695	0.159267	0.156523	0.17982	0.159172	0.236338	0.214256	0.154102	0.202532	0	0.192772	0.188155	0.18614	0.168926	0.176602	0.103227	0.176951	0.0464743	0.0268805	0.0213595	0.0235561	0.0928213	0.0168852	-0.00424401
O95163	ELP1	#N/A	1	4	2	FALSE	FALSE	FALSE	FALSE	FALSE	FALSE	0.164991	0.131094	0.156926	0.16493	0.194806	0.187254	0.220666	0.142501	0.126557	0.238268	0	0.272007	0.192829	0.136798	0.141741	0.201599	0.0974032	0.22963	0.0393685	0.00806639	0.0214737	0.0518583	0.137749	0.0599294	0.00179547
O95168	NDUFB4	1	4	7	3	0.143068	0.18533	0.184443	0.205494	0.108675	0.17299	0.188053	0.174359	0.164894	0.163997	0.168564	0.140132	0.0683963	0.0744343	0.154207	0.0506374	0.600848	0.0514771	0.133172	0.144708	0.167848	0.140043	0.292696	0.121533	0.0604391	0.0611051	0.0153327	0.0801593	0.268542	0.0628554	0.00511377
O95169	NDUFB8	3	1	1	3	0.171515	0.163633	0.191401	0.149079	0.15669	0.167682	0.163415	0.152046	0.187587	0.166386	0.190653	0.139913	0.103984	0.088925	0.126862	0.0738163	0.535321	0.0710917	0.146305	0.134868	0.168617	0.12976	0.294221	0.126229	0.0368741	0.0402073	0.0362106	0.0492157	0.209488	0.049728	0.00484035
O95219	SNX4	1	2	2	3	0.147061	0.144493	0.163695	0.174327	0.148572	0.221852	0.150938	0.146903	0.163	0.197416	0.160485	0.181259	0.254346	0.139326	0	0.311809	0	0.294518	0.184115	0.143574	0.108899	0.227851	0.103019	0.232543	0.0608529	0.00387114	0.0943096	0.0736211	0.0894155	0.0573816	0.00342038
O95239	KIF4A	#N/A	1	1	2	FALSE	FALSE	FALSE	FALSE	FALSE	FALSE	0.128067	0.16549	0.134805	0.153603	0.249427	0.168608	0.0539767	0.0553325	0	0.0680272	0.691622	0.131042	0.091022	0.110411	0.0674023	0.110815	0.470524	0.149825	0.0523899	0.077893	0.0953213	0.0605114	0.312679	0.0265633	0.0202538
O95248	SBF1	#N/A	1	3	2	FALSE	FALSE	FALSE	FALSE	FALSE	FALSE	0.133558	0.121776	0.180824	0.174217	0.187496	0.20213	0.219087	0.198893	0.118679	0.220028	0	0.243312	0.176323	0.160334	0.149752	0.197122	0.0937478	0.222721	0.0604784	0.0545299	0.0439431	0.0323936	0.132579	0.0291207	0.00113717
O95299	NDUFA10	#N/A	18	7	2	FALSE	FALSE	FALSE	FALSE	FALSE	FALSE	0.18403	0.165397	0.173765	0.136406	0.177246	0.163156	0.205364	0.202983	0.184817	0.167571	0.078876	0.160389	0.194697	0.18419	0.179291	0.151989	0.128061	0.161772	0.0150856	0.0265771	0.00781494	0.0220368	0.0695582	0.00195623	-0.0051473
O95347	SMC2	1	15	13	3	0.152462	0.101029	0.179548	0.167612	0.155365	0.243985	0.160289	0.137224	0.153052	0.181986	0.178218	0.189231	0.18781	0.171561	0.13886	0.209459	0.0521401	0.24017	0.166854	0.136605	0.157153	0.186352	0.128574	0.224462	0.018566	0.0352702	0.0206517	0.0212625	0.0671731	0.0305707	0.00418786
O95373	IPO7	#N/A	1	1	2	FALSE	FALSE	FALSE	FALSE	FALSE	FALSE	0.148519	0.159571	0.189694	0.18262	0.138792	0.180805	0.196707	0.177325	0.198541	0.200773	0	0.226654	0.172613	0.168448	0.194118	0.191696	0.0693958	0.20373	0.0340739	0.012554	0.00625609	0.0128359	0.0981404	0.0324205	-0.00205706
O95391	SLU7	#N/A	3	3	2	FALSE	FALSE	FALSE	FALSE	FALSE	FALSE	0	0	0	0	0	1	0.0784816	0.075083	0	0.125969	0.662964	0.0575021	0.0392408	0.0375415	0	0.0629847	0.331482	0.528751	0.0554948	0.0530917	0	0.0890739	0.468786	0.666447	0.0484622
O95394	PGM3	#N/A	6	4	2	FALSE	FALSE	FALSE	FALSE	FALSE	FALSE	0.15255	0.142398	0.132232	0.187381	0.180439	0.205	0.189774	0.124007	0.181821	0.230604	0	0.273793	0.171162	0.133202	0.157027	0.208993	0.0902195	0.239397	0.0263218	0.0130042	0.0350648	0.0305632	0.12759	0.0486441	0.00377415
O95396	MOCS3	1	1	1	3	0.161545	0.192081	0.198329	0.208631	0.116325	0.123089	0.169602	0.155781	0.160332	0.171043	0.171957	0.171285	0.199025	0.181935	0.246117	0.181359	0	0.191564	0.176724	0.176599	0.201593	0.187011	0.096094	0.161979	0.0197288	0.0187289	0.0429856	0.019421	0.0877455	0.0351731	-0.00471175
O95400	CD2BP2	2	2	2	3	0.146546	0.157567	0.166561	0.137245	0.181381	0.210701	0.163388	0.150245	0.156171	0.171237	0.192246	0.166713	0.116491	0.0458784	0.190107	0.117063	0.448432	0.0820283	0.142141	0.117897	0.170946	0.141848	0.27402	0.153147	0.0237564	0.0624771	0.0173879	0.0273789	0.151143	0.0654001	0.00706144
O95433	AHSA1	3	18	12	3	0.14002	0.140657	0.186355	0.169702	0.140036	0.22323	0.164181	0.1429	0.149573	0.192182	0.162833	0.18833	0.162991	0.142641	0.216863	0.206368	0	0.271137	0.155731	0.142066	0.184264	0.189417	0.100957	0.227566	0.013619	0.00122701	0.0336936	0.0184889	0.0881708	0.0415733	0.00344286
O95490	ADGRL2	#N/A	2	3	2	FALSE	FALSE	FALSE	FALSE	FALSE	FALSE	0.0585261	0.219206	0	0.26753	0.283487	0.171251	0.216205	0.186262	0.210705	0.201581	0	0.185247	0.137365	0.202734	0.105353	0.234555	0.141743	0.178249	0.111495	0.0232948	0.148991	0.046633	0.200455	0.00989683	0.00215213
O95573	ACSL3	#N/A	5	3	2	FALSE	FALSE	FALSE	FALSE	FALSE	FALSE	0.173874	0.155528	0.168502	0.160841	0.178293	0.162962	0.228587	0.198701	0.155226	0.209618	0	0.207868	0.20123	0.177114	0.161864	0.18523	0.0891463	0.185415	0.0386878	0.0305276	0.00938807	0.034491	0.126072	0.0317535	-0.00456591
O95630	STAMBP	4	2	4	3	0.160987	0.142681	0.191147	0.168816	0.168003	0.168366	0.165263	0.125633	0.170519	0.15316	0.183284	0.202141	0.215325	0.189108	0.125233	0.232171	0	0.238164	0.180525	0.152474	0.1623	0.184716	0.117096	0.20289	0.0302136	0.0328509	0.0337171	0.0418362	0.101695	0.0349048	0.000401576
O95674	CDS2	1	1	#N/A	2	0.119996	0.133979	0.203896	0.179963	0.163272	0.198895	0.173064	0.159091	0.163307	0.150429	0.190655	0.163454	FALSE	FALSE	FALSE	FALSE	FALSE	FALSE	0.14653	0.146535	0.183602	0.165196	0.176964	0.181174	0.0375248	0.0177572	0.0287012	0.0208836	0.0193631	0.0250604	0.00351574
O95757	HSPA4L	1	#N/A	2	2	0	0	0	0.490806	0	0.509194	FALSE	FALSE	FALSE	FALSE	FALSE	FALSE	0.323282	0	0	0.291414	0	0.385305	0.161641	0	0	0.39111	0	0.447249	0.228595	0	0	0.140992	0	0.087603	0.0259879
O95816	BAG2	5	8	12	3	0.161639	0.150384	0.208281	0.139082	0.151409	0.189204	0.115693	0.125199	0.188855	0.187761	0.198494	0.183997	0.198354	0.134295	0.0877026	0.274888	0	0.30476	0.158562	0.136626	0.161613	0.200577	0.116635	0.225987	0.0414166	0.0127531	0.0647409	0.0688039	0.103716	0.0682691	0.00451592
O95819	MAP4K4	#N/A	9	2	2	FALSE	FALSE	FALSE	FALSE	FALSE	FALSE	0.164363	0.155837	0.172052	0.177743	0.166767	0.163239	0.103471	0.0850227	0	0.0860491	0.626874	0.0985825	0.133917	0.12043	0.0860259	0.131896	0.39682	0.130911	0.0430568	0.0500731	0.121659	0.0648372	0.325345	0.0457194	0.0122859
O95831	AIFM1	17	10	3	3	0.152616	0.142404	0.174363	0.162156	0.165914	0.202546	0.159919	0.15067	0.146517	0.173526	0.202486	0.166882	0.107079	0.0699065	0.0549553	0.0984622	0.564673	0.104924	0.139871	0.120994	0.125278	0.144715	0.311024	0.158118	0.0286329	0.0444354	0.0624727	0.0404573	0.220426	0.0493976	0.00972517
O95864	FADS2	1	#N/A	2	2	0.171552	0.166316	0.172316	0.160702	0.151858	0.177256	FALSE	FALSE	FALSE	FALSE	FALSE	FALSE	0.230676	0.207888	0.124575	0.207487	0	0.229374	0.201114	0.187102	0.148445	0.184094	0.0759292	0.203315	0.0418075	0.0293956	0.0337582	0.0330819	0.10738	0.0368533	-0.00409808
O95870	ABHD16A	#N/A	1	5	2	FALSE	FALSE	FALSE	FALSE	FALSE	FALSE	0.195723	0.152238	0.220904	0.118145	0.160025	0.152964	0.169895	0.152897	0.115902	0.170087	0.231266	0.159953	0.182809	0.152568	0.168403	0.144116	0.195646	0.156458	0.0182638	0.000465532	0.0742473	0.0367289	0.0503751	0.00494161	-0.000382942
O95881	TXNDC12	6	#N/A	3	2	0.111459	0.25984	0.142717	0.161704	0.143683	0.180598	FALSE	FALSE	FALSE	FALSE	FALSE	FALSE	0.0924482	0.0976018	0.148501	0.0981045	0.437293	0.126051	0.101954	0.178721	0.145609	0.129904	0.290488	0.153324	0.0134426	0.11472	0.00408982	0.0449715	0.207614	0.0385704	0.008235
O96000	NDUFB10	1	6	3	3	0.161864	0.164748	0.157805	0.190253	0.126174	0.199155	0.157927	0.170407	0.165406	0.167017	0.183872	0.155372	0.188415	0.177245	0.213459	0.170579	0.143134	0.107168	0.169402	0.1708	0.17889	0.17595	0.15106	0.153898	0.0165828	0.00625777	0.0301778	0.0125146	0.0296544	0.0460108	-0.00199538
O96005	CLPTM1	1	3	4	3	0.134122	0.171325	0.188381	0.184109	0.138155	0.183908	0.192105	0.158521	0.160127	0.154906	0.178755	0.155586	0.163896	0.13389	0.105259	0.131151	0.322184	0.143619	0.163374	0.154579	0.151256	0.156722	0.213031	0.161038	0.028995	0.0190262	0.0422652	0.0265254	0.0966844	0.0206904	0.00241629
O96008	TOMM40	3	1	#N/A	2	0.177435	0.156272	0.18354	0.19255	0.136184	0.154019	0.159141	0.13237	0.166073	0.165823	0.194443	0.18215	FALSE	FALSE	FALSE	FALSE	FALSE	FALSE	0.168288	0.144321	0.174807	0.179187	0.165313	0.168085	0.0129356	0.0169013	0.0123511	0.018899	0.0411958	0.0198912	0.000947729
O96019	ACTL6A	#N/A	6	3	2	FALSE	FALSE	FALSE	FALSE	FALSE	FALSE	0.155381	0.158613	0.175246	0.174122	0.181801	0.154837	0.0988132	0.102159	0.0748884	0.10496	0.559751	0.0594279	0.127097	0.130386	0.125067	0.139541	0.370776	0.107132	0.0399994	0.0399189	0.0709637	0.048905	0.267251	0.0674641	0.00908312
P00338	LDHA	4	8	7	3	0.17174	0.13163	0.225424	0.152417	0.14526	0.17353	0.139339	0.144424	0.167043	0.1784	0.189398	0.181397	0.200196	0.165487	0.174598	0.200967	0.0788145	0.179938	0.170425	0.14718	0.189022	0.177261	0.137824	0.178288	0.0304499	0.017096	0.031751	0.0242954	0.0556654	0.00418511	-7.30481e-06
P00367	GLUD1	#N/A	13	5	2	FALSE	FALSE	FALSE	FALSE	FALSE	FALSE	0.187003	0.167606	0.166724	0.173089	0.18518	0.120398	0.253016	0.238536	0.176438	0.207547	0	0.124463	0.220009	0.203071	0.171581	0.190318	0.0925898	0.12243	0.046678	0.050155	0.006869	0.0243657	0.130942	0.00287404	-0.0114372
P00374	DHFR	4	3	2	3	0.136018	0.240572	0.184952	0.213468	0.0946152	0.130375	0.154645	0.154619	0.158278	0.170816	0.192974	0.168668	0.171097	0.185806	0.179516	0.223847	0	0.239735	0.15392	0.193665	0.174249	0.20271	0.0958632	0.179592	0.0175506	0.0435125	0.0140952	0.0281043	0.0964932	0.0554924	-0.0019512
P00403	MT-CO2	3	9	7	3	0.154915	0.187471	0.191815	0.194862	0.123478	0.147459	0.177166	0.16199	0.174486	0.150139	0.190081	0.146138	0.208173	0.177411	0.241892	0.174977	0	0.197547	0.180085	0.175624	0.202731	0.173326	0.10452	0.163715	0.0267485	0.012834	0.0350037	0.0224075	0.0964481	0.0293069	-0.00463668
P00558	PGK1	#N/A	2	2	2	FALSE	FALSE	FALSE	FALSE	FALSE	FALSE	0.167488	0.170507	0.17687	0.148775	0.178798	0.157562	0.234431	0.215054	0.166001	0.190555	0	0.193959	0.20096	0.19278	0.171436	0.169665	0.089399	0.17576	0.0473362	0.0315	0.007686	0.0295425	0.126429	0.0257366	-0.00625587
P02545	LMNA	4	6	5	3	0.142902	0.103335	0.185664	0.150753	0.221206	0.196141	0.150866	0.151872	0.164376	0.178547	0.179024	0.175315	0.0896681	0.0906787	0.0585176	0.0933905	0.562465	0.10528	0.127812	0.115295	0.136186	0.140897	0.320898	0.158912	0.0332729	0.0323022	0.0680996	0.0434256	0.210264	0.0475996	0.0111003
P02768	ALB	9	4	#N/A	2	0.290217	0.0858092	0.11157	0.0805418	0.164875	0.266987	0.105901	0.0836007	0.213427	0.138559	0.363747	0.094764	FALSE	FALSE	FALSE	FALSE	FALSE	FALSE	0.198059	0.084705	0.162499	0.109551	0.264311	0.180875	0.130331	0.0015616	0.0720235	0.0410246	0.140624	0.12178	0.00571359
P02786	TFRC	2	3	6	3	0.224577	0.190649	0.226835	0.156273	0.0956338	0.106032	0.11957	0.214814	0.221246	0.146968	0.146809	0.150592	0.123879	0.223493	0.162734	0.0987545	0.318112	0.0730278	0.156009	0.209652	0.203605	0.133999	0.186852	0.109884	0.0594214	0.0170198	0.0355055	0.0308749	0.116519	0.0389254	-0.00526616
P02788	LTF	4	#N/A	1	2	0.237726	0.0571858	0.294864	0.0993293	0.168459	0.142436	FALSE	FALSE	FALSE	FALSE	FALSE	FALSE	0.0217935	0.0377528	0.48029	0.0122582	0.422001	0.0259044	0.12976	0.0474693	0.387577	0.0557938	0.29523	0.08417	0.152687	0.0137412	0.131116	0.0615686	0.179281	0.0824	0.00262217
P04040	CAT	3	#N/A	1	2	0.208153	0.177469	0.144015	0.0972335	0.221122	0.152007	FALSE	FALSE	FALSE	FALSE	FALSE	FALSE	0	0	0	0.358677	0	0.641323	0.104077	0.0887345	0.0720076	0.227955	0.110561	0.396665	0.147187	0.12549	0.101834	0.184869	0.156357	0.345998	0.0240624
P04049	RAF1	#N/A	6	3	2	FALSE	FALSE	FALSE	FALSE	FALSE	FALSE	0.158796	0.134075	0.179539	0.187433	0.181506	0.158651	0.106206	0.0867692	0	0.105909	0.60522	0.0958962	0.132501	0.110422	0.0897694	0.146671	0.393363	0.127274	0.0371868	0.0334504	0.126953	0.0576461	0.299611	0.0443744	0.0125656
P04080	CSTB	#N/A	2	1	2	FALSE	FALSE	FALSE	FALSE	FALSE	FALSE	0.16988	0.145941	0.173332	0.150883	0.178044	0.181921	0.217661	0	0.413843	0.179647	0	0.188849	0.19377	0.0729704	0.293587	0.165265	0.0890222	0.185385	0.0337865	0.103196	0.170067	0.0203396	0.125896	0.00489921	-0.00174419
P04181	OAT	6	6	2	3	0.151637	0.171794	0.156031	0.151462	0.16564	0.203435	0.149242	0.149627	0.156714	0.180448	0.188603	0.175365	0.0738027	0.0682929	0.0709139	0.0809612	0.632937	0.073092	0.124894	0.129905	0.127886	0.137624	0.32906	0.150631	0.0442627	0.0544965	0.0493407	0.0511669	0.263416	0.0686017	0.0105127
P04350	TUBB4A	40	115	50	3	0.155464	0.137699	0.204676	0.15246	0.160617	0.189085	0.158295	0.12927	0.226606	0.159199	0.179244	0.147386	0.0688341	0.0702988	0	0.086929	0.675289	0.098649	0.127531	0.112422	0.143761	0.132863	0.338383	0.14504	0.0508527	0.0367228	0.124982	0.0399222	0.291918	0.0452637	0.010779
P04406	GAPDH	6	#N/A	1	2	0.159848	0.252659	0.144331	0.121321	0.114266	0.207576	FALSE	FALSE	FALSE	FALSE	FALSE	FALSE	0.215729	0.26395	0	0.173862	0	0.346459	0.187788	0.258304	0.0721656	0.147591	0.0571328	0.277018	0.039514	0.00798444	0.102058	0.0371522	0.080798	0.098205	-0.0011706
P04626	ERBB2	#N/A	6	6	2	FALSE	FALSE	FALSE	FALSE	FALSE	FALSE	0.170234	0.163231	0.164519	0.176339	0.193012	0.132665	0.127214	0.102657	0.0646769	0.120173	0.518316	0.0669625	0.148724	0.132944	0.114598	0.148256	0.355664	0.0998135	0.0304198	0.0428322	0.070599	0.0397154	0.230025	0.0464584	0.0065324
P04792	HSPB1	5	5	6	3	0.133467	0.289918	0.162645	0.144783	0.135228	0.133959	0.138167	0.16999	0.170592	0.168823	0.182326	0.170101	0.110094	0.119929	0.281918	0.134019	0.107179	0.246861	0.127243	0.193279	0.205051	0.149208	0.141578	0.183641	0.015036	0.0873549	0.066687	0.0178192	0.0379741	0.057656	0.00101489
P04818	TYMS	1	#N/A	3	2	0.10535	0.161501	0.138494	0.22537	0.192921	0.176363	FALSE	FALSE	FALSE	FALSE	FALSE	FALSE	0.101481	0.059476	0	0.146005	0.573287	0.119751	0.103416	0.110489	0.0692468	0.185687	0.383104	0.148057	0.00273588	0.0721426	0.0979298	0.0561198	0.268959	0.0400312	0.0165357
P04843	RPN1	13	12	7	3	0.162915	0.156544	0.17912	0.161432	0.146407	0.193582	0.170811	0.15471	0.159073	0.157301	0.184193	0.173912	0.181038	0.193162	0.166134	0.154985	0.137064	0.167615	0.171588	0.168139	0.168109	0.157906	0.155888	0.17837	0.00908645	0.0216903	0.0101681	0.00326582	0.024954	0.0135449	-0.000186389
P04844	RPN2	1	10	3	3	0.146575	0.110379	0.179073	0.201274	0.168348	0.194351	0.161398	0.168334	0.148905	0.160877	0.192284	0.168201	0.274353	0.220892	0	0.222725	0	0.28203	0.194108	0.166535	0.109326	0.194959	0.120211	0.214861	0.0698878	0.0552786	0.0958731	0.0314038	0.104791	0.0596214	0.000720305
P04908	H2AC4	4	52	#N/A	2	0.220256	0.102529	0.18734	0.275022	0.0804796	0.134374	0.156592	0.0958286	0.12161	0.146516	0.099635	0.379819	FALSE	FALSE	FALSE	FALSE	FALSE	FALSE	0.188424	0.0991786	0.154475	0.210769	0.0900573	0.257096	0.0450176	0.00473751	0.046478	0.0908672	0.0135449	0.173555	0.00531847
P05023	ATP1A1	13	28	21	3	0.148245	0.16642	0.196504	0.158728	0.143756	0.186346	0.179244	0.15166	0.15209	0.160786	0.192519	0.163702	0.120159	0.0904524	0.0924765	0.107567	0.481268	0.108077	0.149216	0.136177	0.147023	0.14236	0.272514	0.152708	0.0295545	0.040281	0.0521986	0.0301496	0.182423	0.040276	0.00602584
P05091	ALDH2	3	4	3	3	0.178918	0.149194	0.186018	0.147823	0.147343	0.190705	0.16649	0.156865	0.164955	0.167118	0.189	0.155571	0.208546	0	0.218066	0.261559	0	0.311829	0.184651	0.102019	0.18968	0.192167	0.112114	0.219368	0.021606	0.0884346	0.0267442	0.0608649	0.0993028	0.0819777	0.00294795
P05141	SLC25A5	7	552	55	3	0.102472	0.412399	0.117951	0.134735	0.0908325	0.14161	0.165817	0.15493	0.159032	0.16602	0.188708	0.165492	0.190858	0.183171	0.199697	0.170929	0.0494351	0.205911	0.153049	0.250167	0.158893	0.157228	0.109659	0.171004	0.0455553	0.141205	0.040873	0.0196334	0.0715197	0.0325028	-0.00476305
P05166	PCCB	#N/A	2	2	2	FALSE	FALSE	FALSE	FALSE	FALSE	FALSE	0.225082	0.179164	0.186372	0.156996	0.139211	0.113174	0.313291	0.241287	0	0.232639	0	0.212782	0.269187	0.210226	0.0931861	0.194818	0.0696056	0.162978	0.0623732	0.0439277	0.131785	0.053488	0.0984372	0.0704334	-0.012161
P05198	EIF2S1	1	6	2	3	0.14696	0.146936	0.181441	0.155156	0.170336	0.199172	0.139487	0.16574	0.188764	0.152437	0.174951	0.178621	0.242416	0.231748	0.120547	0.205378	0	0.199911	0.176287	0.181475	0.163584	0.17099	0.115096	0.192568	0.0573907	0.0445417	0.0374505	0.0298118	0.0997024	0.0120839	-0.00157612
P05387	RPLP2	#N/A	2	1	2	FALSE	FALSE	FALSE	FALSE	FALSE	FALSE	0.173512	0.122932	0.227699	0.185318	0.159176	0.131363	0.0943831	0.12641	0.503173	0.0994938	0	0.17654	0.133948	0.124671	0.365436	0.142406	0.0795881	0.153952	0.0559529	0.00245929	0.19479	0.0606866	0.112555	0.0319447	-0.00368943
P05388	RPLP0	#N/A	1	2	2	FALSE	FALSE	FALSE	FALSE	FALSE	FALSE	0.165922	0.121946	0.166187	0.17219	0.187984	0.18577	0.182562	0.20058	0.178166	0.199775	0	0.238917	0.174242	0.161263	0.172177	0.185982	0.0939922	0.212343	0.0117662	0.0556029	0.00847034	0.0195051	0.132925	0.0375805	3.56897e-05
P06280	GLA	1	2	#N/A	2	0.146404	0.241924	0.161113	0.153437	0.15083	0.146292	0.295822	0	0.194548	0	0.282615	0.227015	FALSE	FALSE	FALSE	FALSE	FALSE	FALSE	0.221113	0.120962	0.177831	0.0767187	0.216723	0.186653	0.105655	0.171066	0.0236419	0.108497	0.093186	0.0570799	0.000198205
P06400	RB1	#N/A	1	2	2	FALSE	FALSE	FALSE	FALSE	FALSE	FALSE	0.139978	0.138647	0.147894	0.171906	0.195675	0.2059	0.108062	0.083427	0.103695	0.121965	0.434876	0.147976	0.12402	0.111037	0.125794	0.146936	0.315276	0.176938	0.0225683	0.0390461	0.031253	0.0353141	0.16914	0.0409586	0.012835
P06493	CDK1	17	16	11	3	0.16785	0.167509	0.217092	0.193122	0.12459	0.129838	0.146423	0.159281	0.172188	0.189781	0.171886	0.160441	0.21767	0.175903	0.198603	0.216651	0	0.191173	0.177314	0.167564	0.195961	0.199851	0.0988253	0.160484	0.0365543	0.00831134	0.0225681	0.0146443	0.0887922	0.0306678	-0.00409256
P06576	ATP5F1B	61	108	88	3	0.173822	0.171041	0.1853	0.173016	0.135659	0.161161	0.15764	0.168277	0.182164	0.163628	0.18368	0.144611	0.176114	0.147797	0.178215	0.150746	0.184272	0.162856	0.169192	0.162372	0.181893	0.162464	0.16787	0.156209	0.0100695	0.0126977	0.0035502	0.0111806	0.0278973	0.0100803	-0.000969243
P06733	ENO1	3	22	21	3	0.199901	0.127406	0.168425	0.171242	0.157215	0.175811	0.0800627	0.199917	0.223868	0.107735	0.150043	0.238373	0.147765	0.313076	0.228079	0.159138	0.0200941	0.131847	0.142576	0.213467	0.206791	0.146039	0.109118	0.182011	0.0600873	0.0935737	0.0332924	0.0337195	0.0771799	0.0535329	-0.00252323
P06748	NPM1	4	7	8	3	0.172588	0.189309	0.159928	0.186867	0.116897	0.174411	0.149177	0.133782	0.158302	0.191688	0.173964	0.193086	0.0878085	0.0727078	0.191777	0.0971209	0.422594	0.127991	0.136524	0.131933	0.170002	0.158559	0.237818	0.165163	0.043783	0.0583228	0.0188751	0.0532612	0.162545	0.0335184	0.00642005
P06753	TPM3	4	2	#N/A	2	0.141808	0.118121	0.16013	0.110806	0.172402	0.296733	0.145644	0.157251	0.125653	0.193748	0.113508	0.264196	FALSE	FALSE	FALSE	FALSE	FALSE	FALSE	0.143726	0.137686	0.142892	0.152277	0.142955	0.280464	0.00271269	0.0276688	0.0243792	0.0586495	0.0416446	0.0230071	0.0101269
P07195	LDHB	2	3	6	3	0.140051	0.14012	0.186431	0.187825	0.121436	0.224136	0.173124	0.156478	0.167279	0.170172	0.172166	0.160782	0.181465	0.179519	0.208527	0.167763	0.109265	0.15346	0.16488	0.158706	0.187413	0.175253	0.134289	0.179459	0.0219033	0.0197939	0.0206417	0.0109541	0.0333619	0.0388641	-0.000178729
P07196	NEFL	4	16	14	3	0.167337	0.147935	0.169257	0.142845	0.194228	0.178398	0.166532	0.157673	0.168154	0.168856	0.188501	0.150284	0.120317	0.0924063	0.102563	0.120704	0.420768	0.143241	0.151395	0.132671	0.146658	0.144135	0.267832	0.157308	0.0269175	0.0352088	0.0381913	0.024102	0.132477	0.018601	0.00617889
P07197	NEFM	6	21	13	3	0.140442	0.144361	0.186787	0.153385	0.156461	0.218564	0.147898	0.151341	0.174672	0.184449	0.180222	0.161419	0.201253	0.204356	0.20317	0.184209	0	0.207012	0.163198	0.166686	0.18821	0.174014	0.112227	0.195665	0.0331672	0.0328091	0.0143024	0.0178662	0.0979152	0.030215	-0.00021766
P07237	P4HB	3	2	1	3	0.150259	0.126175	0.207144	0.132155	0.149406	0.23486	0.150279	0.144618	0.182322	0.169898	0.203442	0.149441	0.0590059	0.0541502	0.0788093	0.0610078	0.655584	0.0914427	0.119848	0.108314	0.156092	0.121021	0.336144	0.158581	0.0526908	0.0478053	0.0680698	0.0552927	0.27796	0.0721443	0.0120298
P07355	ANXA2	20	9	4	3	0.199619	0.142317	0.163965	0.119513	0.182184	0.192402	0.182672	0.145897	0.145406	0.159503	0.187935	0.178587	0.115334	0.0964952	0.131191	0.1058	0.415378	0.135802	0.165875	0.128236	0.146854	0.128272	0.261832	0.16893	0.0445822	0.0275468	0.0164348	0.0279021	0.133005	0.0295102	0.00567832
P07384	CAPN1	5	2	3	3	0.181691	0.151445	0.199156	0.172854	0.13561	0.159245	0.129848	0.155357	0.142367	0.159679	0.206333	0.206416	0.175011	0.190369	0.0877026	0.187285	0.169594	0.190038	0.162183	0.165724	0.143075	0.173273	0.170512	0.185233	0.0282014	0.0214331	0.0557298	0.0138078	0.0353707	0.0239498	0.00228301
P07437	TUBB	47	175	68	3	0.145823	0.155249	0.204978	0.161356	0.142847	0.189748	0.14831	0.14121	0.119712	0.204851	0.173982	0.211935	0.151982	0.120989	0.105355	0.172675	0.276962	0.172038	0.148705	0.139149	0.143348	0.179627	0.19793	0.19124	0.00309836	0.0172227	0.0538532	0.0225659	0.0701914	0.0199903	0.00607567
P07814	EPRS1	1	18	13	3	0.0897281	0.139313	0.158929	0.107475	0.140413	0.364142	0.175464	0.148274	0.146519	0.161397	0.177978	0.190368	0.0989658	0.0941321	0.0940967	0.102652	0.476743	0.133411	0.121386	0.12724	0.133182	0.123841	0.265045	0.229307	0.0470604	0.0290198	0.0344127	0.0326136	0.184296	0.120193	0.0134811
P07900	HSP90AA1	5	65	38	3	0.172248	0.118534	0.171265	0.162255	0.165822	0.209877	0.16681	0.158225	0.175995	0.165948	0.175463	0.157559	0.177189	0.155554	0.115661	0.149627	0.247196	0.154773	0.172082	0.144104	0.154307	0.159277	0.19616	0.174069	0.00519143	0.0221846	0.0335521	0.00855845	0.0444605	0.0310412	0.00244392
P08133	ANXA6	3	4	6	3	0.0638276	0.0729723	0.121283	0.109515	0.191133	0.44127	0.138749	0.129831	0.160364	0.171019	0.168064	0.231973	0.0952565	0.0776449	0	0.124575	0.322543	0.379981	0.0992777	0.0934827	0.0938825	0.135036	0.227246	0.351074	0.0376223	0.0315651	0.0836198	0.0320588	0.083331	0.107601	0.0243061
P08134	RHOC	3	1	#N/A	2	0.194241	0.171982	0.172826	0.202746	0.101814	0.156391	0.112952	0.185624	0.222062	0.0886289	0.176179	0.214554	FALSE	FALSE	FALSE	FALSE	FALSE	FALSE	0.153597	0.178803	0.197444	0.145687	0.138997	0.185472	0.0574804	0.00964659	0.0348148	0.080693	0.0525839	0.041128	-0.00016851
P08195	SLC3A2	5	5	1	3	0.137652	0.169673	0.194099	0.168086	0.140728	0.189761	0.157489	0.149031	0.156281	0.164178	0.203167	0.169854	0.2603	0.200233	0	0.249132	0	0.290334	0.185147	0.172979	0.116793	0.193799	0.114632	0.21665	0.065836	0.0257605	0.102898	0.0479597	0.104067	0.0645844	0.000849631
P08237	PFKM	3	14	8	3	0.155943	0.118431	0.191273	0.189318	0.116636	0.2284	0.171267	0.146571	0.14822	0.1804	0.168849	0.184694	0.174159	0.188933	0.156205	0.212488	0.0606835	0.207532	0.167123	0.151311	0.165233	0.194069	0.115389	0.206875	0.00978922	0.0354894	0.0229024	0.0165634	0.0540935	0.0218603	0.00171189
P08238	HSP90AB1	21	85	58	3	0.152092	0.142887	0.179354	0.158032	0.155248	0.212387	0.162083	0.151181	0.168956	0.167432	0.1791	0.171248	0.196878	0.176386	0.156879	0.18896	0.078988	0.201909	0.170351	0.156818	0.168396	0.171474	0.137779	0.195181	0.0235098	0.017446	0.0112477	0.0158553	0.0522923	0.0213787	0.00100158
P08243	ASNS	2	5	7	3	0.156548	0.15119	0.212261	0.191787	0.118496	0.169717	0.156907	0.166755	0.159169	0.17594	0.151804	0.189424	0.165847	0.0670006	0.063104	0.174111	0.362595	0.167343	0.159767	0.128315	0.144845	0.180613	0.210965	0.175495	0.00526817	0.0536673	0.0756034	0.00972066	0.132367	0.0121216	0.00517654
P08559	PDHA1	4	5	9	3	0.13479	0.150358	0.155798	0.192417	0.135437	0.2312	0.165803	0.155993	0.151283	0.168189	0.186881	0.171851	0.104925	0.0885418	0.0984557	0.0997694	0.489114	0.119194	0.135173	0.131631	0.135179	0.153459	0.270477	0.174081	0.0304407	0.0374225	0.0318835	0.0480484	0.191084	0.0560361	0.00899089
P08574	CYC1	3	2	3	3	0.155382	0.171101	0.182436	0.149545	0.152018	0.189517	0.172825	0.143759	0.173769	0.169319	0.182849	0.157479	0.213276	0.153376	0.164896	0.197138	0	0.271315	0.180495	0.156079	0.1737	0.172001	0.111622	0.206103	0.029699	0.0138701	0.00877037	0.0239094	0.0978892	0.0587024	-0.000100337
P08579	SNRPB2	#N/A	1	2	2	FALSE	FALSE	FALSE	FALSE	FALSE	FALSE	0.128555	0.152745	0.16683	0.176118	0.18536	0.190392	0.0759927	0.0692069	0.0900088	0.0795451	0.595663	0.0895837	0.102274	0.110976	0.128419	0.127831	0.390511	0.139988	0.0371669	0.0590706	0.0543209	0.0682872	0.290128	0.0712824	0.0146656
P08670	VIM	43	128	80	3	0.154987	0.165441	0.166038	0.166004	0.148493	0.199038	0.169545	0.163237	0.178242	0.159683	0.182908	0.146385	0.178548	0.156661	0.168885	0.147673	0.139211	0.209022	0.167693	0.16178	0.171055	0.157786	0.156871	0.184815	0.0118896	0.00456776	0.00638477	0.00931133	0.0230218	0.0336537	0.000823027
P08758	ANXA5	2	1	4	3	0.0424376	0.041558	0.0703686	0.0632363	0.149482	0.632917	0.11353	0.115841	0.119862	0.124737	0.199261	0.326769	0.0499937	0.0162293	0	0.0771068	0.446546	0.410125	0.0686536	0.0578761	0.0634102	0.0883601	0.265096	0.456604	0.0390469	0.051772	0.0602332	0.0322579	0.159099	0.158278	0.036948
P08865	RPSA	2	4	5	3	0.139851	0.159502	0.190772	0.17968	0.134353	0.195841	0.175365	0.15234	0.165472	0.168212	0.168234	0.170378	0.157075	0.125491	0.183334	0.158275	0.152178	0.223646	0.15743	0.145778	0.179859	0.168723	0.151588	0.196622	0.0177598	0.01793	0.0130035	0.0107119	0.0169482	0.0266428	0.0028893
P09543	CNP	4	4	3	3	0.151197	0.15822	0.169385	0.152685	0.160846	0.207667	0.159306	0.154016	0.155117	0.175689	0.196694	0.159177	0.222076	0.159046	0.193338	0.217413	0	0.208127	0.177526	0.157094	0.172613	0.181929	0.11918	0.191657	0.0387934	0.00269727	0.0193141	0.032812	0.104758	0.0281296	-0.000482477
P09622	DLD	#N/A	5	3	2	FALSE	FALSE	FALSE	FALSE	FALSE	FALSE	0.151253	0.168408	0.155814	0.192278	0.173951	0.158297	0.20707	0.181206	0.200228	0.208816	0	0.202679	0.179162	0.174807	0.178021	0.200547	0.0869753	0.180488	0.0394684	0.00904981	0.0314057	0.0116945	0.123002	0.0313832	-0.00334768
P09630	HOXC6	#N/A	4	2	2	FALSE	FALSE	FALSE	FALSE	FALSE	FALSE	0.141729	0.173907	0.187368	0.156778	0.177642	0.162576	0.298455	0.164041	0	0.305547	0	0.231956	0.220092	0.168974	0.0936838	0.231163	0.0888209	0.197266	0.110823	0.00697661	0.132489	0.105196	0.125612	0.0490591	-0.00310159
P09651	HNRNPA1	2	4	2	3	0.119623	0.0958491	0.172335	0.353348	0.0935665	0.165279	0.140789	0.101316	0.113852	0.179541	0.188251	0.27625	0.046573	0	0	0.0735862	0.736599	0.143242	0.102328	0.0657216	0.0953958	0.202158	0.339472	0.194924	0.0494318	0.0569822	0.0876375	0.141245	0.347165	0.0712873	0.0198713
P09874	PARP1	3	12	13	3	0.191092	0.09803	0.179697	0.192999	0.145237	0.192945	0.148761	0.130342	0.147224	0.146719	0.183386	0.243569	0.104744	0.0975194	0.0852328	0.119723	0.418169	0.174612	0.148199	0.10863	0.137384	0.153147	0.24893	0.203709	0.0431768	0.0188043	0.0479944	0.0370586	0.147801	0.0357162	0.010203
P09884	POLA1	#N/A	5	4	2	FALSE	FALSE	FALSE	FALSE	FALSE	FALSE	0.177466	0.143474	0.157417	0.166104	0.175356	0.180183	0.21259	0.169515	0.25112	0.208941	0	0.157834	0.195028	0.156494	0.204268	0.187523	0.0876782	0.169008	0.0248365	0.0184141	0.0662579	0.0302902	0.123996	0.0158031	-0.00504708
P0CG47	UBB	12	29	28	3	0.129899	0.207159	0.127813	0.198267	0.133874	0.202987	0.188699	0.121202	0.140168	0.140192	0.205234	0.204505	0.065524	0.0629341	0.0842718	0.0765723	0.56281	0.147888	0.128041	0.130432	0.117418	0.138344	0.300639	0.185127	0.0616087	0.0725541	0.0293622	0.0608684	0.229833	0.0322586	0.0116711
P0DMV8	HSPA1A	119	408	93	3	0.149463	0.156478	0.188747	0.144637	0.168911	0.191765	0.131936	0.159306	0.168018	0.178853	0.192444	0.169443	0.100222	0.123866	0.136181	0.123519	0.376888	0.139324	0.127207	0.14655	0.164315	0.149003	0.246081	0.166844	0.0249588	0.0196961	0.0264779	0.0279239	0.113892	0.0263167	0.00687808
P0DN76	U2AF1L5	2	#N/A	2	2	0.148709	0.142281	0.218611	0.197692	0.136385	0.156322	FALSE	FALSE	FALSE	FALSE	FALSE	FALSE	0.180207	0.174272	0.238656	0.201057	0	0.205809	0.164458	0.158276	0.228634	0.199374	0.0681924	0.181065	0.0222723	0.0226209	0.0141735	0.00237988	0.0964386	0.034992	-0.00309248
P0DN79	CBSL	3	4	5	3	0.165679	0.167801	0.208664	0.156467	0.125476	0.175913	0.149468	0.164764	0.169505	0.17948	0.172169	0.164615	0.205466	0.188721	0.225448	0.193327	0	0.187038	0.173537	0.173762	0.201206	0.176425	0.0992152	0.175856	0.0288141	0.0130437	0.0287077	0.018619	0.0890382	0.011212	-0.00338328
P10321	HLA-C	7	3	#N/A	2	0.174132	0.165714	0.199982	0.182376	0.153766	0.12403	0.162799	0.151235	0.171113	0.164674	0.184696	0.165484	FALSE	FALSE	FALSE	FALSE	FALSE	FALSE	0.168466	0.158474	0.185547	0.173525	0.169231	0.144757	0.00801303	0.0102384	0.0204135	0.0125176	0.0218705	0.0293121	-0.00140421
P10398	ARAF	#N/A	4	6	2	FALSE	FALSE	FALSE	FALSE	FALSE	FALSE	0.131004	0.168135	0.164333	0.194433	0.168761	0.173334	0.142806	0.146418	0.157232	0.16647	0.180997	0.206077	0.136905	0.157276	0.160783	0.180452	0.174879	0.189706	0.00834564	0.0153563	0.00502101	0.0197731	0.00865236	0.0231523	0.00480684
P10515	DLAT	1	3	3	3	0.179325	0.15362	0.170681	0.197533	0.133776	0.165065	0.157094	0.169374	0.167137	0.161521	0.19176	0.153114	0.206708	0.156307	0.159054	0.178214	0.106814	0.192904	0.181042	0.159767	0.165624	0.179089	0.144117	0.170361	0.0248514	0.00842767	0.0059593	0.0180217	0.0434072	0.0204168	-0.00124132
P10599	TXN	#N/A	3	2	2	FALSE	FALSE	FALSE	FALSE	FALSE	FALSE	0.127193	0.157122	0.159383	0.226206	0.162022	0.168074	0.0497385	0.0511859	0.188325	0.0551	0.574978	0.0806726	0.0884657	0.104154	0.173854	0.140653	0.3685	0.124374	0.0547686	0.0749082	0.0204652	0.12099	0.292004	0.0618025	0.0134197
P10606	COX5B	3	3	#N/A	2	0.245631	0.119046	0.153944	0.138799	0.120799	0.221782	0.157729	0.106248	0.123122	0.302568	0.165291	0.145041	FALSE	FALSE	FALSE	FALSE	FALSE	FALSE	0.20168	0.112647	0.138533	0.220683	0.143045	0.183411	0.0621556	0.00904928	0.0217945	0.115803	0.0314609	0.0542643	0.00117142
P10809	HSPD1	7	29	22	3	0.13011	0.214509	0.153429	0.166488	0.145716	0.189749	0.160757	0.144921	0.149615	0.183217	0.199735	0.161755	0.120811	0.0808286	0.10946	0.110671	0.447086	0.131143	0.137226	0.146753	0.137501	0.153459	0.264179	0.160883	0.020902	0.0668588	0.0243593	0.0379872	0.160688	0.0293128	0.0069503
P11021	HSPA5	37	96	23	3	0.149179	0.146905	0.181716	0.169615	0.160224	0.192362	0.136278	0.180494	0.176264	0.166666	0.182584	0.157714	0.177014	0.168313	0.184306	0.180548	0.105579	0.18424	0.154157	0.165237	0.180762	0.172276	0.149462	0.178105	0.0208189	0.0170047	0.00410526	0.00731368	0.0396144	0.01812	0.000913287
P11142	HSPA8	81	139	69	3	0.146245	0.173948	0.179322	0.148091	0.14777	0.204624	0.129592	0.15812	0.166368	0.191095	0.187026	0.167799	0.0792303	0.107093	0.102176	0.109516	0.48188	0.120105	0.118356	0.146387	0.149289	0.149568	0.272225	0.164176	0.0348917	0.0349376	0.0413115	0.0408097	0.182624	0.042376	0.00866992
P11166	SLC2A1	9	8	7	3	0.173728	0.178109	0.188296	0.167707	0.140932	0.151228	0.162743	0.156242	0.16076	0.171286	0.185497	0.163472	0.155733	0.137407	0.17661	0.128532	0.267578	0.13414	0.164068	0.157252	0.175222	0.155842	0.198002	0.149613	0.00907023	0.0203699	0.0138205	0.0237183	0.0642425	0.0147329	0.000437093
P11171	EPB41	1	1	#N/A	2	0.189873	0.162455	0.180651	0.111379	0.175969	0.179673	0.333421	0.116277	0.166331	0.105715	0.18166	0.0965964	FALSE	FALSE	FALSE	FALSE	FALSE	FALSE	0.261647	0.139366	0.173491	0.108547	0.178815	0.138135	0.101503	0.0326528	0.0101256	0.00400538	0.00402416	0.0587438	-0.00805941
P11177	PDHB	2	17	20	3	0.163606	0.147874	0.155346	0.165269	0.18055	0.187356	0.153932	0.149065	0.166795	0.176492	0.186962	0.166755	0.128037	0.105531	0.106159	0.139261	0.355196	0.165816	0.148525	0.134157	0.142767	0.160341	0.240902	0.173309	0.0183907	0.0247976	0.0322154	0.0190988	0.0990329	0.012174	0.00659615
P11310	ACADM	#N/A	5	2	2	FALSE	FALSE	FALSE	FALSE	FALSE	FALSE	0.188513	0.165108	0.167922	0.167268	0.190362	0.120828	0.220782	0.212836	0.200166	0.236231	0	0.129985	0.204647	0.188972	0.184044	0.201749	0.095181	0.125407	0.0228177	0.0337494	0.0228001	0.0487643	0.134606	0.00647484	-0.00942675
P11413	G6PD	#N/A	4	2	2	FALSE	FALSE	FALSE	FALSE	FALSE	FALSE	0.145008	0.151652	0.15692	0.194182	0.177402	0.174835	0.0872182	0.070479	0.0435535	0.089419	0.612032	0.0972979	0.116113	0.111066	0.100237	0.1418	0.394717	0.136067	0.0408634	0.0573982	0.0801625	0.0740785	0.30733	0.0548272	0.0141755
P11498	PC	12	10	11	3	0.156777	0.154019	0.178604	0.168671	0.161607	0.180323	0.165923	0.163469	0.163637	0.156739	0.183471	0.166761	0.177299	0.155142	0.194487	0.171803	0.106124	0.195146	0.166666	0.157543	0.178909	0.165738	0.150401	0.180743	0.0102811	0.00516244	0.0154269	0.00794884	0.0398726	0.0141972	0.000511223
P11532	DMD	#N/A	4	2	2	FALSE	FALSE	FALSE	FALSE	FALSE	FALSE	0.169618	0.147495	0.16925	0.175301	0.17297	0.165366	0.122476	0.0868586	0	0.119057	0.584696	0.0869127	0.146047	0.117177	0.084625	0.147179	0.378833	0.12614	0.0333344	0.0428766	0.119678	0.0397706	0.291134	0.0554751	0.0106855
P11586	MTHFD1	3	8	5	3	0.129115	0.168582	0.18491	0.165771	0.141277	0.210345	0.159582	0.134572	0.156802	0.180014	0.182717	0.186314	0.19342	0.152528	0.185123	0.201402	0	0.267528	0.160706	0.151894	0.175611	0.182396	0.107998	0.221396	0.032167	0.0170139	0.0162901	0.0179342	0.0957964	0.0417196	0.00255066
P11940	PABPC1	6	7	9	3	0.15481	0.112121	0.186277	0.159196	0.158127	0.22947	0.143263	0.135917	0.159746	0.154371	0.199507	0.207195	0.0834819	0.0878711	0.0829733	0.109142	0.546336	0.0901952	0.127185	0.11197	0.142999	0.140903	0.301323	0.17562	0.0382858	0.0240235	0.0536495	0.0276112	0.213194	0.0748137	0.0115449
P12004	PCNA	4	6	#N/A	2	0.164021	0.141729	0.161271	0.158961	0.173537	0.200482	0.135668	0.15641	0.149677	0.210361	0.177841	0.170043	FALSE	FALSE	FALSE	FALSE	FALSE	FALSE	0.149844	0.14907	0.155474	0.184661	0.175689	0.185262	0.0200484	0.010381	0.00819785	0.0363453	0.0030435	0.0215235	0.00408764
P12235	SLC25A4	5	287	35	3	0.128463	0.270994	0.142587	0.177797	0.117296	0.162862	0.200368	0.146718	0.168214	0.164628	0.178734	0.141337	0.170006	0.135971	0.280826	0.159559	0	0.253638	0.166279	0.184561	0.197209	0.167328	0.0986767	0.185946	0.0360973	0.075046	0.0735393	0.00941389	0.0908101	0.0596032	-0.00270287
P12236	SLC25A6	#N/A	309	42	2	FALSE	FALSE	FALSE	FALSE	FALSE	FALSE	0.220623	0.149035	0.142982	0.155915	0.178324	0.153121	0.192797	0.154234	0.160843	0.16879	0.0789954	0.244341	0.20671	0.151635	0.151913	0.162352	0.12866	0.198731	0.0196754	0.00367605	0.0126296	0.00910344	0.0702358	0.0645021	-0.00140545
P12268	IMPDH2	#N/A	2	3	2	FALSE	FALSE	FALSE	FALSE	FALSE	FALSE	0.131952	0.105669	0.118694	0.112655	0.129149	0.40188	0.0915722	0.0708458	0.0950533	0.0868755	0.568965	0.0866884	0.111762	0.0882574	0.106874	0.0997653	0.349057	0.244284	0.0285529	0.0246238	0.0167165	0.0182289	0.310996	0.222874	0.0205414
P12277	CKB	1	2	4	3	0.082019	0.0675392	0.139386	0.0852329	0.115068	0.510756	0.12575	0.145878	0.143026	0.156921	0.187224	0.241202	0.248232	0	0	0.245934	0	0.505834	0.152	0.071139	0.094137	0.162696	0.100764	0.419264	0.0861599	0.0730055	0.0815454	0.0805059	0.094428	0.154226	0.0213393
P12532	CKMT1A	1	2	2	3	0.175676	0.134644	0.232628	0.125149	0.195056	0.136847	0.1922	0.153694	0.168125	0.140679	0.182672	0.16263	0.32736	0.141552	0	0.266639	0	0.264449	0.231745	0.143296	0.133584	0.177489	0.125909	0.187976	0.0832161	0.00964436	0.120099	0.0775953	0.109216	0.0674713	-0.00324436
P12694	BCKDHA	5	1	2	3	0.167075	0.14606	0.192763	0.156651	0.156731	0.18072	0.164915	0.155528	0.168821	0.166336	0.188242	0.156159	0.184646	0.134951	0	0.183651	0.377486	0.119267	0.172212	0.145513	0.120528	0.168879	0.240819	0.152048	0.0108221	0.0102991	0.105065	0.0136784	0.1194	0.030932	0.003335
P13010	XRCC5	#N/A	4	5	2	FALSE	FALSE	FALSE	FALSE	FALSE	FALSE	0.149914	0.117979	0.136269	0.149009	0.178805	0.268024	0.125203	0.105847	0.144144	0.163618	0	0.461189	0.137558	0.111913	0.140207	0.156313	0.0894026	0.364606	0.0174736	0.00857884	0.0055683	0.0103304	0.126434	0.136588	0.0154831
P13051	UNG	#N/A	3	4	2	FALSE	FALSE	FALSE	FALSE	FALSE	FALSE	0.156789	0.169177	0.183847	0.153994	0.174408	0.161785	0.0999742	0.0940473	0.0571706	0.0908317	0.577038	0.0809378	0.128382	0.131612	0.120509	0.122413	0.375723	0.121361	0.040174	0.0531246	0.0895737	0.0446626	0.284703	0.0571678	0.00998767
P13073	COX4I1	1	2	#N/A	2	0.169647	0.14863	0.177589	0.187813	0.136105	0.180216	0.154717	0.165179	0.192112	0.157748	0.186405	0.143839	FALSE	FALSE	FALSE	FALSE	FALSE	FALSE	0.162182	0.156904	0.18485	0.172781	0.161255	0.162027	0.0105568	0.0117018	0.0102691	0.0212597	0.0355675	0.0257218	3.02273e-06
P13196	ALAS1	1	#N/A	1	2	0.136344	0.199383	0.171888	0.21891	0.104428	0.169048	FALSE	FALSE	FALSE	FALSE	FALSE	FALSE	0.30757	0	0	0.342929	0	0.349501	0.221957	0.0996914	0.0859441	0.280919	0.052214	0.259274	0.121075	0.140985	0.121543	0.0876951	0.0738417	0.1276	0.00341617
P13639	EEF2	8	11	17	3	0.157639	0.171472	0.193537	0.157981	0.137911	0.181461	0.191412	0.156385	0.168193	0.159408	0.166908	0.157694	0.185931	0.171042	0.164387	0.17598	0.113571	0.189088	0.178327	0.1663	0.175372	0.164456	0.139464	0.176081	0.0181251	0.00858911	0.0158454	0.0100053	0.0267024	0.0163738	-0.0014665
P13747	HLA-E	5	1	#N/A	2	0.172584	0.148023	0.189122	0.193323	0.150749	0.146199	0.165277	0.168499	0.202133	0.151919	0.17214	0.140032	FALSE	FALSE	FALSE	FALSE	FALSE	FALSE	0.168931	0.158261	0.195627	0.172621	0.161444	0.143115	0.00516704	0.014479	0.00920018	0.0292768	0.0151255	0.00436087	-0.00203618
P13804	ETFA	2	7	1	3	0.2573	0.184268	0.19487	0.127818	0.139098	0.0966469	0.233426	0.168604	0.161553	0.156822	0.146773	0.132821	0.346875	0	0	0.285567	0	0.367557	0.2792	0.117624	0.118808	0.190069	0.0952903	0.199008	0.0598115	0.102166	0.10423	0.0839658	0.082613	0.147084	-0.00566713
P13861	PRKAR2A	1	3	3	3	0.161144	0.16265	0.16739	0.157742	0.102214	0.24886	0.160076	0.176124	0.170573	0.167545	0.185861	0.13982	0.138978	0.118871	0.0986576	0.128484	0.394603	0.120407	0.153399	0.152549	0.14554	0.151257	0.227559	0.169696	0.0125008	0.0299332	0.0406326	0.0203221	0.150588	0.069242	0.00446045
P13995	MTHFD2	1	2	#N/A	2	0.161021	0.149598	0.17834	0.154704	0.167169	0.189168	0.171482	0.14274	0.145615	0.181047	0.135007	0.224109	FALSE	FALSE	FALSE	FALSE	FALSE	FALSE	0.166251	0.146169	0.161978	0.167876	0.151088	0.206639	0.00739704	0.00484912	0.0231401	0.0186273	0.0227415	0.0247064	0.00317987
P14618	PKM	28	43	37	3	0.153227	0.14269	0.193209	0.162824	0.150749	0.197301	0.157828	0.165274	0.169863	0.160327	0.175204	0.171504	0.186411	0.185692	0.132404	0.181962	0.134468	0.179062	0.165822	0.164552	0.165159	0.168371	0.153474	0.182622	0.0179787	0.0215099	0.0306743	0.0118361	0.020504	0.0132621	0.000771141
P14625	HSP90B1	3	8	7	3	0.166482	0.148942	0.212137	0.12573	0.156927	0.189782	0.157441	0.163573	0.162802	0.150657	0.194195	0.171332	0.202535	0.183013	0.183535	0.205907	0	0.225011	0.175486	0.165176	0.186158	0.160765	0.11704	0.195375	0.023857	0.017092	0.0247718	0.0410329	0.103059	0.027273	-0.00100506
P14678	SNRPB	#N/A	9	9	2	FALSE	FALSE	FALSE	FALSE	FALSE	FALSE	0.171557	0.15537	0.147643	0.17318	0.188199	0.16405	0.0693619	0.0790455	0.0972144	0.0808021	0.606922	0.0666538	0.120459	0.117208	0.122429	0.126991	0.397561	0.115352	0.0722629	0.0539699	0.0356585	0.065321	0.296082	0.0688699	0.0117155
P14866	HNRNPL	#N/A	2	3	2	FALSE	FALSE	FALSE	FALSE	FALSE	FALSE	0.132637	0.11992	0.145148	0.178845	0.174297	0.249153	0.104574	0.0813946	0.0742725	0.166141	0.348958	0.22466	0.118605	0.100657	0.10971	0.172493	0.261627	0.236907	0.0198432	0.0272417	0.0501166	0.00898323	0.123504	0.0173193	0.0162457
[truncated: 2,211 more rows]
